# Supplementary material for: Adaptation to bile and anaerobicity limits Vibrio cholerae phage adsorption
Source: mBio. 2023 Oct 26;14(6):e01985-23. doi: 10.1128/mbio.01985-23 (PMC10746206; doi:10.1128/mbio.01985-23)
Supplement: Supplemental data — Data Sheets S1–S3. [file mbio.01985-23-s0003.xlsx]

## Sheet: Data sheet 1 I-DESeq2
t=2 hours, bile aerobic vs. LB aerobic									t=2 hours, bile aerobic vs. LB anaerobic									t=2 hours, bile anaerobic vs. LB aerobic									t=2 hours, bile anaerobic vs. LB anaerobic									t=overnight, bile anaerobic vs. LB aerobic									t=overnight, bile anaerobic vs. LB anaerobic
transcript	baseMean	log2FoldChange	lfcSE	stat	pvalue	padj	diffexpressed		transcript	baseMean	log2FoldChange	lfcSE	stat	pvalue	padj	diffexpressed		transcript	baseMean	log2FoldChange	lfcSE	stat	pvalue	padj	diffexpressed		transcript	baseMean	log2FoldChange	lfcSE	stat	pvalue	padj	diffexpressed		transcript	baseMean	log2FoldChange	lfcSE	stat	pvalue	padj	diffexpressed		transcript	baseMean	log2FoldChange	lfcSE	stat
CSW01_RS08805	2105.69	4.04609	0.233006	-17.3648	1.52e-67	5.95e-64	UP		CSW01_RS18790	6882.76	6.5176	0.222905	-29.2394	6.13192e-188	2.39268e-184	UP		cadB	37958.7	9.03639	0.399926	-22.5952	4.8325e-113	1.88322e-109	UP		CSW01_RS08790	1655.71	3.86925	0.161954	-23.8911	3.79266e-126	1.48445e-122	UP		CSW01_RS03835	5538.56	-7.77226	0.312754	24.851	2.52002e-136	9.79784e-133	DOWN		CSW01_RS05690	9012.82	-6.93194	0.293896	23.5864
CSW01_RS08800	2797.69	4.9671	0.317379	-15.6504	3.3e-55	6.44e-52	UP		CSW01_RS18815	2622.4	5.97515	0.222396	-26.8672	5.31177e-159	1.03633e-155	UP		CSW01_RS01460	31886.4	9.02801	0.461427	-19.5654	3.04839e-85	5.9398e-82	UP		CSW01_RS07110	2481.73	-4.32148	0.189945	22.7513	1.39434e-114	2.72872e-111	DOWN		CSW01_RS00075	69337.3	-10.5241	0.493985	21.3044	1.03242e-100	2.00702e-97	DOWN		CSW01_RS05705	4187.56	-4.97358	0.217235	22.8949
CSW01_RS17590	1598.02	3.33028	0.241436	-13.7937	2.78e-43	3.62e-40	UP		CSW01_RS18795	2001.8	6.64205	0.258863	-25.6586	3.39267e-145	4.41274e-142	UP		CSW01_RS07110	4650.05	-5.34932	0.28691	18.6446	1.397e-77	1.81471e-74	DOWN		CSW01_RS14180	2599.4	-3.50688	0.171478	20.4509	5.89465e-93	7.69056e-90	DOWN		CSW01_RS00080	6245.8	-9.98404	0.473864	21.0694	1.51785e-98	1.96714e-95	DOWN		CSW01_RS11280	24793.5	-4.25214	0.189921	22.389
CSW01_RS08810	2804.05	2.9116	0.221925	-13.1197	2.54e-39	2.47e-36	UP		CSW01_RS18805	3593.24	6.65884	0.283975	-23.4487	1.36352e-121	1.33012e-118	UP		CSW01_RS01930	2827.21	-4.84699	0.260975	18.5726	5.35407e-77	5.2162e-74	DOWN		CSW01_RS08805	2259.16	4.17723	0.225553	-18.52	1.42508e-76	1.39444e-73	UP		CSW01_RS18390	7408.43	-8.22289	0.426047	19.3004	5.3282e-83	5.17901e-80	DOWN		cysK	7367.68	4.34237	0.197533	-21.9831
CSW01_RS08100	839.278	2.72051	0.212121	-12.8253	1.18e-37	9.24e-35	UP		CSW01_RS15105	1177.84	4.13685	0.180668	-22.8974	4.92718e-116	3.84517e-113	UP		CSW01_RS18790	2438.48	-5.10509	0.278295	18.3442	3.67538e-75	2.86459e-72	DOWN		CSW01_RS08620	1414.89	-2.28242	0.140891	16.1999	5.05307e-59	3.95554e-56	DOWN		CSW01_RS04330	2646.93	7.57189	0.405585	-18.6691	8.84015e-78	6.8741e-75	UP		CSW01_RS16145	1137.94	-6.11561	0.293584	20.8308
CSW01_RS07110	4838.7	-4.95178	0.386699	12.8052	1.53e-37	9.96e-35	DOWN		CSW01_RS14400	1627.53	5.47627	0.242979	-22.5381	1.7589e-112	1.14387e-109	UP		CSW01_RS08790	1564.55	3.76208	0.212838	-17.6758	6.44749e-70	4.18764e-67	UP		CSW01_RS08800	2459.44	4.91343	0.311948	-15.7508	6.7856e-56	4.42647e-53	UP		CSW01_RS15155	1162.22	-6.4963	0.350442	18.5375	1.02964e-76	6.67207e-74	DOWN		CSW01_RS16940	6899.51	-4.89531	0.239533	20.4369
CSW01_RS08620	1992.82	-2.62267	0.208569	12.5746	2.91e-36	1.62e-33	DOWN		CSW01_RS15110	1214.5	3.24925	0.147073	-22.0927	3.71525e-108	2.07099e-105	UP		CSW01_RS17210	50138.2	-6.52358	0.383951	16.9907	9.63113e-65	5.36179e-62	DOWN		CSW01_RS04345	9200.09	3.99227	0.263887	-15.1287	1.04787e-51	5.85912e-49	UP		glpC	5289.27	6.94854	0.376925	-18.4348	6.90728e-76	3.8365e-73	UP		CSW01_RS11260	32351.7	-3.38301	0.169914	19.9101
CSW01_RS08095	1877.46	2.46328	0.213721	-11.5257	9.79e-31	4.78e-28	UP		CSW01_RS15170	5920.72	5.88297	0.283511	-20.7504	1.21519e-95	5.92709e-93	UP		CSW01_RS15170	2713.26	-4.97879	0.299363	16.6313	4.13687e-62	2.01517e-59	DOWN		CSW01_RS00855	37167.5	2.29211	0.152244	-15.0556	3.17429e-51	1.55302e-48	UP		CSW01_RS18005	3064.36	7.35374	0.40065	-18.3545	3.03832e-75	1.47663e-72	UP		CSW01_RS16445	1519.82	-6.17913	0.313966	19.6809
CSW01_RS14180	5506.57	-4.51808	0.416606	10.845	2.11e-27	9.13e-25	DOWN		CSW01_RS18810	2488.51	6.50495	0.320389	-20.3033	1.20241e-91	5.2131e-89	UP		CSW01_RS08805	2130.01	4.11496	0.248733	-16.5437	1.77867e-61	7.70162e-59	UP		CSW01_RS08810	2981.03	2.82667	0.190363	-14.8488	7.07823e-50	3.07824e-47	UP		CSW01_RS09180	4662.2	6.89831	0.382182	-18.0498	7.91918e-73	3.42109e-70	UP		CSW01_RS09180	10344.4	6.1366	0.312184	-19.657
CSW01_RS08105	935.888	2.33242	0.220064	-10.5988	3.02e-26	1.18e-23	UP		CSW01_RS01460	28755	-7.74491	0.391017	19.8071	2.58551e-87	1.00887e-84	DOWN		CSW01_RS08800	2322.89	4.73911	0.28947	-16.3717	3.04557e-60	1.18686e-57	UP		CSW01_RS04340	57565	4.22898	0.288552	-14.6558	1.23627e-48	4.83875e-46	UP		CSW01_RS18010	9066	7.45542	0.414352	-17.993	2.21205e-72	8.60044e-70	UP		CSW01_RS16800	2372.25	-4.80891	0.245442	19.5929
CSW01_RS08790	2576.63	4.4731	0.424563	-10.5358	5.91e-26	2.09e-23	UP		CSW01_RS14395	3890.3	5.25463	0.268309	-19.5842	2.10766e-85	7.47644e-83	UP		focA	7622.11	6.14099	0.378939	-16.2057	4.59415e-59	1.62758e-56	UP		gabD	1840.4	2.67251	0.192171	-13.9069	5.74888e-44	2.04555e-41	UP		acs	5469.32	-5.69386	0.316847	17.9704	3.32437e-72	1.17501e-69	DOWN		CSW01_RS13205	11036	-4.48357	0.229023	19.5769
CSW01_RS17575	6389.31	4.39789	0.430506	-10.2156	1.69e-24	5.49e-22	UP		CSW01_RS01075	1065.62	3.37967	0.172813	-19.5568	3.61356e-85	1.17501e-82	UP		CSW01_RS18795	607.45	-4.65713	0.289738	16.0736	3.90729e-58	1.26889e-55	DOWN		CSW01_RS08100	1240.39	2.71404	0.199951	-13.5735	5.75243e-42	1.87625e-39	UP		CSW01_RS03645	4893.26	-5.84282	0.328632	17.7792	1.02361e-70	3.31648e-68	DOWN		CSW01_RS16175	2205.98	-5.07899	0.260511	19.4963
CSW01_RS17585	2267.52	2.93687	0.310012	-9.47341	2.71e-21	8.13e-19	UP		CSW01_RS02540	11359.3	6.44903	0.332139	-19.4167	5.57959e-84	1.67473e-81	UP		CSW01_RS02540	3976.41	-5.25627	0.3288	15.9862	1.59414e-57	4.77876e-55	DOWN		CSW01_RS04405	2094	1.78385	0.142033	-12.5594	3.52919e-36	1.06256e-33	UP		CSW01_RS01545	1857.46	-6.39728	0.361788	17.6824	5.73219e-70	1.71436e-67	DOWN		CSW01_RS05695	14004	-6.59047	0.341084	19.3221
gabD	1908.58	2.78298	0.299732	-9.28491	1.62e-20	4.51e-18	UP		CSW01_RS06825	13799.5	3.62948	0.187679	-19.3388	2.53523e-83	7.06605e-81	UP		bfr	5095.21	-3.58659	0.226337	15.8463	1.49214e-56	4.15348e-54	DOWN		CSW01_RS04350	11053.6	3.8426	0.30969	-12.4079	2.36763e-35	6.61922e-33	UP		CSW01_RS05680	2504.1	-7.2153	0.41277	17.4802	2.02795e-68	5.6319e-66	DOWN		CSW01_RS16705	1782.05	-3.81459	0.19927	19.1428
CSW01_RS08110	1665.82	2.0175	0.220459	-9.15139	5.62e-20	1.46e-17	UP		CSW01_RS08805	2265.25	4.1652	0.216524	-19.2367	1.82534e-82	4.7483e-80	UP		CSW01_RS08105	1532.18	3.20277	0.202392	-15.8246	2.10455e-56	5.46761e-54	UP		CSW01_RS08110	2596.95	2.15839	0.175143	-12.3236	6.76273e-35	1.76462e-32	UP		CSW01_RS18015	5258.04	6.36987	0.394855	-16.1322	1.51606e-58	3.92963e-56	UP		flgM	35294.7	-3.78122	0.199554	18.9484
CSW01_RS08840	13973.2	2.91216	0.331396	-8.78753	1.53e-18	3.73e-16	UP		CSW01_RS18800	2422.77	6.76111	0.37249	-18.1511	1.25776e-73	3.06736e-71	UP		CSW01_RS18805	1182.66	-5.0573	0.32173	15.7191	1.11925e-55	2.72608e-53	DOWN		CSW01_RS00860	22439.2	2.26698	0.187093	-12.1169	8.6e-34	2.10378e-31	UP		CSW01_RS04325	3605.76	8.52483	0.533104	-15.9909	1.47778e-57	3.591e-55	UP		CSW01_RS19245	2911.8	-6.377	0.337225	18.9102
CSW01_RS08835	3895.36	3.04401	0.354131	-8.59572	8.27e-18	1.9e-15	UP		CSW01_RS14390	2900.43	5.48258	0.305786	-17.9295	6.94478e-72	1.59403e-69	UP		CSW01_RS14180	5308.89	-4.69287	0.302745	15.5011	3.4124e-54	7.82243e-52	DOWN		CSW01_RS14600	1221	-2.56415	0.213645	12.002	3.47e-33	7.98916e-31	DOWN		glpT	3927.43	5.77346	0.363385	-15.888	7.67401e-57	1.75509e-54	UP		CSW01_RS08835	1304.73	4.21568	0.22664	-18.6007
CSW01_RS00865	21267.2	2.73428	0.325985	-8.38775	4.96e-17	1.07e-14	UP		CSW01_RS08810	3046.44	2.84363	0.1692	-16.8063	2.19434e-63	4.75683e-61	UP		hutX	2318.96	-4.83834	0.335195	14.4344	3.14482e-47	6.80855e-45	DOWN		CSW01_RS14595	429.914	-2.36395	0.19707	11.9955	3.75204e-33	8.15861e-31	DOWN		CSW01_RS13695	3253.63	-11.0219	0.700171	15.7418	7.82389e-56	1.68996e-53	DOWN		CSW01_RS09155	2231.2	3.51299	0.191065	-18.3864
CSW01_RS07285	2527.43	-5.41934	0.655797	8.26375	1.41e-16	2.9e-14	DOWN		CSW01_RS17210	143657	7.99749	0.488244	-16.3801	2.65158e-60	5.4455e-58	UP		CSW01_RS18810	572.62	-4.5098	0.315487	14.2947	2.36008e-46	4.84065e-44	DOWN		CSW01_RS14605	231.264	-2.23218	0.188175	11.8622	1.85914e-32	3.82983e-30	DOWN		CSW01_RS02540	1261.27	-5.4618	0.349235	15.6394	3.92704e-55	8.03595e-53	DOWN		CSW01_RS04340	16760.9	6.1306	0.335544	-18.2706
CSW01_RS17105	2036.43	4.06399	0.493885	-8.22861	1.89e-16	3.69e-14	UP		CSW01_RS08515	2147.53	5.66115	0.358023	-15.8122	2.56239e-56	4.99923e-54	UP		CSW01_RS06825	14847.5	-4.24763	0.297356	14.2847	2.72649e-46	5.31256e-44	DOWN		CSW01_RS08165	10341.4	-1.43355	0.121144	11.8334	2.62226e-32	5.13177e-30	NS		CSW01_RS04345	1231.64	6.48195	0.425336	-15.2396	1.93053e-52	3.75295e-50	UP		CSW01_RS06360	4351.46	3.37612	0.185432	-18.2068
CSW01_RS07115	597.287	-1.67047	0.203652	8.20255	2.35e-16	4.37e-14	DOWN		CSW01_RS08800	3012.54	5.19915	0.338278	-15.3695	2.62383e-53	4.87533e-51	UP		CSW01_RS08095	2539.62	3.01825	0.214107	-14.0969	3.96565e-45	7.35912e-43	UP		icmF	1188.22	-1.4376	0.124543	11.543	8.00784e-31	1.49251e-28	NS		CSW01_RS11935	3577.88	6.14648	0.406599	-15.1168	1.2549e-51	2.32336e-49	UP		CSW01_RS16125	4985.72	-5.14174	0.284272	18.0874
CSW01_RS07290	1098.88	-5.21443	0.640827	8.13704	4.05e-16	7.18e-14	DOWN		CSW01_RS11310	2339.3	2.87709	0.194406	-14.7994	1.47798e-49	2.6214e-47	UP		CSW01_RS08620	1884.35	-2.87031	0.210656	13.6256	2.82083e-42	4.99672e-40	DOWN		CSW01_RS08840	15320.7	3.02885	0.271456	-11.1578	6.55927e-29	1.16695e-26	UP		CSW01_RS13030	10957.8	7.07829	0.469379	-15.0801	2.18814e-51	3.86704e-49	UP		CSW01_RS16200	1510.02	-3.81384	0.211349	18.0452
CSW01_RS19205	653.907	2.8591	0.359662	-7.9494	1.87e-15	3.18e-13	UP		hutX	5537.5	5.70136	0.404851	-14.0826	4.85741e-45	8.24071e-43	UP		CSW01_RS18800	571.071	-4.59466	0.339351	13.5396	9.13328e-42	1.5475e-39	DOWN		CSW01_RS04325	35152.7	4.56694	0.410281	-11.1312	8.83972e-29	1.50429e-26	UP		CSW01_RS15190	2403.75	4.13567	0.278411	-14.8546	6.497e-50	1.09827e-47	UP		CSW01_RS10735	14103	-5.23457	0.294983	17.7454
CSW01_RS18630	286.948	-3.23031	0.413122	7.81926	5.31e-15	8.63e-13	DOWN		CSW01_RS06685	2434.75	-3.35447	0.244139	13.74	5.84797e-43	9.50783e-41	DOWN		CSW01_RS07630	1568.45	4.33844	0.325456	-13.3303	1.54239e-40	2.50445e-38	UP		CSW01_RS08105	1745.43	2.4132	0.217545	-11.0929	1.35807e-28	2.21479e-26	UP		cadB	2748.01	6.95338	0.469426	-14.8125	1.21586e-49	1.9697e-47	UP		CSW01_RS04330	5901.61	6.32869	0.363323	-17.4189
CSW01_RS00855	29806.8	2.41917	0.314907	-7.68217	1.56e-14	2.44e-12	UP		CSW01_RS08100	952.449	2.24234	0.164416	-13.6382	2.37277e-42	3.70342e-40	UP		CSW01_RS08100	1119.06	3.241	0.248133	-13.0616	5.45813e-39	8.50813e-37	UP		CSW01_RS04330	34770.3	4.5638	0.414202	-11.0183	3.1194e-28	4.88374e-26	UP		CSW01_RS18385	3414	-6.69056	0.461485	14.4979	1.24901e-47	1.94246e-45	DOWN		CSW01_RS16140	2276.39	-6.08824	0.350876	17.3516
CSW01_RS00860	16805.8	2.32203	0.305449	-7.60201	2.92e-14	4.37e-12	UP		CSW01_RS19105	3745.11	4.21745	0.31604	-13.3447	1.27221e-40	1.90929e-38	UP		CSW01_RS06410	1085.96	-3.40935	0.269253	12.6623	9.56988e-37	1.43438e-34	DOWN		CSW01_RS07115	517.092	-1.42102	0.130853	10.8597	1.793e-27	2.69916e-25	NS		CSW01_RS02595	2408.83	-6.1604	0.429271	14.3508	1.05252e-46	1.57392e-44	DOWN		tsf	24744	4.09737	0.237134	-17.2787
CSW01_RS19400	11819	1.89945	0.25091	-7.57025	3.73e-14	5.38e-12	UP		CSW01_RS15165	3493.51	6.16884	0.463598	-13.3064	2.12372e-40	3.06917e-38	UP		CSW01_RS01450	6553.09	3.28287	0.261371	-12.5602	3.49467e-36	5.04397e-34	UP		vasA	514.273	-1.71699	0.158964	10.8011	3.40054e-27	4.92952e-25	DOWN		deoA	3238	5.59625	0.390802	-14.3199	1.64368e-46	2.3669e-44	UP		CSW01_RS17605	10553.6	-4.21044	0.246219	17.1004
CSW01_RS14695	417.745	2.17673	0.289544	-7.51779	5.57e-14	7.76e-12	UP		CSW01_RS11305	2969.65	4.01356	0.310599	-12.922	3.38201e-38	4.71307e-36	UP		CSW01_RS19100	626.021	-4.35796	0.367198	11.8681	1.73319e-32	2.41223e-30	DOWN		CSW01_RS08355	1172.41	2.90043	0.268801	-10.7902	3.82764e-27	5.3505e-25	UP		CSW01_RS17050	3981.66	6.11276	0.427462	-14.3001	2.18402e-46	3.03267e-44	UP		CSW01_RS08840	7268.9	4.36713	0.25869	-16.8817
CSW01_RS06685	1233.05	-2.36112	0.320397	7.36935	1.71e-13	2.31e-11	DOWN		CSW01_RS15160	4111.56	5.87832	0.45527	-12.9117	3.86548e-38	5.20107e-36	UP		CSW01_RS08810	2776.22	2.9494	0.249605	-11.8163	3.21577e-32	4.32133e-30	UP		CSW01_RS04335	106829	4.23752	0.401086	-10.5651	4.32357e-26	5.83532e-24	UP		CSW01_RS04350	930.383	6.54471	0.461165	-14.1917	1.03135e-45	1.38272e-43	UP		CSW01_RS16380	837.284	-3.72905	0.221798	16.8128
CSW01_RS18635	703.75	-3.42627	0.46619	7.34951	1.99e-13	2.5e-11	DOWN		CSW01_RS08620	1488.47	-1.98214	0.153619	12.903	4.33032e-38	5.6323e-36	DOWN		CSW01_RS06415	779.214	-3.10139	0.267577	11.5906	4.59743e-31	5.97206e-29	DOWN		CSW01_RS08365	1398.05	2.47473	0.255169	-9.69836	3.06371e-22	3.99712e-20	UP		bioB	481.578	-5.5416	0.392788	14.1084	3.37271e-45	4.37103e-43	DOWN		CSW01_RS16170	487.792	-4.65762	0.277631	16.7763
CSW01_RS18810	2845.95	2.00793	0.273097	-7.35245	1.95e-13	2.5e-11	UP		CSW01_RS01930	3619.77	4.94794	0.385454	-12.8367	1.02177e-37	1.28611e-35	UP		CSW01_RS07770	358.163	-3.17015	0.276268	11.4749	1.7631e-30	2.21639e-28	DOWN		CSW01_RS08360	1092.29	2.95137	0.306637	-9.62494	6.27456e-22	7.92213e-20	UP		CSW01_RS18460	2122.78	-4.37962	0.314449	13.9279	4.28533e-44	5.37464e-42	DOWN		CSW01_RS16810	686.422	-5.29286	0.316326	16.7323
CSW01_RS18540	357.775	-2.20912	0.306206	7.2145	5.41e-13	6.6e-11	DOWN		CSW01_RS14405	488.372	3.67381	0.290334	-12.6537	1.06682e-36	1.26144e-34	UP		CSW01_RS04340	53787.8	4.43972	0.391835	-11.3306	9.25871e-30	1.12754e-27	UP		CSW01_RS08835	5150.72	3.24381	0.338056	-9.59546	8.35422e-22	1.02183e-19	UP		CSW01_RS17210	2969.56	-5.43107	0.394993	13.7498	5.10787e-43	6.20606e-41	DOWN		CSW01_RS10705	34651.6	-3.98621	0.239434	16.6485
CSW01_RS18220	561.629	2.4868	0.349933	-7.1065	1.19e-12	1.41e-10	UP		bfr	6776.44	3.09048	0.244191	-12.656	1.03681e-36	1.26144e-34	UP		CSW01_RS04345	8473.49	4.61671	0.408327	-11.3064	1.21997e-29	1.44068e-27	UP		CSW01_RS00865	22140.9	2.75327	0.293102	-9.39355	5.80117e-21	6.88054e-19	UP		CSW01_RS15755	1849.73	-3.56528	0.260831	13.669	1.5559e-42	1.83313e-40	DOWN		CSW01_RS04335	15735.6	5.14927	0.311163	-16.5484
CSW01_RS14595	488.911	-1.89427	0.268051	7.06682	1.59e-12	1.82e-10	DOWN		CSW01_RS06680	1734	-2.69059	0.214086	12.5678	3.17334e-36	3.64188e-34	DOWN		CSW01_RS08110	2315.6	2.6433	0.233902	-11.3009	1.29842e-29	1.48822e-27	UP		CSW01_RS08095	2909.62	2.24797	0.239766	-9.37572	6.87063e-21	7.9093e-19	UP		CSW01_RS09155	975.91	4.27473	0.313021	-13.6564	1.84978e-42	2.11528e-40	UP		CSW01_RS10265	9762.39	-6.08001	0.367572	16.541
CSW01_RS17515	123.977	2.20498	0.314245	-7.01674	2.27e-12	2.53e-10	UP		CSW01_RS04025	402.454	5.95358	0.477418	-12.4704	1.08297e-35	1.20736e-33	UP		CSW01_RS18815	664.213	-4.09028	0.364412	11.2243	3.09803e-29	3.44943e-27	DOWN		CSW01_RS06790	6121.02	1.65402	0.185401	-8.92133	4.60728e-19	5.15226e-17	UP		CSW01_RS15160	226.024	-4.75575	0.348628	13.6413	2.27377e-42	2.52583e-40	DOWN		CSW01_RS16150	636.522	-6.5911	0.400696	16.4492
CSW01_RS07880	549.932	1.79619	0.258034	-6.96107	3.38e-12	3.66e-10	UP		CSW01_RS01085	231.742	2.70169	0.216928	-12.4544	1.32421e-35	1.43529e-33	UP		hutZ	9467.43	-5.04075	0.449393	11.2168	3.37243e-29	3.65065e-27	DOWN		CSW01_RS17515	165.446	2.36957	0.267367	-8.86262	7.81556e-19	8.49725e-17	UP		CSW01_RS04340	7543.7	7.26352	0.535736	-13.558	7.10254e-42	7.67074e-40	UP		CSW01_RS18470	2430.54	-4.7531	0.289788	16.402
CSW01_RS08795	130.046	1.98385	0.285749	-6.94262	3.85e-12	4.06e-10	UP		CSW01_RS19400	11727.9	2.58722	0.208465	-12.4108	2.28262e-35	2.40724e-33	UP		CSW01_RS04335	98619.2	4.90915	0.438404	-11.1978	4.18136e-29	4.40398e-27	UP		CSW01_RS07125	2049.69	-1.03564	0.122315	8.467	2.51799e-17	2.66363e-15	NS		CSW01_RS13025	13052.3	7.2562	0.539435	-13.4515	3.01732e-41	3.17063e-39	UP		CSW01_RS08355	1282.29	3.37651	0.206178	-16.3767
CSW01_RS19050	1729.84	-1.58626	0.233657	6.78883	1.13e-11	1.16e-09	DOWN		CSW01_RS04270	12248.8	-2.84797	0.230412	12.3603	4.28354e-35	4.39852e-33	DOWN		CSW01_RS00860	20182.2	2.68958	0.240537	-11.1815	5.02114e-29	5.14932e-27	UP		CSW01_RS14590	543.428	-1.49939	0.184257	8.13746	4.03651e-16	4.1576e-14	NS		CSW01_RS05590	3877.73	3.89836	0.290647	-13.4127	5.09533e-41	5.21333e-39	UP		CSW01_RS14115	3096.24	-4.32376	0.264723	16.3331
CSW01_RS12615	10452.5	3.06709	0.456119	-6.72433	1.76e-11	1.76e-09	UP		CSW01_RS15055	1039.04	-1.773	0.145657	12.1725	4.3567e-34	4.35894e-32	DOWN		vasA	601.901	-2.11702	0.195039	10.8544	1.90154e-27	1.90008e-25	DOWN		CSW01_RS18275	2818.95	-2.65122	0.33512	7.91126	2.54789e-15	2.55704e-13	DOWN		CSW01_RS13700	8916.1	-8.46703	0.637416	13.2834	2.89123e-40	2.88233e-38	DOWN		CSW01_RS16435	1116.43	-3.88843	0.238164	16.3267
CSW01_RS15835	3808.85	-2.32418	0.346883	6.70018	2.08e-11	2.03e-09	DOWN		CSW01_RS06415	942.89	3.2298	0.267866	-12.0575	1.77002e-33	1.72665e-31	UP		CSW01_RS00855	33560.7	2.67712	0.248193	-10.7864	3.98943e-27	3.8867e-25	UP		CSW01_RS04275	24376.2	3.96464	0.505618	-7.84118	4.46339e-15	4.36743e-13	UP		CSW01_RS04335	6996.41	6.58744	0.497659	-13.2368	5.37642e-40	5.22588e-38	UP		CSW01_RS16180	1214.26	-6.22203	0.385	16.1611
CSW01_RS18545	1427.24	-2.39371	0.370072	6.46824	9.91e-11	9.43e-09	DOWN		CSW01_RS15360	2741.37	-3.11895	0.259681	12.0107	3.12207e-33	2.97129e-31	DOWN		CSW01_RS03215	6436.49	-3.45316	0.323653	10.6693	1.41651e-26	1.34638e-24	DOWN		CSW01_RS06685	2624.58	-2.35419	0.30125	7.81473	5.50797e-15	5.25809e-13	DOWN		CSW01_RS15940	649.904	-3.88718	0.296534	13.1087	2.93608e-39	2.78427e-37	DOWN		CSW01_RS16805	1138.09	-4.56376	0.28254	16.1526
CSW01_RS17510	113.827	1.91549	0.305798	-6.26389	3.75e-10	3.49e-08	UP		gabD	2053.61	2.83501	0.236625	-11.981	4.46759e-33	4.15061e-31	UP		CSW01_RS06400	2039.65	-3.51623	0.333403	10.5465	5.27352e-26	4.89308e-24	DOWN		CSW01_RS18635	309.53	-3.18437	0.408158	7.80182	6.10213e-15	5.68661e-13	DOWN		CSW01_RS00130	2050.04	-5.23344	0.400036	13.0824	4.15104e-39	3.84267e-37	DOWN		CSW01_RS07900	1086.6	-5.37265	0.33321	16.124
CSW01_RS18795	2440.01	1.60505	0.257361	-6.23658	4.47e-10	4.06e-08	UP		CSW01_RS14990	1839.96	2.20463	0.184453	-11.9523	6.31564e-33	5.73108e-31	UP		CSW01_RS17515	151.37	2.61171	0.251212	-10.3964	2.57376e-25	2.33255e-23	UP		CSW01_RS00495	2029.76	1.48275	0.191034	-7.76169	8.38022e-15	7.62795e-13	NS		CSW01_RS07315	2512.88	-3.82562	0.292955	13.0587	5.66841e-39	5.12529e-37	DOWN		CSW01_RS02555	25572.1	3.70822	0.231147	-16.0427
CSW01_RS18460	1369.88	1.97724	0.319279	-6.19283	5.91e-10	5.24e-08	UP		CSW01_RS15175	1028.07	3.79542	0.320969	-11.8249	2.90276e-32	2.57422e-30	UP		CSW01_RS15165	1466.27	-4.99646	0.482621	10.3528	4.06533e-25	3.60059e-23	DOWN		CSW01_RS17530	985.111	1.05034	0.136152	-7.71444	1.21515e-14	1.08093e-12	NS		CSW01_RS01460	823.351	5.01181	0.385152	-13.0125	1.03836e-38	9.17532e-37	UP		CSW01_RS15340	998.296	-3.43821	0.215784	15.9336
CSW01_RS06240	5934.49	2.04733	0.332563	-6.15621	7.45e-10	6.46e-08	UP		cadB	37985.3	-7.23813	0.61891	11.695	1.35227e-31	1.17256e-29	DOWN		CSW01_RS07600	585.16	3.38369	0.331174	-10.2172	1.66005e-24	1.43761e-22	UP		CSW01_RS04355	3342.87	2.70934	0.354933	-7.63339	2.28651e-14	1.98876e-12	UP		CSW01_RS04710	156.476	-5.62964	0.438096	12.8502	8.57519e-38	7.40896e-36	DOWN		CSW01_RS16165	6538.67	-5.47825	0.344424	15.9055
CSW01_RS07890	649.868	1.75351	0.285469	-6.14258	8.12e-10	6.88e-08	UP		CSW01_RS14385	5114.05	5.46981	0.476678	-11.4749	1.76474e-30	1.49696e-28	UP		CSW01_RS04010	1014.91	-2.97461	0.292367	10.1743	2.5836e-24	2.18876e-22	DOWN		CSW01_RS07330	13765.6	2.76332	0.362176	-7.62977	2.35181e-14	2.00109e-12	UP		CSW01_RS18790	4108.24	-7.51348	0.58704	12.7989	1.66232e-37	1.40502e-35	DOWN		CSW01_RS15715	560.635	-4.30599	0.272817	15.7834
CSW01_RS14480	445.87	1.66822	0.272481	-6.12231	9.22e-10	7.65e-08	UP		CSW01_RS00490	3867.24	3.89113	0.342735	-11.3532	7.15215e-30	5.93781e-28	UP		CSW01_RS07610	337.794	4.6504	0.458514	-10.1423	3.5845e-24	2.97208e-22	UP		CSW01_RS16570	863.633	-1.23711	0.163654	7.55934	4.0511e-14	3.37362e-12	NS		tyrA	3709.6	-3.84634	0.300876	12.7838	2.01985e-37	1.67089e-35	DOWN		CSW01_RS11120	1062.31	-3.84051	0.243539	15.7696
CSW01_RS01085	232.77	1.99441	0.3295	-6.05284	1.42e-09	1.16e-07	UP		CSW01_RS18425	3286.23	-3.34121	0.295782	11.2962	1.37029e-29	1.11393e-27	DOWN		CSW01_RS18630	261.299	-4.63548	0.46713	9.92332	3.29621e-23	2.67611e-21	DOWN		CSW01_RS11320	36753	-1.5547	0.209042	7.43727	1.0279e-13	8.38164e-12	DOWN		CSW01_RS07365	2592.07	-3.84665	0.301843	12.7439	3.3724e-37	2.73164e-35	DOWN		CSW01_RS16715	6462.09	-2.9579	0.189112	15.641
CSW01_RS03745	862.216	-1.7227	0.287422	5.99362	2.05e-09	1.63e-07	DOWN		CSW01_RS02535	564.555	3.63059	0.32542	-11.1566	6.64654e-29	5.29282e-27	UP		CSW01_RS14595	437.715	-2.50191	0.252729	9.89957	4.18054e-23	3.32481e-21	DOWN		CSW01_RS16100	891.417	-1.27459	0.171751	7.42113	1.16123e-13	9.27565e-12	NS		CSW01_RS19100	1345.42	-6.66311	0.524126	12.7128	5.02041e-37	3.98355e-35	DOWN		CSW01_RS16135	1714.99	-5.63909	0.360756	15.6313
CSW01_RS07885	686.909	1.44452	0.245375	-5.88699	3.93e-09	3.07e-07	NS		CSW01_RS08835	4249.56	2.91783	0.263232	-11.0846	1.48954e-28	1.16244e-26	UP		CSW01_RS15160	1552.42	-4.66818	0.476919	9.78819	1.26538e-22	9.86237e-21	DOWN		CSW01_RS16420	125.431	-1.52866	0.206284	7.41046	1.25864e-13	9.85264e-12	DOWN		CSW01_RS18870	746.479	-4.228	0.333688	12.6705	8.61296e-37	6.69744e-35	DOWN		CSW01_RS18465	5194.11	-3.818	0.244429	15.6201
CSW01_RS18800	2792.91	1.97273	0.335605	-5.87812	4.15e-09	3.17e-07	UP		CSW01_RS07110	2556.48	-3.86675	0.349835	11.053	2.11906e-28	1.62129e-26	DOWN		CSW01_RS07775	2229.63	-2.66359	0.274629	9.69888	3.04822e-22	2.28441e-20	DOWN		CSW01_RS17510	145.97	2.31521	0.313223	-7.39157	1.45108e-13	1.11363e-11	UP		CSW01_RS15760	907.236	-4.3821	0.349144	12.551	3.92582e-36	2.99286e-34	DOWN		CSW01_RS15720	405.795	-5.26617	0.338107	15.5755
CSW01_RS07875	641.141	2.16955	0.37244	-5.82525	5.7e-09	4.28e-07	UP		CSW01_RS05265	5469.62	2.38866	0.216145	-11.0512	2.16219e-28	1.62247e-26	UP		gabD	1729.04	2.67703	0.275986	-9.69988	3.01839e-22	2.28441e-20	UP		CSW01_RS06680	1830.53	-2.10873	0.285513	7.38578	1.51557e-13	1.14076e-11	DOWN		CSW01_RS18800	487.327	-6.35466	0.509348	12.4761	1.00848e-35	7.54031e-34	DOWN		CSW01_RS11580	5990.89	2.77387	0.178977	-15.4985
CSW01_RS14565	2199.89	-1.62997	0.280538	5.81016	6.24e-09	4.59e-07	DOWN		CSW01_RS08790	2779.89	4.63497	0.42085	-11.0134	3.29508e-28	2.42593e-26	UP		CSW01_RS18635	650.9	-4.42901	0.462426	9.57778	9.9154e-22	7.29063e-20	DOWN		CSW01_RS08170	3577.49	-1.28654	0.17488	7.35672	1.88489e-13	1.39197e-11	NS		CSW01_RS14970	607.713	-6.38627	0.512382	12.4639	1.1751e-35	8.62035e-34	DOWN		CSW01_RS09050	2394.56	-5.14347	0.333077	15.4423
CSW01_RS05270	7822.58	1.92837	0.334822	-5.7594	8.44e-09	6.1e-07	UP		CSW01_RS18220	630.8	2.13468	0.195239	-10.9337	7.95594e-28	5.7489e-26	UP		CSW01_RS07625	446.1	4.2357	0.444105	-9.53761	1.46165e-21	1.05483e-19	UP		CSW01_RS15945	940.034	-0.9995	0.137195	7.28526	3.21053e-13	2.32704e-11	NS		CSW01_RS11845	6493.79	6.81201	0.546941	-12.4547	1.31799e-35	9.48955e-34	UP		CSW01_RS16935	22125.5	-7.61004	0.49454	15.3881
CSW01_RS07125	2877.34	-1.46301	0.255394	5.72845	1.01e-08	7.19e-07	NS		CSW01_RS04040	298.49	3.95913	0.363117	-10.9032	1.11284e-27	7.89511e-26	UP		CSW01_RS08515	630.705	-4.60036	0.483083	9.52292	1.68375e-21	1.19301e-19	DOWN		CSW01_RS12615	13011.2	3.16346	0.434719	-7.27701	3.41289e-13	2.42874e-11	UP		CSW01_RS19015	1043.1	-4.62979	0.372389	12.4327	1.73729e-35	1.22811e-33	DOWN		CSW01_RS10710	8593.29	-3.30646	0.215105	15.3714
CSW01_RS17880	448.859	1.46585	0.256109	-5.72355	1.04e-08	7.27e-07	NS		treC	16942.7	-2.62072	0.242449	10.8094	3.10814e-27	2.16571e-25	DOWN		CSW01_RS04275	22315.6	4.82982	0.511728	-9.43826	3.79024e-21	2.6376e-19	UP		CSW01_RS07325	4749.72	2.58127	0.354836	-7.27453	3.47631e-13	2.4297e-11	UP		CSW01_RS06805	1258.05	-3.71966	0.304457	12.2174	2.51126e-34	1.74353e-32	DOWN		CSW01_RS04325	8052.61	6.74267	0.439332	-15.3476
CSW01_RS14690	287.665	1.87205	0.328712	-5.69512	1.23e-08	8.44e-07	UP		CSW01_RS17690	357.578	3.25687	0.303632	-10.7264	7.6542e-27	5.23977e-25	UP		CSW01_RS04025	165.329	-4.82689	0.51398	9.39119	5.93245e-21	4.05592e-19	DOWN		CSW01_RS08175	1756.74	-1.34637	0.185973	7.23955	4.50162e-13	3.09111e-11	NS		CSW01_RS18795	764.302	-6.2657	0.516955	12.1204	8.23614e-34	5.61792e-32	DOWN		CSW01_RS02260	10202	-3.42837	0.223759	15.3217
CSW01_RS16100	747.69	-1.15499	0.203529	5.67481	1.39e-08	9.34e-07	NS		CSW01_RS19100	2358.82	5.59761	0.529132	-10.5789	3.735e-26	2.51275e-24	UP		cobO	4279.53	-2.54902	0.27429	9.29315	1.49782e-20	1.00638e-18	DOWN		CSW01_RS03565	3054.68	-1.24538	0.17307	7.19581	6.20917e-13	4.19012e-11	NS		lldD	453.193	4.80612	0.397625	-12.0871	1.23605e-33	8.28582e-32	UP		CSW01_RS09055	2432.2	-5.64663	0.369578	15.2786
CSW01_RS16105	96.7954	-1.46933	0.260692	5.63627	1.74e-08	1.15e-06	NS		CSW01_RS04035	683.881	3.97551	0.378014	-10.5168	7.22555e-26	4.77866e-24	UP		CSW01_RS07605	979.345	4.12522	0.445819	-9.25312	2.18027e-20	1.44009e-18	UP		CSW01_RS14480	632.19	1.92708	0.268435	-7.17894	7.02537e-13	4.66056e-11	UP		CSW01_RS16360	830.661	-3.36752	0.281815	11.9494	6.54156e-33	4.31078e-31	DOWN		CSW01_RS10730	105649	-3.88367	0.255127	15.2225
CSW01_RS16115	102.922	-1.70572	0.30432	5.60501	2.08e-08	1.35e-06	DOWN		CSW01_RS06410	1477.91	3.52578	0.336106	-10.4901	9.59406e-26	6.23934e-24	UP		CSW01_RS18540	320.192	-3.00264	0.325098	9.23609	2.55664e-20	1.66054e-18	DOWN		mscL	1860.42	-1.73794	0.24225	7.17415	7.27591e-13	4.74632e-11	DOWN		CSW01_RS01450	1992.24	4.80679	0.402786	-11.9339	7.88405e-33	5.10887e-31	UP		CSW01_RS09165	584.727	3.2833	0.215734	-15.2192
CSW01_RS15005	144.603	-1.79218	0.320455	5.59263	2.24e-08	1.43e-06	DOWN		focA	8104.81	-5.47313	0.523762	10.4497	1.47067e-25	9.40745e-24	DOWN		CSW01_RS07780	1006.29	-2.63081	0.287773	9.14197	6.13234e-20	3.91766e-18	DOWN		CSW01_RS02780	2287.59	-1.39216	0.194538	7.15624	8.29192e-13	5.32042e-11	NS		CSW01_RS17120	2059.43	-4.54051	0.381971	11.8871	1.38196e-32	8.80827e-31	DOWN		CSW01_RS16795	1927.96	-4.86083	0.32106	15.1399
mscL	1606.8	-2.06815	0.378262	5.46751	4.56e-08	2.87e-06	DOWN		CSW01_RS08840	15024.1	2.98022	0.292504	-10.1886	2.22858e-24	1.40257e-22	UP		CSW01_RS08840	14418.2	3.01876	0.330455	-9.13518	6.52998e-20	4.10441e-18	UP		CSW01_RS16575	468.201	-1.6521	0.232508	7.10555	1.19844e-12	7.56566e-11	DOWN		ssrS	479250	-5.38772	0.4533	11.8856	1.40683e-32	8.82221e-31	DOWN		CSW01_RS09070	585.52	-6.54391	0.432429	15.1329
CSW01_RS01090	482.92	1.55053	0.284416	-5.45162	4.99e-08	3.09e-06	UP		CSW01_RS04020	391.796	4.91364	0.484383	-10.1441	3.51992e-24	2.18011e-22	UP		CSW01_RS07615	2070.88	4.67695	0.512397	-9.12759	7.00385e-20	4.33238e-18	UP		CSW01_RS14665	194.878	-1.20333	0.171714	7.00778	2.42124e-12	1.50424e-10	NS		CSW01_RS03840	5295.31	-4.35476	0.367655	11.8447	2.29286e-32	1.41502e-30	DOWN		CSW01_RS19320	21651.4	-4.34636	0.287301	15.1283
CSW01_RS16570	789.869	-1.25308	0.231209	5.41967	5.97e-08	3.64e-06	NS		CSW01_RS14505	7982	4.14608	0.409955	-10.1135	4.81383e-24	2.93493e-22	UP		CSW01_RS08505	1384.62	4.29782	0.477699	-8.99692	2.32142e-19	1.41353e-17	UP		CSW01_RS15925	225.441	-1.63478	0.233664	6.99631	2.62783e-12	1.60708e-10	DOWN		CSW01_RS18465	1193.64	-2.73959	0.231587	11.8296	2.74324e-32	1.66652e-30	DOWN		CSW01_RS16720	4202.43	-3.50748	0.231947	15.1219
treC	8107.73	-1.42878	0.266199	5.36733	7.99e-08	4.79e-06	NS		CSW01_RS04405	1850.81	1.52699	0.153039	-9.97778	1.90695e-23	1.14476e-21	UP		CSW01_RS17690	319.76	-2.88474	0.320938	8.98849	2.50658e-19	1.50279e-17	DOWN		CSW01_RS05320	15325.7	-3.18881	0.456555	6.98451	2.85846e-12	1.72123e-10	DOWN		CSW01_RS03215	4948.51	-5.2956	0.448493	11.8075	3.56909e-32	2.13487e-30	DOWN		CSW01_RS04345	2763.4	5.13665	0.342362	-15.0035
CSW01_RS18815	3041.6	1.88445	0.352399	-5.3475	8.92e-08	5.27e-06	UP		CSW01_RS07775	3633.09	3.44154	0.345367	-9.96488	2.17134e-23	1.28372e-21	UP		CSW01_RS13645	1835.89	-2.9623	0.329992	8.97686	2.78597e-19	1.64499e-17	DOWN		CSW01_RS16095	773.098	-0.949105	0.136161	6.97043	3.15963e-12	1.87376e-10	NS		hutX	2634.88	-7.01649	0.597549	11.7421	7.75351e-32	4.56752e-30	DOWN		CSW01_RS17940	951.391	-5.72264	0.382954	14.9434
CSW01_RS16185	1496.76	-2.00961	0.378516	5.30918	1.1e-07	6.32e-06	DOWN		CSW01_RS05285	2151.35	1.60425	0.162462	-9.87463	5.36331e-23	3.12353e-21	UP		CSW01_RS04280	3485.32	4.16255	0.464692	-8.95766	3.31632e-19	1.92891e-17	UP		CSW01_RS07980	35.4132	-2.42999	0.34888	6.96512	3.28122e-12	1.90824e-10	DOWN		hppD	852.866	-4.44623	0.381974	11.6402	2.57525e-31	1.49442e-29	DOWN		CSW01_RS19745	6321.44	-3.13217	0.210302	14.8937
CSW01_RS16395	2614.01	-1.63068	0.307085	5.3102	1.1e-07	6.32e-06	DOWN		hutZ	21544.2	5.73598	0.591004	-9.70547	2.85757e-22	1.63974e-20	UP		CSW01_RS14600	1540.94	-3.05145	0.342345	8.91338	4.94991e-19	2.83674e-17	DOWN		alsS	203.611	-2.58022	0.370526	6.96367	3.31528e-12	1.90824e-10	DOWN		CSW01_RS16970	349.446	3.26238	0.28145	-11.5914	4.55867e-31	2.60649e-29	UP		CSW01_RS16190	3081.37	-3.63264	0.244697	14.8455
CSW01_RS18525	2897.15	1.10347	0.209065	-5.27812	1.31e-07	7.38e-06	NS		CSW01_RS06665	468.015	-2.34613	0.242363	9.68025	3.65824e-22	2.06876e-20	DOWN		CSW01_RS15180	591.959	-2.58606	0.291044	8.88546	6.36551e-19	3.59513e-17	DOWN		CSW01_RS14585	106.678	-1.73058	0.24954	6.93507	4.06033e-12	2.30321e-10	DOWN		CSW01_RS16830	1517.94	-4.03837	0.348507	11.5876	4.7619e-31	2.68323e-29	DOWN		CSW01_RS13535	7565.19	3.14303	0.211712	-14.8458
CSW01_RS14210	371.068	1.86286	0.354353	-5.25706	1.46e-07	8.16e-06	UP		CSW01_RS06405	1447.61	2.83897	0.300321	-9.45312	3.2888e-21	1.83327e-19	UP		CSW01_RS18425	2558.45	3.27819	0.371074	-8.83432	1.0071e-18	5.60666e-17	UP		CSW01_RS15920	205.522	-1.95862	0.283504	6.90863	4.89349e-12	2.73616e-10	DOWN		CSW01_RS06675	1001.06	3.97669	0.344691	-11.537	8.59084e-31	4.7716e-29	UP		CSW01_RS16610	603.884	-3.7555	0.253231	14.8303
CSW01_RS08770	440.072	3.22191	0.614144	-5.24618	1.55e-07	8.53e-06	UP		CSW01_RS04045	246.288	3.35176	0.355753	-9.4216	4.44257e-21	2.44154e-19	UP		CSW01_RS15155	6964.44	-5.25166	0.594794	8.82938	1.05254e-18	5.77714e-17	DOWN		CSW01_RS06280	646.965	1.01634	0.148092	-6.86287	6.74922e-12	3.72063e-10	NS		cysK	3403.31	3.76951	0.327518	-11.5093	1.18405e-30	6.48394e-29	UP		CSW01_RS05700	8881.17	-4.78959	0.323152	14.8215
CSW01_RS15925	128.655	-1.35707	0.261309	5.19337	2.07e-07	1.12e-05	NS		CSW01_RS01090	469.913	2.24341	0.2415	-9.28952	1.54993e-20	8.39976e-19	UP		CSW01_RS05415	696.284	-3.43295	0.389725	8.80863	1.26687e-18	6.85693e-17	DOWN		CSW01_RS02785	1693.77	-1.10391	0.161074	6.85342	7.2104e-12	3.91965e-10	NS		CSW01_RS17595	1297.18	4.66099	0.40561	-11.4913	1.45914e-30	7.87933e-29	UP		CSW01_RS08125	4073.24	-3.67015	0.248264	14.7833
CSW01_RS07265	4094.28	-1.25083	0.241049	5.18911	2.11e-07	1.13e-05	NS		CSW01_RS13645	5513.11	4.36781	0.473529	-9.22395	2.86354e-20	1.53062e-18	UP		CSW01_RS07285	2421.03	-6.08848	0.696188	8.74546	2.22109e-18	1.1857e-16	DOWN		CSW01_RS14675	1857.28	-0.643231	0.0957849	6.71537	1.87586e-11	1.00577e-09	NS		CSW01_RS01930	1406.13	-5.46623	0.476581	11.4697	1.87368e-30	9.97926e-29	DOWN		CSW01_RS11745	22347.9	-5.13764	0.347524	14.7836
cspD	196.171	-1.83426	0.353856	5.18365	2.18e-07	1.15e-05	DOWN		CSW01_RS07770	577.78	3.72807	0.404617	-9.21381	3.14751e-20	1.65967e-18	UP		CSW01_RS04350	10148.9	4.50669	0.515952	-8.7347	2.44296e-18	1.27287e-16	UP		CSW01_RS14670	61.7482	-1.8999	0.286683	6.62718	3.42157e-11	1.80974e-09	DOWN		glmS	1639.67	-3.84945	0.336879	11.4268	3.07296e-30	1.61455e-28	DOWN		CSW01_RS16405	450.215	-4.40306	0.299024	14.7247
CSW01_RS15910	290.503	-1.9048	0.368226	5.17291	2.3e-07	1.2e-05	DOWN		CSW01_RS00540	1182.74	1.92228	0.209864	-9.15965	5.20644e-20	2.70874e-18	UP		CSW01_RS07620	173.92	4.19226	0.479971	-8.73439	2.44971e-18	1.27287e-16	UP		CSW01_RS15915	455.214	-1.81405	0.274564	6.60704	3.92081e-11	2.03147e-09	DOWN		CSW01_RS13420	2931.12	-6.70845	0.587851	11.4118	3.64973e-30	1.89202e-28	DOWN		CSW01_RS16620	396.664	-3.92712	0.270646	14.5102
CSW01_RS01075	1224.96	1.47537	0.286958	-5.1414	2.73e-07	1.4e-05	NS		CSW01_RS07115	534.62	-1.30532	0.143121	9.12043	7.48249e-20	3.84167e-18	NS		CSW01_RS14395	1002.36	-3.81578	0.439048	8.69102	3.59203e-18	1.84186e-16	DOWN		CSW01_RS07285	1350.57	-5.13774	0.777721	6.60614	3.94461e-11	2.03147e-09	DOWN		CSW01_RS05755	1043.2	3.29242	0.289518	-11.3721	5.76039e-30	2.9469e-28	UP		CSW01_RS16760	1093.5	-4.72517	0.32567	14.5091
CSW01_RS16510	2482.24	-1.54491	0.303116	5.09677	3.45e-07	1.75e-05	DOWN		CSW01_RS13480	7010.31	-2.55197	0.281003	9.08163	1.06963e-19	5.42036e-18	DOWN		CSW01_RS17105	7165.78	5.98359	0.689499	-8.67817	4.02184e-18	2.03547e-16	UP		CSW01_RS15985	808.832	-0.865949	0.131189	6.60075	4.09072e-11	2.07936e-09	NS		CSW01_RS06585	2365.87	3.6527	0.322003	-11.3437	7.97064e-30	4.02466e-28	UP		CSW01_RS18835	6715.99	-4.35351	0.301457	14.4416
uvrC	2801.31	1.41359	0.279832	-5.05159	4.38e-07	2.19e-05	NS		CSW01_RS06400	2450.94	3.33867	0.367836	-9.07652	1.12099e-19	5.60785e-18	UP		CSW01_RS00865	20830.7	2.75265	0.319122	-8.62569	6.37067e-18	3.18289e-16	UP		CSW01_RS11670	488.588	1.34942	0.205151	-6.57771	4.77763e-11	2.39739e-09	NS		CSW01_RS14240	1373.88	-5.53488	0.489025	11.3182	1.06652e-29	5.3162e-28	DOWN		CSW01_RS15840	811.537	-3.3283	0.23064	14.4308
CSW01_RS09515	3701.31	1.13476	0.226978	-4.99945	5.75e-07	2.84e-05	NS		cobO	4945.54	2.67254	0.296382	-9.01723	1.92905e-19	9.52803e-18	UP		CSW01_RS14390	680.778	-3.72286	0.432318	8.61139	7.21816e-18	3.56066e-16	DOWN		CSW01_RS16105	164.799	-1.74662	0.265821	6.57066	5.00917e-11	2.48176e-09	DOWN		CSW01_RS15195	376.081	3.09452	0.274578	-11.2701	1.84358e-29	9.03103e-28	UP		CSW01_RS16425	386.415	-5.8586	0.40659	14.4091
CSW01_RS07270	681.754	-1.80946	0.362477	4.99192	5.98e-07	2.91e-05	DOWN		CSW01_RS17880	465.247	1.70226	0.191419	-8.89286	5.95532e-19	2.90471e-17	UP		CSW01_RS04325	32317.1	5.74926	0.667773	-8.6096	7.33142e-18	3.57132e-16	UP		CSW01_RS07290	747.24	-5.1777	0.788526	6.5663	5.15803e-11	2.52357e-09	DOWN		ectA	316.8	-5.65936	0.502188	11.2694	1.85824e-29	9.03103e-28	DOWN		CSW01_RS16790	4039.57	-4.75181	0.329785	14.4088
CSW01_RS06680	969.154	-1.80533	0.362559	4.9794	6.38e-07	3.07e-05	DOWN		CSW01_RS07785	1064.69	3.84182	0.43221	-8.88876	6.17934e-19	2.97676e-17	UP		CSW01_RS07115	572.019	-1.7301	0.202744	8.53341	1.42102e-17	6.83667e-16	DOWN		CSW01_RS16000	1257.49	-1.04343	0.158995	6.56262	5.28716e-11	2.55481e-09	NS		CSW01_RS16125	1016.68	-3.94479	0.350194	11.2646	1.9623e-29	9.41902e-28	DOWN		CSW01_RS04250	3295.97	-4.10444	0.285277	14.3876
CSW01_RS07295	3931.91	-1.76167	0.355311	4.95812	7.12e-07	3.39e-05	DOWN		CSW01_RS14180	2668.42	-3.27767	0.369403	8.87289	7.12723e-19	3.39152e-17	DOWN		CSW01_RS07910	127.913	-2.7217	0.31953	8.51783	1.62573e-17	7.72618e-16	DOWN		CSW01_RS18630	138.165	-3.5685	0.546763	6.52659	6.72839e-11	3.21157e-09	DOWN		CSW01_RS06790	595.194	3.84437	0.343069	-11.2058	3.81762e-29	1.81011e-27	UP		CSW01_RS06910	2522.65	-3.99154	0.280333	14.2386
CSW01_RS14615	156.722	-1.56201	0.315963	4.94366	7.67e-07	3.6e-05	DOWN		CSW01_RS18165	546.137	1.47297	0.166048	-8.87076	7.265e-19	3.41543e-17	NS		CSW01_RS07290	1052.47	-5.77485	0.681526	8.47342	2.38287e-17	1.1188e-15	DOWN		CSW01_RS04280	3934.29	3.04544	0.468345	-6.50256	7.8963e-11	3.72363e-09	UP		CSW01_RS14840	2943.52	-5.03999	0.451157	11.1713	5.63739e-29	2.64074e-27	DOWN		CSW01_RS16725	3565.11	-5.35987	0.379017	14.1415
CSW01_RS18805	4483.81	1.47699	0.299222	-4.9361	7.97e-07	3.66e-05	NS		lldD	292.209	3.45188	0.38949	-8.86257	7.81882e-19	3.63203e-17	UP		CSW01_RS06405	1018.56	-2.73466	0.322848	8.47042	2.44513e-17	1.13436e-15	DOWN		CSW01_RS04545	567.318	-1.68615	0.259531	6.49689	8.1996e-11	3.82062e-09	DOWN		CSW01_RS16905	426.139	3.6716	0.331268	-11.0835	1.50929e-28	6.98584e-27	UP		rpsB	25649.3	3.44543	0.243765	-14.1342
CSW01_RS07580	334.802	1.71821	0.348055	-4.9366	7.95e-07	3.66e-05	UP		CSW01_RS19135	571.4	2.96415	0.334534	-8.86051	7.96461e-19	3.65622e-17	UP		CSW01_RS15360	1558.76	2.3684	0.279806	-8.46441	2.57443e-17	1.1803e-15	UP		CSW01_RS00995	677.827	-1.02269	0.164873	6.20289	5.54361e-10	2.55267e-08	NS		CSW01_RS18880	243.86	-4.81442	0.435222	11.062	1.91788e-28	8.77262e-27	DOWN		CSW01_RS16645	507.846	-4.1659	0.296506	14.0499
CSW01_RS15840	2070.67	-2.17632	0.44244	4.91891	8.7e-07	3.95e-05	DOWN		CSW01_RS11115	570.783	1.7471	0.199822	-8.74327	2.26469e-18	1.02754e-16	UP		CSW01_RS07785	612.824	-2.57694	0.304841	8.45337	2.83017e-17	1.28246e-15	DOWN		CSW01_RS07120	561.309	-1.09859	0.177933	6.17416	6.65149e-10	3.0272e-08	NS		CSW01_RS00805	2125.81	3.44178	0.31136	-11.054	2.09668e-28	9.47894e-27	UP		CSW01_RS16160	8289.71	-4.7354	0.337615	14.0261
CSW01_RS14600	1780.03	-2.00267	0.409375	4.89201	9.98e-07	4.47e-05	DOWN		CSW01_RS08110	1922.94	1.58335	0.184311	-8.59067	8.64659e-18	3.87805e-16	UP		CSW01_RS02535	258.793	-2.49332	0.296564	8.40737	4.19321e-17	1.87827e-15	DOWN		CSW01_RS15715	732.627	-1.91251	0.312305	6.12386	9.13375e-10	4.10914e-08	DOWN		CSW01_RS16355	725.257	-3.67951	0.335157	10.9785	4.85044e-28	2.16764e-26	DOWN		dksA	3880.88	3.8939	0.279113	-13.951
CSW01_RS16180	320.662	-2.32432	0.475306	4.89015	1.01e-06	4.47e-05	DOWN		CSW01_RS19205	725.931	2.5774	0.300368	-8.5808	9.4213e-18	4.17749e-16	UP		CSW01_RS11305	1643.3	-3.78606	0.450441	8.40523	4.27037e-17	1.89109e-15	DOWN		CSW01_RS18340	903.419	0.689913	0.112959	-6.10765	1.01109e-09	4.49707e-08	NS		CSW01_RS08195	1645.26	3.64092	0.33208	-10.964	5.69389e-28	2.51566e-26	UP		CSW01_RS16370	857.784	-3.91593	0.28238	13.8676
CSW01_RS08000	242.328	-1.86546	0.385196	4.84289	1.28e-06	5.61e-05	DOWN		CSW01_RS07580	324.782	2.51756	0.295339	-8.52429	1.53752e-17	6.74092e-16	UP		CSW01_RS17595	2287.98	-4.46784	0.532358	8.39255	4.75729e-17	2.08305e-15	DOWN		CSW01_RS14620	282.888	-1.90575	0.312288	6.10253	1.04405e-09	4.59146e-08	DOWN		CSW01_RS14950	11916.9	6.76096	0.618895	-10.9242	8.8272e-28	3.8562e-26	UP		CSW01_RS15255	7926.88	-5.59333	0.403362	13.8668
CSW01_RS08355	1816.95	2.96902	0.614496	-4.83164	1.35e-06	5.83e-05	UP		CSW01_RS16105	156.039	-2.21367	0.259752	8.52224	1.56493e-17	6.78484e-16	DOWN		CSW01_RS08835	4785.99	3.43042	0.409096	-8.38536	5.05706e-17	2.18971e-15	UP		CSW01_RS12370	23119	1.45866	0.240541	-6.06409	1.327e-09	5.77098e-08	NS		CSW01_RS01540	334.374	-5.09455	0.466555	10.9195	9.29888e-28	4.01712e-26	DOWN		CSW01_RS16185	2900.28	-4.62186	0.333489	13.8591
CSW01_RS08360	1016.72	2.57671	0.533397	-4.83075	1.36e-06	5.83e-05	UP		CSW01_RS17685	166.583	3.3184	0.389767	-8.51381	1.68308e-17	7.2169e-16	UP		CSW01_RS14965	6816.15	-3.89013	0.467081	8.3286	8.1807e-17	3.50332e-15	DOWN		CSW01_RS07985	236.182	-1.8764	0.311301	6.0276	1.66409e-09	7.1574e-08	DOWN		CSW01_RS16660	2788.15	-5.97147	0.548499	10.8869	1.3304e-27	5.68416e-26	DOWN		CSW01_RS15085	4628.23	-3.68122	0.266064	13.8358
CSW01_RS14700	543.736	1.83656	0.380706	-4.82409	1.41e-06	5.96e-05	UP		CSW01_RS00865	22880.2	2.79062	0.327896	-8.51068	1.72918e-17	7.33399e-16	UP		CSW01_RS14210	909.168	3.42267	0.412396	-8.29948	1.04572e-16	4.42954e-15	UP		CSW01_RS04285	2778.61	2.87021	0.476636	-6.02179	1.72496e-09	7.33857e-08	UP		CSW01_RS11760	37177.2	4.45538	0.409939	-10.8684	1.63016e-27	6.88918e-26	UP		fabD	858	3.51056	0.254349	-13.8021
CSW01_RS16405	418.288	-1.09047	0.226145	4.822	1.42e-06	5.96e-05	NS		CSW01_RS04265	29195.3	-2.37729	0.280199	8.48428	2.17053e-17	9.10691e-16	DOWN		CSW01_RS07965	152.232	-1.996	0.240805	8.28887	1.14331e-16	4.79084e-15	DOWN		CSW01_RS15910	392.785	-1.84735	0.308177	5.99443	2.04204e-09	8.59413e-08	DOWN		CSW01_RS13740	2690.22	-4.19182	0.389757	10.755	5.61449e-27	2.34722e-25	DOWN		lysS	10778.2	2.78801	0.2024	-13.7747
CSW01_RS16415	1316.62	-1.1718	0.244371	4.79518	1.63e-06	6.74e-05	NS		CSW01_RS15925	211.598	-2.1504	0.255232	8.42528	3.59898e-17	1.49396e-15	DOWN		CSW01_RS04040	140.601	-2.57409	0.310618	8.287	1.16136e-16	4.81469e-15	DOWN		tnaA	860.407	-4.1805	0.700438	5.9684	2.39593e-09	9.97624e-08	DOWN		CSW01_RS07430	133.805	-3.71669	0.345866	10.7461	6.18421e-27	2.55789e-25	DOWN		CSW01_RS19045	1439.4	-3.56601	0.259602	13.7365
CSW01_RS03645	1659.45	1.42915	0.298767	-4.78352	1.72e-06	7.03e-05	NS		CSW01_RS17590	1804.22	2.72406	0.324849	-8.38561	5.04635e-17	2.07272e-15	UP		secF	2642.2	2.79815	0.338956	-8.25521	1.51629e-16	6.21999e-15	UP		CSW01_RS15805	783.278	-1.18989	0.19977	5.95628	2.58045e-09	1.06315e-07	NS		CSW01_RS15170	264.215	-4.1341	0.385754	10.7169	8.47773e-27	3.46962e-25	DOWN		CSW01_RS00950	1018.91	-3.98879	0.29066	13.7232
CSW01_RS07120	636.125	-1.43647	0.300359	4.78253	1.73e-06	7.03e-05	NS		CSW01_RS15155	17522.5	6.4829	0.774739	-8.36785	5.86781e-17	2.38502e-15	UP		CSW01_RS19105	1267.47	-2.7223	0.330029	8.24866	1.60184e-16	6.50247e-15	DOWN		CSW01_RS15990	127.053	-1.05657	0.177759	5.94383	2.78438e-09	1.12351e-07	NS		CSW01_RS08840	3341.24	3.93042	0.366974	-10.7103	9.10343e-27	3.68689e-25	UP		CSW01_RS14355	1986.78	-4.3233	0.315982	13.6821
CSW01_RS18090	1668.76	0.978596	0.205385	-4.76469	1.89e-06	7.53e-05	NS		CSW01_RS00965	5171.83	-1.89234	0.226767	8.34486	7.12995e-17	2.86815e-15	DOWN		CSW01_RS04330	31892	5.93733	0.721445	-8.22978	1.87554e-16	7.53502e-15	UP		CSW01_RS17070	3873.31	-1.80944	0.304421	5.94388	2.7835e-09	1.12351e-07	DOWN		CSW01_RS12400	1730.01	3.6938	0.345879	-10.6795	1.2701e-26	5.09086e-25	UP		CSW01_RS15745	557.867	-3.92721	0.287063	13.6807
almF	1059.03	-1.5708	0.329629	4.76535	1.89e-06	7.53e-05	DOWN		CSW01_RS11300	5278.82	3.72702	0.449396	-8.2934	1.10055e-16	4.382e-15	UP		CSW01_RS11310	1760.73	-2.69369	0.327551	8.22372	1.97286e-16	7.84514e-15	DOWN		CSW01_RS15100	578.648	-2.34355	0.396243	5.91443	3.33019e-09	1.33004e-07	DOWN		CSW01_RS04010	1266.23	-6.38499	0.601154	10.6212	2.37402e-26	9.41858e-25	DOWN		CSW01_RS06675	2210.31	3.99031	0.292349	-13.6492
CSW01_RS07130	942.194	-1.15995	0.244667	4.74092	2.13e-06	8.38e-05	NS		CSW01_RS04010	3499.01	4.8901	0.590346	-8.28345	1.1966e-16	4.7163e-15	UP		CSW01_RS04020	154.078	-3.23962	0.394508	8.2118	2.17898e-16	8.57727e-15	DOWN		CSW01_RS04290	6746.81	2.68798	0.457332	-5.87751	4.16477e-09	1.64656e-07	UP		CSW01_RS08105	612.862	3.44613	0.324763	-10.6112	2.64278e-26	1.03789e-24	UP		CSW01_RS10140	1401.76	3.41813	0.250772	-13.6304
CSW01_RS14390	3286.33	2.01033	0.424407	-4.73679	2.17e-06	8.44e-05	UP		CSW01_RS00960	6200.84	-1.38182	0.167532	8.24808	1.60961e-16	6.28071e-15	NS		CSW01_RS18545	1311.03	-2.9794	0.366078	8.1387	3.99544e-16	1.55702e-14	DOWN		CSW01_RS14645	339.778	-1.25067	0.213012	5.87139	4.32158e-09	1.69147e-07	NS		argF	223.644	-4.34838	0.411251	10.5735	3.95285e-26	1.53687e-24	DOWN		CSW01_RS16420	344.601	-4.89026	0.360623	13.5606
vasA	688.35	-1.46801	0.310002	4.73549	2.19e-06	8.44e-05	NS		CSW01_RS16420	118.824	-1.93471	0.234749	8.24162	1.69898e-16	6.56377e-15	DOWN		CSW01_RS15105	827.382	-4.1541	0.512182	8.1106	5.03722e-16	1.94357e-14	DOWN		CSW01_RS07860	764.697	-1.20108	0.204678	5.86812	4.40769e-09	1.70809e-07	NS		CSW01_RS15935	473.858	-3.70671	0.352129	10.5266	6.51635e-26	2.50847e-24	DOWN		CSW01_RS02705	445.766	-4.32481	0.318974	13.5585
CSW01_RS14605	318.358	-1.68356	0.357835	4.70486	2.54e-06	9.71e-05	DOWN		CSW01_RS00495	1974.13	1.40568	0.17091	-8.22466	1.95744e-16	7.48817e-15	NS		CSW01_RS09540	14385.6	1.96477	0.245368	-8.00743	1.17126e-15	4.47489e-14	UP		CSW01_RS19045	281.165	-0.858449	0.146693	5.85199	4.85716e-09	1.86382e-07	NS		CSW01_RS09680	512.73	-3.42105	0.325201	10.5198	7.00242e-26	2.66916e-24	DOWN		CSW01_RS15250	9208.35	-5.63297	0.415605	13.5537
alsS	182.252	-1.93836	0.415722	4.66264	3.12e-06	0.000118201	DOWN		CSW01_RS07610	352.23	-4.10353	0.499618	8.21333	2.15141e-16	8.1503e-15	DOWN		CSW01_RS00540	1234.41	-2.12159	0.266721	7.95434	1.80095e-15	6.8139e-14	DOWN		CSW01_RS14565	2578.88	-1.89819	0.324758	5.84492	5.06803e-09	1.9115e-07	DOWN		astA	2351.45	-5.69013	0.544118	10.4575	1.35325e-25	5.1082e-24	DOWN		CSW01_RS15725	285.792	-5.11305	0.377331	13.5506
fadB	1893.9	3.07525	0.660919	-4.653	3.27e-06	0.000122678	UP		CSW01_RS03215	6156.8	3.19742	0.390059	-8.19727	2.45917e-16	9.22661e-15	UP		CSW01_RS17695	92.1393	-3.28484	0.413072	7.95222	1.83195e-15	6.86451e-14	DOWN		CSW01_RS11835	5237.58	0.80571	0.137856	-5.84456	5.0791e-09	1.9115e-07	NS		CSW01_RS19105	2029.26	-4.93279	0.474119	10.4041	2.37485e-25	8.79374e-24	DOWN		CSW01_RS16685	446.941	-5.25776	0.38984	13.487
CSW01_RS17050	4434.35	2.24679	0.484091	-4.64127	3.46e-06	0.000128619	UP		CSW01_RS18455	2055.76	2.03128	0.248699	-8.16762	3.14523e-16	1.16883e-14	UP		CSW01_RS18275	2700.11	-2.68247	0.338454	7.92566	2.26934e-15	8.42248e-14	DOWN		CSW01_RS16110	380.131	-1.5569	0.266989	5.83133	5.49888e-09	2.04977e-07	DOWN		CSW01_RS06400	925.065	-3.1495	0.302706	10.4045	2.36523e-25	8.79374e-24	DOWN		CSW01_RS15195	866.805	2.60267	0.194256	-13.3981
CSW01_RS15845	1667.54	-3.14069	0.679167	4.62432	3.76e-06	0.000138275	DOWN		CSW01_RS08795	139.827	1.99447	0.244949	-8.14238	3.87587e-16	1.42676e-14	UP		CSW01_RS17070	5214.3	-2.44526	0.311211	7.85724	3.92678e-15	1.44365e-13	DOWN		CSW01_RS16605	90.0292	-1.28196	0.220279	5.81972	5.8948e-09	2.17663e-07	NS		treC	515.937	3.8405	0.369823	-10.3847	2.91087e-25	1.06769e-23	UP		CSW01_RS15335	2478.05	-3.5665	0.266186	13.3985
CSW01_RS18790	8756.17	1.36731	0.295958	-4.61993	3.84e-06	0.000139913	NS		CSW01_RS17585	2550.7	2.47577	0.304825	-8.12195	4.58762e-16	1.67298e-14	UP		CSW01_RS04285	2480.68	3.66252	0.469242	-7.80518	5.94152e-15	2.16393e-13	UP		CSW01_RS14625	97.341	-1.49474	0.25762	5.80209	6.54944e-09	2.39575e-07	NS		CSW01_RS01025	10677.4	-5.44805	0.527994	10.3184	5.81844e-25	2.11422e-23	DOWN		CSW01_RS08760	1553.45	3.42474	0.255761	-13.3904
CSW01_RS04740	449.653	-1.10964	0.240713	4.60979	4.03e-06	0.000145554	NS		citE	1320.46	-6.07774	0.75169	8.08543	6.19443e-16	2.23802e-14	DOWN		CSW01_RS07640	390.798	2.78656	0.357994	-7.78382	7.03672e-15	2.53908e-13	UP		CSW01_RS08795	111.525	1.59525	0.275636	-5.78753	7.14305e-09	2.58869e-07	UP		CSW01_RS02605	434.016	-3.73682	0.362253	10.3155	5.99799e-25	2.15928e-23	DOWN		CSW01_RS16945	11175.6	-3.63485	0.271488	13.3886
CSW01_RS15850	146.654	-2.66717	0.580613	4.59371	4.35e-06	0.0001558	DOWN		CSW01_RS15915	435.481	-2.23475	0.276615	8.07893	6.53383e-16	2.33899e-14	DOWN		CSW01_RS02730	600.152	-1.97201	0.254325	7.75389	8.91177e-15	3.18616e-13	DOWN		CSW01_RS07130	731.414	-0.783292	0.135385	5.78566	7.223e-09	2.59365e-07	NS		CSW01_RS15670	977.681	-3.1857	0.312628	10.19	2.19657e-24	7.83509e-23	DOWN		CSW01_RS16930	1513.96	-4.39749	0.329731	13.3366
CSW01_RS07260	2023.52	-1.19928	0.261724	4.58223	4.6e-06	0.000163107	NS		citF	1383.86	-5.62313	0.699103	8.04335	8.74153e-16	3.10086e-14	DOWN		CSW01_RS14605	272.466	-2.62063	0.338756	7.73604	1.02564e-14	3.63356e-13	DOWN		budA	152.067	-2.37379	0.412237	5.75831	8.49618e-09	3.02309e-07	DOWN		CSW01_RS15175	1379.29	-6.39166	0.628409	10.1712	2.66633e-24	9.42427e-23	DOWN		prfB	5143.37	2.69796	0.202352	-13.333
CSW01_RS14905	1659.38	1.35532	0.295913	-4.58012	4.65e-06	0.000163272	NS		CSW01_RS07630	1902.84	-3.81754	0.475095	8.03532	9.33383e-16	3.28113e-14	DOWN		CSW01_RS04035	280.441	-2.45926	0.31884	7.71316	1.2274e-14	4.30916e-13	DOWN		CSW01_RS14630	250.254	-1.54156	0.268126	5.74939	8.95661e-09	3.15821e-07	DOWN		CSW01_RS13290	11090.6	-5.68925	0.560751	10.1458	3.46038e-24	1.21207e-22	DOWN		CSW01_RS04585	6742.2	-3.51142	0.263352	13.3336
CSW01_RS11945	7071.04	1.55996	0.34096	-4.5752	4.76e-06	0.000165666	UP		CSW01_RS07780	1619.77	3.60592	0.453904	-7.94423	1.95408e-15	6.80786e-14	UP		CSW01_RS08365	1279.18	2.7576	0.358583	-7.69026	1.46832e-14	5.10898e-13	UP		CSW01_RS16645	380.11	-1.05794	0.184488	5.73446	9.78259e-09	3.41867e-07	NS		CSW01_RS16690	2089.01	-3.01579	0.298102	10.1166	4.66136e-24	1.61816e-22	DOWN		CSW01_RS11750	11733.4	-5.24381	0.3934	13.3295
CSW01_RS15915	304.494	-1.72588	0.378692	4.55747	5.18e-06	0.00017869	DOWN		CSW01_RS04280	542.277	-1.9294	0.243154	7.93491	2.10641e-15	7.27363e-14	DOWN		CSW01_RS04525	464.81	-2.61359	0.341216	7.65965	1.86442e-14	6.42976e-13	DOWN		CSW01_RS16405	532.677	-1.33579	0.233841	5.71236	1.11421e-08	3.8593e-07	NS		CSW01_RS00855	6884.91	3.43605	0.340179	-10.1007	5.48397e-24	1.88687e-22	UP		CSW01_RS11910	8815.81	-3.02359	0.227539	13.2882
CSW01_RS03560	1993.57	-0.993803	0.218443	4.54948	5.38e-06	0.000183983	NS		CSW01_RS07615	2121.57	-3.87165	0.48805	7.9329	2.14084e-15	7.32767e-14	DOWN		CSW01_RS13670	14894.6	2.21976	0.290089	-7.65198	1.97907e-14	6.76528e-13	UP		CSW01_RS08280	491.61	-1.27762	0.223815	5.70838	1.14055e-08	3.9159e-07	NS		CSW01_RS07900	198.779	-4.01957	0.398494	10.0869	6.31364e-24	2.15328e-22	DOWN		CSW01_RS09040	1223.16	-3.57052	0.268717	13.2873
CSW01_RS05315	1368.25	1.32983	0.295124	-4.50603	6.61e-06	0.000224006	NS		CSW01_RS01450	5269.75	-2.03027	0.256177	7.92527	2.27645e-15	7.7241e-14	DOWN		CSW01_RS17590	1295.77	3.04875	0.399808	-7.62554	2.43014e-14	8.23499e-13	UP		CSW01_RS05415	698.245	-3.33811	0.589055	5.66688	1.45421e-08	4.94936e-07	DOWN		CSW01_RS18805	195.978	-4.86983	0.482912	10.0843	6.48232e-24	2.19159e-22	DOWN		CSW01_RS11265	32609.4	-3.45768	0.26139	13.228
CSW01_RS08365	775.579	1.82786	0.406019	-4.5019	6.73e-06	0.000224493	UP		CSW01_RS16100	888.235	-1.35145	0.17174	7.86914	3.57094e-15	1.20119e-13	NS		CSW01_RS19135	493.604	-2.92525	0.389644	7.5075	6.02658e-14	2.02462e-12	DOWN		CSW01_RS16650	198.048	-1.05647	0.18677	5.65653	1.54461e-08	5.21172e-07	NS		CSW01_RS19335	9108.13	6.49619	0.645762	-10.0597	8.32213e-24	2.78935e-22	UP		CSW01_RS19750	12472.3	-3.68865	0.279063	13.218
fadH	690.537	2.85051	0.633039	-4.5029	6.7e-06	0.000224493	UP		CSW01_RS04030	800.946	3.31499	0.423142	-7.83423	4.71738e-15	1.57327e-13	UP		CSW01_RS14400	427.209	-3.32873	0.445073	7.47906	7.48547e-14	2.49324e-12	DOWN		CSW01_RS16280	86.4368	-1.61865	0.289238	5.59624	2.19056e-08	7.23286e-07	DOWN		CSW01_RS18875	400.28	-4.43262	0.440705	10.058	8.46823e-24	2.81406e-22	DOWN		CSW01_RS19335	20168.4	6.91004	0.523181	-13.2077
CSW01_RS14895	1872.55	1.1349	0.254658	-4.45656	8.33e-06	0.000275261	NS		CSW01_RS11335	3042.42	-1.92697	0.24712	7.79771	6.304e-15	2.08459e-13	DOWN		CSW01_RS12615	12093.9	3.35371	0.449368	-7.46317	8.44648e-14	2.78949e-12	UP		CSW01_RS18670	3782.67	-2.68056	0.47905	5.59556	2.19905e-08	7.23286e-07	DOWN		CSW01_RS05320	11286.9	-5.58301	0.556119	10.0392	1.02453e-23	3.37575e-22	DOWN		CSW01_RS16750	2778.45	-3.93576	0.299772	13.1292
CSW01_RS15900	463.08	-1.43374	0.322165	4.45032	8.57e-06	0.000281001	NS		CSW01_RS07625	535.865	-3.84601	0.493673	7.7906	6.66914e-15	2.18681e-13	DOWN		CSW01_RS07645	453.538	1.78541	0.239964	-7.44032	1.00438e-13	3.28914e-12	UP		CSW01_RS03110	32998.2	-1.39843	0.24989	5.59617	2.1914e-08	7.23286e-07	NS		CSW01_RS18810	194.782	-4.1059	0.409208	10.0338	1.08306e-23	3.53861e-22	DOWN		CSW01_RS03050	21276.2	2.65039	0.201901	-13.1271
CSW01_RS15855	572.287	-1.13982	0.257084	4.43366	9.26e-06	0.000301097	NS		CSW01_RS17680	1418.29	4.01099	0.515168	-7.7858	6.92724e-15	2.25251e-13	UP		CSW01_RS04290	5981.39	3.49089	0.471346	-7.40623	1.29942e-13	4.21986e-12	UP		CSW01_RS16030	74.6294	-1.46702	0.262922	5.57968	2.40968e-08	7.85957e-07	NS		CSW01_RS07595	1897.77	-4.34007	0.432835	10.0271	1.15905e-23	3.75532e-22	DOWN		CSW01_RS03045	31767.1	2.45527	0.187304	-13.1084
CSW01_RS12130	507.039	-2.62079	0.592166	4.42577	9.61e-06	0.000309745	DOWN		CSW01_RS01080	189.804	1.95559	0.251527	-7.77487	7.55238e-15	2.43549e-13	UP		CSW01_RS17685	191.169	-3.45428	0.466766	7.40046	1.35717e-13	4.37099e-12	DOWN		CSW01_RS19600	3458.31	-1.03881	0.186341	5.57478	2.47839e-08	8.01687e-07	NS		pncB	931.905	-3.92389	0.392974	9.9851	1.7712e-23	5.69126e-22	DOWN		CSW01_RS16625	390.727	-3.85303	0.294037	13.1039
almG	2614.49	-1.76491	0.39976	4.41493	1.01e-05	0.000323002	DOWN		CSW01_RS04075	390.173	1.46407	0.18902	-7.74558	9.51502e-15	3.04325e-13	NS		CSW01_RS17510	137.192	2.3078	0.312521	-7.38446	1.53073e-13	4.88954e-12	UP		CSW01_RS11115	415.352	1.14569	0.205921	-5.56377	2.64011e-08	8.47e-07	NS		CSW01_RS11950	2245.78	4.0507	0.408878	-9.90686	3.8868e-23	1.23868e-21	UP		CSW01_RS18460	2884.19	-3.62803	0.277399	13.0787
CSW01_RS18520	179.621	1.08435	0.24579	-4.41169	1.03e-05	0.000325216	NS		CSW01_RS06375	662.153	2.91495	0.377731	-7.717	1.19102e-14	3.77833e-13	UP		CSW01_RS13290	662.63	-2.78067	0.376755	7.38058	1.57603e-13	4.99331e-12	DOWN		CSW01_RS08000	308.901	-2.35766	0.424634	5.55222	2.82071e-08	8.97582e-07	DOWN		CSW01_RS06710	580.8	3.75448	0.381851	-9.83231	8.17214e-23	2.58319e-21	UP		CSW01_RS16855	924.911	-3.27042	0.250546	13.0532
CSW01_RS16110	310.581	-1.54439	0.350575	4.4053	1.06e-05	0.00033224	DOWN		CSW01_RS15920	200.859	-2.24349	0.293639	7.64028	2.16744e-14	6.82046e-13	DOWN		CSW01_RS15175	635.343	-3.22285	0.436921	7.37628	1.62768e-13	5.11539e-12	DOWN		cobA	158.002	2.37364	0.427812	-5.54833	2.88408e-08	9.10345e-07	UP		CSW01_RS04270	4545.49	5.2827	0.537631	-9.82589	8.71055e-23	2.73118e-21	UP		CSW01_RS08275	2510.48	-3.27029	0.25071	13.0441
CSW01_RS17520	46.943	1.46011	0.331844	-4.39999	1.08e-05	0.00033776	NS		CSW01_RS13475	3312.11	-2.68863	0.354059	7.59375	3.10788e-14	9.70157e-13	DOWN		CSW01_RS04520	1351.22	-2.73997	0.372801	7.34969	1.98672e-13	6.1938e-12	DOWN		CSW01_RS16930	261.447	2.96592	0.536043	-5.53299	3.14813e-08	9.85741e-07	UP		CSW01_RS05655	617.193	-5.44055	0.554754	9.80713	1.0491e-22	3.26312e-21	DOWN		CSW01_RS16155	717.473	-4.71168	0.361831	13.0218
CSW01_RS07965	184.08	-1.11718	0.254218	4.39457	1.11e-05	0.000343544	NS		CSW01_RS01070	844.196	1.62848	0.215173	-7.56824	3.78315e-14	1.17157e-12	UP		CSW01_RS18090	2016.52	1.44002	0.196483	-7.32898	2.31909e-13	7.17263e-12	NS		CSW01_RS18180	483.412	0.780483	0.141423	-5.51879	3.41335e-08	1.06031e-06	NS		focA	3560.34	6.08267	0.620889	-9.79671	1.16307e-22	3.5889e-21	UP		CSW01_RS16845	281.36	-4.47016	0.343709	13.0057
CSW01_RS04770	696.674	-1.66692	0.380089	4.3856	1.16e-05	0.0003552	DOWN		CSW01_RS07790	2220.08	4.15936	0.556048	-7.48021	7.42037e-14	2.27987e-12	UP		CSW01_RS04295	1516.32	3.54234	0.48363	-7.32447	2.39846e-13	7.30217e-12	UP		CSW01_RS17520	62.3843	2.26496	0.413456	-5.47812	4.2987e-08	1.32481e-06	UP		bioF	193.619	-3.64204	0.373238	9.75796	1.70554e-22	5.22138e-21	DOWN		CSW01_RS08360	1215.19	3.31677	0.25513	-13.0003
CSW01_RS02685	964.474	-0.960924	0.220485	4.35822	1.31e-05	0.000399519	NS		CSW01_RS01005	4495.52	1.08418	0.145306	-7.46136	8.56336e-14	2.59165e-12	NS		CSW01_RS07330	13036.3	2.69174	0.367473	-7.325	2.38893e-13	7.30217e-12	UP		CSW01_RS15840	1677.34	-2.13652	0.390983	5.46449	4.64242e-08	1.41956e-06	DOWN		CSW01_RS16900	2822.18	4.03612	0.414143	-9.74572	1.92411e-22	5.84447e-21	UP		CSW01_RS06355	4246.54	2.70402	0.208302	-12.9812
CSW01_RS16000	1473.99	-1.09896	0.253118	4.3417	1.41e-05	0.000427436	NS		CSW01_RS07910	356.055	4.63767	0.621565	-7.46129	8.56798e-14	2.59165e-12	UP		CSW01_RS05285	1962.35	-1.50441	0.20688	7.27192	3.54424e-13	1.07069e-11	DOWN		CSW01_RS16180	328.701	-1.72824	0.317058	5.45086	5.01265e-08	1.52089e-06	DOWN		CSW01_RS05580	1004.48	3.34516	0.343405	-9.74115	2.01269e-22	6.06616e-21	UP		CSW01_RS09770	635.969	-3.32744	0.256764	12.9591
CSW01_RS16605	63.4689	-1.42737	0.329008	4.3384	1.44e-05	0.00043057	NS		CSW01_RS07620	217.437	-3.77502	0.506287	7.45629	8.89945e-14	2.6712e-12	DOWN		CSW01_RS08165	14487.4	-2.17468	0.299183	7.26875	3.62842e-13	1.08769e-11	DOWN		CSW01_RS04295	1707.41	2.74132	0.50331	-5.44657	5.13492e-08	1.54601e-06	UP		citE	140.461	5.20185	0.535861	-9.70748	2.80191e-22	8.37986e-21	UP		CSW01_RS18960	48533	6.01489	0.468829	-12.8296
CSW01_RS14395	4484.04	1.86318	0.432108	-4.31183	1.62e-05	0.000480938	UP		fadB	1885.37	4.63249	0.621428	-7.45458	9.01515e-14	2.68527e-12	UP		CSW01_RS04270	10931.4	2.39646	0.331664	-7.22556	4.9903e-13	1.48452e-11	UP		CSW01_RS18665	3975.83	-2.62015	0.484441	5.40861	6.35166e-08	1.89774e-06	DOWN		CSW01_RS18370	460.158	-4.09454	0.42221	9.69788	3.07825e-22	9.13605e-21	DOWN		CSW01_RS02715	241.836	-3.86253	0.301197	12.8239
CSW01_RS04405	1902.84	1.0118	0.234722	-4.31064	1.63e-05	0.000480938	NS		CSW01_RS15180	455.168	1.85513	0.24943	-7.43748	1.02627e-13	3.03372e-12	UP		CSW01_RS07675	390.895	2.13134	0.299906	-7.10667	1.18874e-12	3.50949e-11	UP		CSW01_RS16415	1476.09	-1.28871	0.239954	5.37067	7.84431e-08	2.32596e-06	NS		CSW01_RS15675	1788.83	-4.52028	0.471022	9.59676	8.24942e-22	2.42983e-20	DOWN		CSW01_RS16240	472.35	-3.01573	0.235246	12.8195
CSW01_RS02900	3659.31	-0.902734	0.209684	4.30521	1.67e-05	0.000489187	NS		CSW01_RS00485	1008.48	1.13707	0.153959	-7.38555	1.51825e-13	4.4543e-12	NS		CSW01_RS17680	1522.78	-4.12346	0.582746	7.07592	1.48458e-12	4.34993e-11	DOWN		CSW01_RS19205	1023.11	3.16226	0.589487	-5.36443	8.12068e-08	2.3898e-06	UP		pflB	22194.5	4.07202	0.42451	-9.59228	8.61634e-22	2.51882e-20	UP		CSW01_RS05590	9317.05	2.65336	0.207313	-12.7988
CSW01_RS07870	803.833	2.01813	0.472942	-4.26718	1.98e-05	0.000576138	UP		CSW01_RS16570	866.141	-1.28514	0.174485	7.3653	1.76743e-13	5.14666e-12	NS		CSW01_RS07790	1122.97	-2.73579	0.387247	7.06471	1.60956e-12	4.64626e-11	DOWN		CSW01_RS15420	667.23	-0.78693	0.146899	5.35693	8.46482e-08	2.45709e-06	NS		CSW01_RS14385	359.778	-3.48926	0.363897	9.58859	8.92966e-22	2.59093e-20	DOWN		CSW01_RS16195	215.361	-4.03531	0.315962	12.7715
CSW01_RS07985	414.537	-1.7591	0.413369	4.25551	2.09e-05	0.000602542	DOWN		CSW01_RS16425	126.224	-1.73248	0.235996	7.34116	2.11753e-13	6.12044e-12	DOWN		CSW01_RS08360	1050.75	2.68804	0.380448	-7.06546	1.60082e-12	4.64626e-11	UP		CSW01_RS18915	711.918	0.643767	0.120179	-5.35671	8.47489e-08	2.45709e-06	NS		CSW01_RS13475	1689.03	3.03675	0.316811	-9.58536	9.2134e-22	2.65346e-20	UP		CSW01_RS01985	1258.77	-3.55404	0.278571	12.7581
CSW01_RS07840	319.903	1.33725	0.3144	-4.25334	2.11e-05	0.000603951	NS		CSW01_RS14595	476.694	-1.70309	0.232282	7.33201	2.26723e-13	6.50496e-12	DOWN		CSW01_RS14615	142.675	-1.96039	0.277721	7.05883	1.67907e-12	4.81127e-11	DOWN		CSW01_RS06585	9757.76	1.71015	0.319633	-5.35035	8.77833e-08	2.52635e-06	UP		CSW01_RS18620	2195.03	-5.01116	0.523629	9.57005	1.0685e-21	3.05465e-20	DOWN		CSW01_RS10145	3556.85	4.05516	0.318323	-12.7391
CSW01_RS01080	191.604	1.44886	0.341049	-4.24823	2.15e-05	0.000613372	NS		CSW01_RS03645	1726.85	1.6427	0.224197	-7.32705	2.35276e-13	6.70108e-12	UP		CSW01_RS14480	574.243	2.1921	0.311969	-7.02665	2.11557e-12	6.01779e-11	UP		CSW01_RS16425	136.134	-1.25637	0.234904	5.34844	8.87144e-08	2.53451e-06	NS		CSW01_RS09360	249.755	-2.8568	0.298743	9.56271	1.14711e-21	3.25546e-20	DOWN		motB	7506.57	-3.76012	0.295448	12.7268
fadI	1304.82	1.97777	0.465916	-4.2449	2.19e-05	0.000618037	UP		citX	841.427	-5.48977	0.752727	7.29317	3.02745e-13	8.56023e-12	DOWN		CSW01_RS01030	2420.05	-1.84461	0.264656	6.96985	3.17278e-12	8.95965e-11	DOWN		CSW01_RS17630	7249.66	0.915815	0.171308	-5.34603	8.99061e-08	2.54621e-06	NS		CSW01_RS19500	1553.89	5.68895	0.59661	-9.53545	1.4924e-21	4.18135e-20	UP		CSW01_RS03825	37271.3	3.6182	0.284916	-12.6992
fadE	2383.09	2.52028	0.594046	-4.24258	2.21e-05	0.000619986	UP		CSW01_RS07355	343.844	1.31612	0.180616	-7.28683	3.17324e-13	8.9079e-12	NS		CSW01_RS08170	5168.93	-2.09906	0.301387	6.96464	3.29237e-12	9.23048e-11	DOWN		CSW01_RS08275	1310.4	-0.931132	0.174207	5.34498	9.04251e-08	2.54621e-06	NS		CSW01_RS05570	698.822	2.43304	0.255162	-9.53528	1.49488e-21	4.18135e-20	UP		CSW01_RS16650	304.344	-4.70573	0.370578	12.6983
CSW01_RS14400	1879.32	1.87911	0.443576	-4.23627	2.27e-05	0.000628599	UP		speF	1508.64	-3.17522	0.439652	7.22214	5.11775e-13	1.42639e-11	DOWN		napF	940.306	-4.30903	0.620168	6.94816	3.70074e-12	1.03013e-10	DOWN		CSW01_RS15960	233.797	-1.15153	0.215682	5.33901	9.34569e-08	2.61279e-06	NS		citF	339.545	4.89536	0.513808	-9.52761	1.60944e-21	4.46965e-20	UP		CSW01_RS16605	239.924	-5.75761	0.454649	12.6638
CSW01_RS06555	410.118	-1.69856	0.400865	4.23722	2.26e-05	0.000628599	DOWN		CSW01_RS00855	33535.2	2.09149	0.291731	-7.16923	7.54212e-13	2.08719e-11	UP		CSW01_RS11300	1919.49	-2.20042	0.316892	6.94377	3.81782e-12	1.05518e-10	DOWN		CSW01_RS19590	1492.76	-0.824496	0.155106	5.31568	1.0626e-07	2.94967e-06	NS		CSW01_RS08835	653.751	2.55412	0.268274	-9.52056	1.72256e-21	4.74987e-20	UP		CSW01_RS12385	15320.7	-3.25201	0.256793	12.6639
CSW01_RS16575	353.869	-1.75083	0.414268	4.22632	2.38e-05	0.0006524	DOWN		CSW01_RS05365	1554.79	3.14206	0.438879	-7.15929	8.10964e-13	2.22844e-11	UP		CSW01_RS14385	1576.03	-3.99058	0.576743	6.91917	4.54295e-12	1.24675e-10	DOWN		CSW01_RS07270	627.794	-1.67064	0.314884	5.30557	1.12321e-07	3.09595e-06	DOWN		CSW01_RS11895	1178.19	-3.9637	0.418844	9.46342	2.98025e-21	8.16002e-20	DOWN		CSW01_RS14965	11206.8	-3.00088	0.23739	12.6412
CSW01_RS15100	535.174	-1.30914	0.310048	4.2224	2.42e-05	0.000659226	NS		CSW01_RS04015	516.249	2.73034	0.381658	-7.15389	8.4351e-13	2.30166e-11	UP		CSW01_RS07670	491.165	2.31144	0.336221	-6.87475	6.21e-12	1.69233e-10	UP		recA	6074.1	0.870054	0.164873	-5.2771	1.31242e-07	3.59217e-06	NS		CSW01_RS03890	3656.93	-3.52029	0.372156	9.45919	3.10339e-21	8.43774e-20	DOWN		CSW01_RS16585	403.971	-4.08883	0.324315	12.6076
CSW01_RS19245	323.145	1.16698	0.27649	-4.22069	2.44e-05	0.000659619	NS		CSW01_RS19510	1392.96	-3.04336	0.42823	7.10683	1.18741e-12	3.21756e-11	DOWN		CSW01_RS15110	901.381	-3.40241	0.495122	6.87186	6.33707e-12	1.71497e-10	DOWN		CSW01_RS02725	2930.42	-0.566529	0.107621	5.26412	1.40865e-07	3.82878e-06	NS		CSW01_RS18470	326.078	-2.86387	0.304165	9.41549	4.70878e-21	1.27137e-19	DOWN		CSW01_RS02245	990.125	2.75116	0.218615	-12.5845
CSW01_RS14625	123.691	-1.80637	0.428541	4.21515	2.5e-05	0.000671381	DOWN		CSW01_RS16575	447.582	-2.03856	0.288	7.07834	1.45894e-12	3.92607e-11	DOWN		CSW01_RS04075	317.814	-1.44242	0.211579	6.81741	9.26967e-12	2.4913e-10	NS		CSW01_RS17050	7778.66	1.82333	0.347946	-5.24028	1.60336e-07	4.32797e-06	UP		lysS	4390.05	5.03327	0.535404	-9.40089	5.41055e-21	1.45077e-19	UP		higA	5230.13	-4.64855	0.369584	12.5778
CSW01_RS14890	2694.27	0.942239	0.223781	-4.21054	2.55e-05	0.000675903	NS		CSW01_RS07765	195.273	1.80739	0.255529	-7.07315	1.51459e-12	4.04791e-11	UP		CSW01_RS07985	357.074	-2.69919	0.398052	6.78099	1.19352e-11	3.18571e-10	DOWN		CSW01_RS17525	175.314	1.03892	0.198369	-5.23732	1.62922e-07	4.36766e-06	NS		fliO	416.506	3.10362	0.330908	-9.3791	6.65376e-21	1.7719e-19	UP		cadB	6308.12	4.39706	0.35175	-12.5006
CSW01_RS13670	11202.2	1.64118	0.389755	-4.21079	2.54e-05	0.000675903	UP		napF	2089.53	5.24893	0.743017	-7.06435	1.61369e-12	4.28342e-11	UP		secD	3564.61	3.02261	0.44855	-6.73862	1.59894e-11	4.21017e-10	UP		CSW01_RS17590	1463.32	2.39438	0.458146	-5.22624	1.7299e-07	4.606e-06	UP		CSW01_RS06480	8671.4	-3.96603	0.423414	9.36679	7.47744e-21	1.97771e-19	DOWN		CSW01_RS15530	418.011	-3.25384	0.260391	12.496
budA	280.815	-2.72839	0.649414	4.20132	2.65e-05	0.000699283	DOWN		CSW01_RS07600	730.815	-3.52281	0.501245	7.02811	2.09344e-12	5.51934e-11	DOWN		CSW01_RS08175	2895.31	-2.38129	0.353342	6.73931	1.59138e-11	4.21017e-10	DOWN		cpxP	353.951	1.53849	0.294958	-5.21596	1.82871e-07	4.83619e-06	UP		CSW01_RS16840	237.053	-4.88286	0.522478	9.34559	9.13821e-21	2.40063e-19	DOWN		CSW01_RS19270	754.334	-3.24768	0.25993	12.4945
CSW01_RS16420	83.8039	-1.40857	0.336042	4.19165	2.77e-05	0.000724854	NS		CSW01_RS18915	919.966	1.18299	0.168548	-7.01874	2.23884e-12	5.86307e-11	NS		CSW01_RS00490	1841.75	-1.98414	0.295737	6.70913	1.95782e-11	5.12056e-10	DOWN		CSW01_RS02030	430.31	1.50154	0.288166	-5.21067	1.88159e-07	4.94264e-06	UP		ccoG	1251.28	2.56612	0.274658	-9.34294	9.36912e-21	2.43178e-19	UP		CSW01_RS09045	1872.92	-3.7432	0.300827	12.443
CSW01_RS18465	815.759	1.11462	0.266175	-4.18755	2.82e-05	0.000733167	NS		CSW01_RS07680	490.951	-1.07824	0.153751	7.01291	2.33415e-12	6.07189e-11	NS		CSW01_RS07125	2672.7	-1.69179	0.255009	6.63422	3.26219e-11	8.47516e-10	DOWN		CSW01_RS16185	1745.77	-1.49435	0.286902	5.20857	1.90298e-07	4.9655e-06	NS		CSW01_RS07800	390.946	-3.16873	0.339163	9.3428	9.38188e-21	2.43178e-19	DOWN		CSW01_RS16430	211.845	-4.44316	0.357802	12.4179
CSW01_RS04445	127.45	-1.16619	0.278812	4.18273	2.88e-05	0.000743932	NS		CSW01_RS07255	1138.3	1.68501	0.241033	-6.99079	2.73349e-12	7.06363e-11	UP		CSW01_RS04265	28232	2.09066	0.31715	-6.59204	4.33827e-11	1.11962e-09	UP		CSW01_RS08990	368.78	-0.742788	0.142975	5.19522	2.04478e-07	5.30017e-06	NS		CSW01_RS19540	3614.21	3.49861	0.374993	-9.32979	1.06077e-20	2.7313e-19	UP		CSW01_RS16730	1377.2	-4.79511	0.38622	12.4155
CSW01_RS02735	3386.56	-1.20044	0.28748	4.17574	2.97e-05	0.000762102	NS		CSW01_RS16565	834.458	-1.08522	0.155451	6.98112	2.9283e-12	7.51725e-11	NS		CSW01_RS07325	4545.55	2.41956	0.367615	-6.58177	4.64896e-11	1.19191e-09	UP		CSW01_RS16565	934.845	-0.580656	0.112004	5.18426	2.16875e-07	5.58453e-06	NS		CSW01_RS14340	2468.77	3.66561	0.392927	-9.32898	1.06897e-20	2.73431e-19	UP		CSW01_RS16110	439.451	-5.31154	0.429981	12.353
CSW01_RS01000	630.577	-1.08701	0.261681	4.15394	3.27e-05	0.000833024	NS		CSW01_RS15910	377.766	-2.23699	0.320891	6.9712	3.14252e-12	8.01444e-11	DOWN		CSW01_RS04355	3306.61	2.23722	0.343201	-6.51869	7.09243e-11	1.80648e-09	UP		CSW01_RS18530	1279.7	-2.67233	0.516164	5.17728	2.25139e-07	5.75943e-06	DOWN		CSW01_RS13510	1141.4	-4.40005	0.471704	9.32799	1.07901e-20	2.74195e-19	DOWN		CSW01_RS09645	6299.17	2.52939	0.204921	-12.3433
CSW01_RS06085	1995.88	-0.845139	0.203952	4.14382	3.42e-05	0.000865019	NS		CSW01_RS16180	313.476	-2.15204	0.309432	6.95482	3.53016e-12	8.9446e-11	DOWN		CSW01_RS07980	51.9425	-3.13536	0.488811	6.41425	1.4152e-10	3.58119e-09	DOWN		CSW01_RS16285	96.2327	-1.27425	0.246937	5.16022	2.46661e-07	6.26904e-06	NS		CSW01_RS03900	3204.33	-2.58821	0.277837	9.3156	1.21268e-20	3.06163e-19	DOWN		CSW01_RS17175	246.66	-3.39457	0.275504	12.3213
CSW01_RS16020	266.049	-1.1696	0.283251	4.12921	3.64e-05	0.000915918	NS		CSW01_RS07795	4580.31	4.11158	0.598781	-6.86658	6.57603e-12	1.65546e-10	UP		CSW01_RS07635	594.181	2.41508	0.377259	-6.40166	1.53699e-10	3.8643e-09	UP		CSW01_RS15885	264.615	-0.848862	0.164846	5.14942	2.61297e-07	6.59816e-06	NS		CSW01_RS05690	513.249	-3.85779	0.414249	9.31272	1.24604e-20	3.12555e-19	DOWN		CSW01_RS10040	6806.34	-2.97639	0.242198	12.2891
CSW01_RS03110	41315.3	-1.78964	0.433625	4.12716	3.67e-05	0.000918174	DOWN		CSW01_RS08095	2228.6	1.74335	0.254335	-6.85453	7.15471e-12	1.7896e-10	UP		CSW01_RS05265	3700.55	-2.1308	0.333836	6.38277	1.73913e-10	4.34448e-09	DOWN		CSW01_RS16115	130.543	-1.64288	0.319418	5.14335	2.69879e-07	6.7712e-06	DOWN		CSW01_RS18445	1834.08	-2.2751	0.244374	9.30989	1.2796e-20	3.18915e-19	DOWN		CSW01_RS09160	3290.16	3.51092	0.286944	-12.2356
CSW01_RS03515	561.953	-1.28437	0.311769	4.11963	3.79e-05	0.000942665	NS		CSW01_RS16095	740.34	-1.19372	0.174921	6.82436	8.83181e-12	2.18514e-10	NS		CSW01_RS03515	500.486	-1.74416	0.273409	6.3793	1.77898e-10	4.41572e-09	DOWN		CSW01_RS00075	612.814	-0.72841	0.141917	5.13264	2.85711e-07	7.12275e-06	NS		CSW01_RS08110	771.698	2.60765	0.28067	-9.29082	1.53109e-20	3.79164e-19	UP		gmd	6715.06	2.94369	0.240965	-12.2162
CSW01_RS14630	329.978	-1.40855	0.344018	4.09441	4.23e-05	0.00103816	NS		almG	4364.74	-2.53554	0.371557	6.8241	8.84809e-12	2.18514e-10	DOWN		CSW01_RS14990	1194.25	-1.52767	0.241612	6.32282	2.56835e-10	6.33471e-09	DOWN		CSW01_RS19330	19080.6	-3.24687	0.634987	5.11328	3.16604e-07	7.84297e-06	DOWN		CSW01_RS08515	1705.81	-6.73243	0.726297	9.26953	1.86976e-20	4.60102e-19	DOWN		CSW01_RS16055	293.259	-3.84694	0.315408	12.1967
CSW01_RS16425	95.4752	-1.32953	0.324673	4.09498	4.22e-05	0.00103816	NS		CSW01_RS16970	2469.2	-1.66553	0.244998	6.79813	1.05984e-11	2.60095e-10	DOWN		CSW01_RS14575	1556.52	-1.12059	0.177538	6.31185	2.75714e-10	6.7576e-09	NS		CSW01_RS19050	1758.18	-1.48081	0.290198	5.10277	3.34716e-07	8.2395e-06	NS		CSW01_RS07285	176.19	-5.19737	0.561772	9.25174	2.20872e-20	5.40096e-19	DOWN		CSW01_RS01295	11638	2.45392	0.201198	-12.1966
CSW01_RS18640	2404.83	-1.46787	0.358769	4.0914	4.29e-05	0.00104516	NS		fadI	1269.05	2.88243	0.426855	-6.75271	1.45108e-11	3.53883e-10	UP		CSW01_RS04300	4253.28	3.1899	0.506068	-6.30331	2.91364e-10	7.09654e-09	UP		CSW01_RS16555	57.2441	-1.47146	0.288767	5.09568	3.47495e-07	8.5006e-06	NS		CSW01_RS04670	1152.77	3.97841	0.432384	-9.2011	3.54319e-20	8.60995e-19	UP		CSW01_RS08445	1193.37	-3.74182	0.306939	12.1908
CSW01_RS18095	3054.13	1.07294	0.263637	-4.06976	4.71e-05	0.00113606	NS		alsS	217.365	-2.11962	0.314317	6.74357	1.54545e-11	3.74556e-10	DOWN		CSW01_RS16000	1359.4	-1.33273	0.213465	6.24332	4.28374e-10	1.03688e-08	NS		CSW01_RS07105	2981.17	-1.5394	0.303804	5.06708	4.03962e-07	9.82054e-06	DOWN		citX	238.9	5.31979	0.580367	-9.16625	4.8975e-20	1.1827e-18	UP		CSW01_RS16780	4020.69	-3.46214	0.284554	12.1669
CSW01_RS18315	298.845	1.11444	0.273877	-4.06913	4.72e-05	0.00113606	NS		CSW01_RS18315	300.476	1.46621	0.217692	-6.73525	1.63646e-11	3.94165e-10	NS		CSW01_RS00945	11507.5	-1.87612	0.300923	6.23454	4.53096e-10	1.08995e-08	DOWN		CSW01_RS14655	229.376	-1.31564	0.25989	5.0623	4.14237e-07	9.94677e-06	NS		CSW01_RS04375	3731.94	-6.27274	0.684529	9.1636	5.01966e-20	1.20472e-18	DOWN		CSW01_RS15040	345.558	-3.30841	0.272072	12.1601
CSW01_RS14320	5080.12	1.29179	0.318269	-4.05881	4.93e-05	0.00118015	NS		CSW01_RS00860	19053.2	1.95646	0.292662	-6.68505	2.30853e-11	5.49261e-10	UP		CSW01_RS07970	99.8947	-1.76418	0.283874	6.21467	5.1432e-10	1.22964e-08	DOWN		CSW01_RS19190	306.767	-2.58385	0.510335	5.06304	4.12616e-07	9.94677e-06	DOWN		CSW01_RS15105	1223.98	-6.3428	0.692615	9.15775	5.29899e-20	1.26396e-18	DOWN		CSW01_RS00435	1546.13	-2.84186	0.234427	12.1226
CSW01_RS08990	376.071	-1.04009	0.256512	4.05474	5.02e-05	0.00119353	NS		CSW01_RS08105	1121.27	1.59229	0.238168	-6.68556	2.3004e-11	5.49261e-10	UP		CSW01_RS17530	819.374	1.68145	0.274259	-6.13086	8.74029e-10	2.07688e-08	UP		CSW01_RS04300	4760.13	2.57512	0.509406	-5.05514	4.30082e-07	1.02643e-05	UP		CSW01_RS18525	1007.43	2.78266	0.304485	-9.13891	6.30836e-20	1.49554e-18	UP		CSW01_RS13705	397.099	2.89581	0.239352	-12.0986
CSW01_RS05415	860.366	-1.72585	0.426318	4.04826	5.16e-05	0.00121961	DOWN		CSW01_RS06905	1929.07	2.27972	0.343203	-6.64248	3.08444e-11	7.29423e-10	UP		CSW01_RS02735	3041.77	-1.59223	0.260646	6.10878	1.00397e-09	2.3712e-08	DOWN		CSW01_RS05035	2352.34	-0.597322	0.118856	5.0256	5.01872e-07	1.1905e-05	NS		CSW01_RS15180	1829.64	-5.79736	0.635382	9.12421	7.22586e-20	1.70267e-18	DOWN		CSW01_RS07375	939.755	-2.81234	0.233369	12.051
CSW01_RS16005	375.63	-1.04135	0.258043	4.03556	5.45e-05	0.00127975	NS		fecE	518.326	1.41767	0.214001	-6.62462	3.48151e-11	8.18365e-10	NS		CSW01_RS07255	1029.16	-2.45781	0.402852	6.10104	1.05382e-09	2.47394e-08	DOWN		CSW01_RS00965	6101.07	-0.954483	0.190353	5.01427	5.32362e-07	1.25522e-05	NS		CSW01_RS15060	3292.78	4.05331	0.445344	-9.10153	8.90657e-20	2.08607e-18	UP		CSW01_RS16700	980.206	-2.85405	0.237118	12.0364
CSW01_RS08870	1526.42	-0.896856	0.223014	4.02153	5.78e-05	0.00135033	NS		CSW01_RS02900	4302.99	-1.08661	0.164422	6.60866	3.8781e-11	9.06128e-10	NS		CSW01_RS15840	1934.14	-2.48995	0.412428	6.03731	1.56709e-09	3.65686e-08	DOWN		CSW01_RS15905	2424.01	-1.54503	0.308685	5.00518	5.58098e-07	1.30802e-05	DOWN		CSW01_RS10540	830.137	-2.22801	0.24563	9.0706	1.18362e-19	2.75563e-18	DOWN		CSW01_RS19285	4838.93	-3.6161	0.301468	11.995
aspA	34860.1	1.63092	0.405836	-4.01867	5.85e-05	0.00135867	UP		CSW01_RS17695	96.4147	2.83249	0.429598	-6.59335	4.30001e-11	9.98728e-10	UP		CSW01_RS07130	882.385	-1.31689	0.219008	6.01299	1.8213e-09	4.22477e-08	NS		CSW01_RS16305	155.495	-1.27803	0.256177	4.98884	6.07432e-07	1.41517e-05	NS		CSW01_RS05060	1280.7	3.65389	0.403685	-9.05134	1.41218e-19	3.2682e-18	UP		CSW01_RS15955	206.902	-3.8967	0.325624	11.9669
CSW01_RS07975	526.347	-1.10689	0.276368	4.00513	6.2e-05	0.00143036	NS		CSW01_RS06715	751.721	1.78682	0.272103	-6.56669	5.14453e-11	1.18781e-09	UP		CSW01_RS19205	942.013	3.49758	0.585657	-5.97206	2.3427e-09	5.40208e-08	UP		CSW01_RS16840	196.62	-0.746494	0.150076	4.9741	6.55519e-07	1.51817e-05	NS		CSW01_RS14835	490.335	-5.18943	0.573794	9.04406	1.50957e-19	3.4729e-18	DOWN		CSW01_RS06030	1763.91	2.20504	0.184678	-11.9399
CSW01_RS04045	287.661	1.40022	0.350354	-3.99659	6.43e-05	0.00147425	NS		CSW01_RS05345	1143.08	2.75176	0.419309	-6.5626	5.28759e-11	1.21366e-09	UP		CSW01_RS05320	12322.1	-2.93391	0.493281	5.94774	2.71866e-09	6.23213e-08	DOWN		CSW01_RS16005	345.549	-0.861679	0.173601	4.96357	6.92076e-07	1.5934e-05	NS		CSW01_RS00730	221.105	-3.49155	0.386275	9.03902	1.58081e-19	3.6154e-18	DOWN		CSW01_RS06485	1022.24	-3.54215	0.297351	11.9123
CSW01_RS14655	269.065	-1.37121	0.343405	3.99297	6.53e-05	0.00148816	NS		CSW01_RS08770	447.941	4.22947	0.64487	-6.55864	5.42996e-11	1.23905e-09	UP		CSW01_RS17575	4745.53	3.9957	0.674983	-5.9197	3.22534e-09	7.35038e-08	UP		CSW01_RS09835	3299.18	0.632264	0.127423	-4.96194	6.97934e-07	1.59749e-05	NS		CSW01_RS09835	23497.8	-4.97984	0.551456	9.03034	1.71133e-19	3.89103e-18	DOWN		CSW01_RS15730	176.142	-4.93453	0.41472	11.8985
CSW01_RS06485	823.039	-1.3494	0.339593	3.97359	7.08e-05	0.00160526	NS		CSW01_RS15960	221.694	-1.4704	0.225119	6.53164	6.50545e-11	1.47467e-09	NS		CSW01_RS06005	488.06	-2.82621	0.48041	5.8829	4.03129e-09	9.13368e-08	DOWN		CSW01_RS04305	2614.27	2.5371	0.513127	-4.94439	7.63817e-07	1.73813e-05	UP		CSW01_RS03905	2244.37	-2.43957	0.270652	9.01367	1.99266e-19	4.50433e-18	DOWN		CSW01_RS07180	4239.78	2.1215	0.179104	-11.8451
CSW01_RS16095	579.396	-0.82722	0.209252	3.95322	7.71e-05	0.00173822	NS		CSW01_RS08355	1887.43	3.64104	0.557511	-6.53089	6.53814e-11	1.47467e-09	UP		cspD	179.117	-2.25171	0.383829	5.86644	4.45259e-09	1.00299e-07	DOWN		CSW01_RS19595	715.588	-0.924967	0.187212	4.94074	7.7827e-07	1.76078e-05	NS		glpK	9266.6	5.35134	0.59426	-9.00505	2.15576e-19	4.84485e-18	UP		CSW01_RS13200	6390.03	-3.5906	0.304238	11.8019
CSW01_RS16030	52.6145	-1.21132	0.306769	3.94865	7.86e-05	0.00175832	NS		CSW01_RS15300	579.957	-2.15838	0.330728	6.52615	6.74803e-11	1.51327e-09	DOWN		CSW01_RS07765	159.38	-1.60468	0.274011	5.85627	4.73378e-09	1.0602e-07	DOWN		CSW01_RS03120	5427.06	-1.42382	0.289537	4.91758	8.76195e-07	1.97093e-05	NS		CSW01_RS13470	4259.71	3.08127	0.342581	-8.99429	2.37773e-19	5.313e-18	UP		CSW01_RS10150	30887	4.27696	0.363155	-11.7773
CSW01_RS06675	18237	-1.47802	0.374399	3.94772	7.89e-05	0.00175832	NS		CSW01_RS17510	122.01	1.97802	0.303267	-6.52236	6.92099e-11	1.54318e-09	UP		CSW01_RS04030	378.377	-2.40164	0.410389	5.85211	4.85384e-09	1.08088e-07	DOWN		CSW01_RS15900	630.621	-1.89417	0.385586	4.91245	8.99433e-07	2.01165e-05	DOWN		CSW01_RS19545	572.533	4.14777	0.462183	-8.97429	2.85177e-19	6.33581e-18	UP		CSW01_RS03335	1.09128e+06	2.73004	0.231834	-11.7758
CSW01_RS15995	8787.15	-1.097	0.27825	3.9425	8.06e-05	0.0017868	NS		tnaA	872.815	-4.20427	0.645119	6.51705	7.17053e-11	1.58974e-09	DOWN		CSW01_RS19050	1690.73	-1.52475	0.260727	5.84808	4.97291e-09	1.1011e-07	DOWN		CSW01_RS00960	7010.59	-0.78054	0.159129	4.90509	9.33866e-07	2.07679e-05	NS		CSW01_RS09150	134.166	4.34379	0.484637	-8.96297	3.16043e-19	6.98169e-18	UP		rplK	31325.3	2.46472	0.209343	-11.7736
CSW01_RS15485	262.182	-0.835336	0.212328	3.93418	8.35e-05	0.00183941	NS		almE	8814.94	-2.68503	0.41496	6.47057	9.76351e-11	2.14029e-09	DOWN		CSW01_RS06490	411.373	-2.94404	0.503599	5.846	5.03533e-09	1.10863e-07	DOWN		CSW01_RS00870	3941.83	1.22378	0.249796	-4.89911	9.6273e-07	2.12888e-05	NS		murQ	91.0215	3.43691	0.383563	-8.96049	3.23237e-19	7.10025e-18	UP		CSW01_RS16395	1864.43	-3.47286	0.295023	11.7715
CSW01_RS14620	574.832	-2.03181	0.517377	3.92714	8.6e-05	0.00187289	DOWN		CSW01_RS12615	11423.6	2.93842	0.454089	-6.47104	9.73335e-11	2.14029e-09	UP		CSW01_RS07860	892.998	-1.62995	0.278901	5.84418	5.0908e-09	1.11454e-07	DOWN		CSW01_RS04735	216.808	-0.709858	0.145287	4.88589	1.02961e-06	2.26398e-05	NS		CSW01_RS04025	292.277	-5.33253	0.596147	8.94501	3.71929e-19	8.12392e-18	DOWN		CSW01_RS00035	864.134	3.12021	0.265109	-11.7695
CSW01_RS15715	569.08	-1.1159	0.284096	3.9279	8.57e-05	0.00187289	NS		CSW01_RS18460	1394.72	2.44284	0.380959	-6.41232	1.43317e-10	3.1068e-09	UP		CSW01_RS05755	2349.72	2.71214	0.465839	-5.82206	5.81276e-09	1.26549e-07	UP		CSW01_RS11315	346.575	1.20479	0.247023	-4.87722	1.07594e-06	2.35264e-05	NS		CSW01_RS06475	1568.14	-2.64601	0.29618	8.93379	4.11647e-19	8.94125e-18	DOWN		CSW01_RS08195	3658.65	3.53554	0.300882	-11.7506
CSW01_RS15750	390.205	-1.00688	0.25649	3.92559	8.65e-05	0.00187451	NS		CSW01_RS07605	1053.89	-3.71683	0.579635	6.41236	1.43281e-10	3.1068e-09	DOWN		CSW01_RS11320	77516.1	-2.96904	0.5117	5.80231	6.54066e-09	1.41605e-07	DOWN		CSW01_RS05315	1206.14	1.47303	0.303337	-4.85608	1.19735e-06	2.60356e-05	NS		CSW01_RS09140	907.122	-5.15163	0.578379	8.90701	5.24265e-19	1.13241e-17	DOWN		CSW01_RS15430	20599.7	2.10692	0.179802	-11.718
CSW01_RS14635	174.101	-1.30451	0.332562	3.9226	8.76e-05	0.00188751	NS		aceF	24156.7	2.00339	0.312662	-6.40751	1.47912e-10	3.1887e-09	UP		CSW01_RS03565	3232.32	-1.48164	0.256546	5.77533	7.68037e-09	1.65361e-07	NS		CSW01_RS09555	6735.33	-0.975897	0.201075	4.85341	1.21359e-06	2.6243e-05	NS		CSW01_RS13480	2475.3	3.79221	0.427988	-8.86054	7.96277e-19	1.71046e-17	UP		pflB	54948.5	2.42247	0.20727	-11.6875
CSW01_RS18820	1888.06	1.26888	0.324016	-3.91611	9e-05	0.00192836	NS		CSW01_RS14480	499.863	1.46064	0.228397	-6.39518	1.60358e-10	3.43801e-09	NS		CSW01_RS14670	64.8872	-2.10626	0.365888	5.75657	8.58412e-09	1.83804e-07	DOWN		CSW01_RS16635	145.952	-1.06287	0.219139	4.85024	1.23313e-06	2.65191e-05	NS		CSW01_RS16665	4138.82	-6.59447	0.744679	8.85545	8.335e-19	1.78058e-17	DOWN		CSW01_RS19500	3607.02	3.86522	0.331873	-11.6467
CSW01_RS15920	127.303	-1.54784	0.39641	3.90464	9.44e-05	0.00201107	DOWN		CSW01_RS15955	262.098	-1.81135	0.283434	6.3907	1.65124e-10	3.52084e-09	DOWN		CSW01_RS18030	2756.81	-3.41325	0.595226	5.73437	9.78772e-09	2.0843e-07	DOWN		CSW01_RS14375	81265.7	0.5959	0.123288	-4.83341	1.34213e-06	2.87054e-05	NS		CSW01_RS03895	7204.32	-3.01997	0.341178	8.8516	8.62729e-19	1.83294e-17	DOWN		CSW01_RS15610	253.466	-3.32268	0.286298	11.6057
CSW01_RS00495	1983.32	1.01922	0.261265	-3.90109	9.58e-05	0.00202968	NS		CSW01_RS07290	762.053	-4.55498	0.71426	6.3772	1.8036e-10	3.8248e-09	DOWN		CSW01_RS18095	3553.99	1.45164	0.253242	-5.73222	9.91258e-09	2.09942e-07	NS		CSW01_RS11335	3480.34	-1.10978	0.230895	4.80642	1.53657e-06	3.26856e-05	NS		CSW01_RS09675	5583.28	-7.36921	0.833946	8.83656	9.8712e-19	2.08583e-17	DOWN		metQ	1974.62	3.54809	0.305773	-11.6037
CSW01_RS06015	1661.49	1.06728	0.27461	-3.88654	0.000101683	0.00214359	NS		CSW01_RS17965	445.862	-0.942186	0.147975	6.36722	1.92488e-10	4.0491e-09	NS		CSW01_RS14675	2380.05	-1.31713	0.229901	5.7291	1.00967e-08	2.12686e-07	NS		CSW01_RS15955	290.787	-1.18763	0.249406	4.76182	1.91857e-06	4.05907e-05	NS		CSW01_RS11945	6662.86	4.09188	0.463505	-8.82813	1.06444e-18	2.23705e-17	UP		yeiP	4629.53	3.44251	0.297217	-11.5825
CSW01_RS14675	2630.35	-1.00903	0.261771	3.85462	0.000115909	0.00242056	NS		CSW01_RS01345	1534.8	-1.10941	0.174249	6.3668	1.93012e-10	4.0491e-09	NS		CSW01_RS04310	5167.23	2.89222	0.505746	-5.71873	1.07326e-08	2.24865e-07	UP		CSW01_RS16625	345.533	-1.01917	0.214985	4.74067	2.13008e-06	4.48232e-05	NS		CSW01_RS03445	294.085	3.22598	0.365492	-8.8264	1.08099e-18	2.25962e-17	UP		CSW01_RS16480	947.369	-2.36625	0.204423	11.5753
CSW01_RS09845	3534.59	1.15959	0.300856	-3.8543	0.000116063	0.00242056	NS		CSW01_RS07675	481.233	-1.56406	0.245977	6.35856	2.03652e-10	4.24947e-09	DOWN		CSW01_RS06485	725.715	-1.90719	0.334078	5.70883	1.13757e-08	2.37065e-07	DOWN		CSW01_RS19505	31.2927	-1.90472	0.402763	4.72914	2.25471e-06	4.71923e-05	DOWN		CSW01_RS13585	636.952	3.06554	0.3478	-8.8141	1.20654e-18	2.50858e-17	UP		CSW01_RS15855	485.691	-2.72085	0.235284	11.5641
CSW01_RS17280	645.174	1.25723	0.327905	-3.83413	0.000126009	0.00261401	NS		CSW01_RS16185	1626.43	-2.0251	0.319354	6.34125	2.27905e-10	4.73024e-09	DOWN		icmF	1644.81	-2.15843	0.380295	5.67566	1.38152e-08	2.86372e-07	DOWN		CSW01_RS18960	105111	-4.58558	0.971141	4.72184	2.33718e-06	4.86581e-05	DOWN		rho	4984.21	3.37503	0.382969	-8.81279	1.22069e-18	2.5245e-17	UP		CSW01_RS16375	260.603	-4.68722	0.405411	11.5616
CSW01_RS03120	5046.45	-1.25402	0.327353	3.83078	0.000127738	0.00263587	NS		CSW01_RS06675	29620	-2.22845	0.353495	6.30404	2.89995e-10	5.98709e-09	DOWN		CSW01_RS04045	97.0339	-1.87773	0.331379	5.66642	1.45814e-08	3.00655e-07	DOWN		CSW01_RS16550	1282.3	-0.970238	0.205549	4.72023	2.35578e-06	4.87859e-05	NS		CSW01_RS00860	2959.08	2.3409	0.265845	-8.80549	1.30283e-18	2.68011e-17	UP		CSW01_RS19665	1344.37	-3.22699	0.279556	11.5433
CSW01_RS08280	509.962	-1.57303	0.411604	3.82171	0.000132528	0.00272031	DOWN		CSW01_RS18820	1807.14	1.96633	0.312343	-6.29541	3.06587e-10	6.29633e-09	UP		CSW01_RS18570	276.169	-3.02025	0.53374	5.65865	1.52568e-08	3.12924e-07	DOWN		CSW01_RS18465	964.201	0.662058	0.140842	-4.7007	2.59268e-06	5.34092e-05	NS		CSW01_RS04265	14266.2	5.56485	0.632024	-8.8048	1.31089e-18	2.68249e-17	UP		CSW01_RS16540	692.022	-5.3331	0.462567	11.5294
CSW01_RS18360	744.072	-1.4751	0.386671	3.81486	0.000136262	0.00278131	NS		CSW01_RS16605	83.065	-1.79473	0.286658	6.2609	3.82772e-10	7.81978e-09	DOWN		CSW01_RS00845	5669.06	-2.81676	0.49809	5.65513	1.5573e-08	3.17738e-07	DOWN		CSW01_RS04740	487.482	-0.850519	0.181017	4.69855	2.62013e-06	5.36921e-05	NS		CSW01_RS08940	4212.68	5.97815	0.680086	-8.79028	1.4919e-18	3.03692e-17	UP		CSW01_RS06065	1043.25	2.54077	0.220886	-11.5026
CSW01_RS09770	144.057	-1.06087	0.278177	3.81366	0.000136926	0.00278131	NS		CSW01_RS07285	1382.45	-4.40674	0.705404	6.24711	4.1811e-10	8.49721e-09	DOWN		CSW01_RS14680	2223.91	-1.66296	0.295436	5.62882	1.81447e-08	3.68281e-07	DOWN		glgX	6564.92	-2.23332	0.475952	4.69233	2.70109e-06	5.50628e-05	DOWN		fadH	1845.28	-3.3217	0.378959	8.76532	1.86252e-18	3.77161e-17	DOWN		CSW01_RS16830	1433.76	-2.68764	0.233876	11.4917
CSW01_RS08920	1182.64	-1.70702	0.448789	3.80361	0.000142601	0.00288157	DOWN		citC	5038.36	-8.01468	1.28368	6.2435	4.27882e-10	8.65075e-09	DOWN		CSW01_RS17675	186.049	-2.80427	0.499011	5.61965	1.91344e-08	3.86357e-07	DOWN		clpV	528.764	-1.36032	0.29034	4.68527	2.79589e-06	5.67e-05	NS		CSW01_RS02045	236.277	-3.48669	0.398149	8.75725	2.00073e-18	4.03048e-17	DOWN		CSW01_RS16560	227.253	-4.82213	0.42006	11.4796
CSW01_RS09310	6572.92	-1.62215	0.426912	3.79974	0.000144851	0.00291195	DOWN		CSW01_RS06005	673.561	2.38808	0.382973	-6.23565	4.4992e-10	9.04941e-09	UP		CSW01_RS14620	500.842	-2.99231	0.532999	5.61409	1.97603e-08	3.96938e-07	DOWN		CSW01_RS05385	1506.6	0.73467	0.156926	-4.68163	2.84607e-06	5.74202e-05	NS		CSW01_RS17045	1251.43	2.33256	0.266445	-8.7544	2.05201e-18	4.11248e-17	UP		CSW01_RS15835	1816.46	-3.45617	0.30121	11.4743
CSW01_RS00995	699.754	-1.11111	0.292587	3.79755	0.000146132	0.00292264	NS		mscL	1782.98	-2.12168	0.34069	6.22758	4.73693e-10	9.47872e-09	DOWN		CSW01_RS17285	809.065	1.51356	0.270237	-5.60088	2.13269e-08	4.26209e-07	UP		citX	860.502	-4.02869	0.861261	4.67767	2.90159e-06	5.82402e-05	DOWN		CSW01_RS07895	104.401	-2.9337	0.33541	8.7466	2.19882e-18	4.3841e-17	DOWN		CSW01_RS02165	6868.97	-3.20177	0.279179	11.4685
CSW01_RS16175	1014.89	-1.52165	0.401885	3.78628	0.000152919	0.00302733	DOWN		CSW01_RS05370	2002.99	2.77006	0.445064	-6.22397	4.8473e-10	9.65009e-09	UP		CSW01_RS01075	402.782	-1.79859	0.322013	5.58545	2.33095e-08	4.63454e-07	DOWN		citF	1425.12	-3.9086	0.839536	4.65567	3.22928e-06	6.44868e-05	DOWN		speF	3039.75	5.9286	0.679333	-8.7271	2.61296e-18	5.15695e-17	UP		CSW01_RS16755	1462.04	-4.92396	0.429644	11.4606
CSW01_RS19105	4440.36	1.53719	0.405939	-3.78676	0.000152627	0.00302733	UP		CSW01_RS08875	4027.16	-1.22163	0.197866	6.17403	6.65689e-10	1.31854e-08	NS		CSW01_RS01000	584.007	-1.2924	0.231713	5.57759	2.43868e-08	4.82412e-07	NS		CSW01_RS14210	1107.85	1.98947	0.427744	-4.65109	3.30185e-06	6.56012e-05	UP		CSW01_RS06825	2744.31	-3.05036	0.349518	8.72735	2.6071e-18	5.15695e-17	DOWN		CSW01_RS07895	451.536	-3.99163	0.348861	11.4419
CSW01_RS06585	5645.69	1.57632	0.418765	-3.76422	0.000167072	0.00329082	UP		CSW01_RS16115	126.28	-1.94622	0.316981	6.13985	8.25997e-10	1.6278e-08	DOWN		budA	258.43	-3.34929	0.601634	5.56699	2.5917e-08	5.10094e-07	DOWN		CSW01_RS15575	1683.51	-1.5123	0.326814	4.62739	3.70296e-06	7.31989e-05	DOWN		CSW01_RS08935	3500.94	6.20688	0.712648	-8.7096	3.04945e-18	5.98801e-17	UP		CSW01_RS12425	43776.3	4.09093	0.358119	-11.4234
asnB	3821.11	-2.26541	0.60222	3.76176	0.000168725	0.00330667	DOWN		CSW01_RS05315	1381.01	1.71389	0.28011	-6.11864	9.4379e-10	1.84914e-08	UP		uvrC	3286.39	1.78058	0.320086	-5.56283	2.6544e-08	5.19808e-07	UP		CSW01_RS05030	688.227	-0.633364	0.137234	4.6152	3.92712e-06	7.72399e-05	NS		CSW01_RS00540	618.053	-3.21774	0.371396	8.66391	4.55839e-18	8.90604e-17	DOWN		CSW01_RS15930	442.058	-2.58074	0.226673	11.3853
CSW01_RS16400	261.377	-1.48282	0.394777	3.75611	0.000172578	0.00336528	NS		CSW01_RS08865	4224.32	-1.48561	0.242827	6.11796	9.47793e-10	1.84914e-08	NS		CSW01_RS15145	177.582	-2.26062	0.406808	5.55697	2.745e-08	5.34862e-07	DOWN		CSW01_RS09845	4603.36	0.799004	0.173384	-4.60829	4.06001e-06	7.94544e-05	NS		CSW01_RS14685	904.071	-2.94196	0.339845	8.65678	4.8529e-18	9.43404e-17	DOWN		CSW01_RS16575	705.805	-4.6065	0.405268	11.3666
CSW01_RS12045	589.7	-1.1131	0.296754	3.75091	0.000176191	0.00341863	NS		CSW01_RS07885	684.783	1.92626	0.315387	-6.10761	1.01137e-09	1.96336e-08	UP		cobA	154.404	2.05091	0.369211	-5.55484	2.77864e-08	5.38724e-07	UP		CSW01_RS11170	208.545	1.11101	0.241398	-4.6024	4.17641e-06	8.13258e-05	NS		gloA	657.966	3.25713	0.376399	-8.65339	4.99917e-18	9.67004e-17	UP		CSW01_RS16735	3526.83	-2.63107	0.231773	11.3519
CSW01_RS03820	518.234	1.27483	0.341142	-3.73695	0.000186263	0.00357626	NS		CSW01_RS04530	743.126	2.00126	0.327953	-6.10229	1.04562e-09	2.01981e-08	UP		CSW01_RS15185	158.116	-1.97881	0.356983	5.54316	2.97067e-08	5.73104e-07	DOWN		citE	1349.55	-4.23595	0.922767	4.59049	4.42205e-06	8.56827e-05	DOWN		CSW01_RS11305	2286.85	-6.49164	0.751134	8.64246	5.50154e-18	1.05891e-16	DOWN		CSW01_RS07435	2642.7	-3.33931	0.294397	11.3429
CSW01_RS06495	488.862	-1.4507	0.388186	3.73712	0.000186138	0.00357626	NS		CSW01_RS17515	137.466	2.01353	0.330764	-6.0875	1.14684e-09	2.20442e-08	UP		CSW01_RS04405	2135.99	1.32222	0.239161	-5.52857	3.2285e-08	6.19776e-07	NS		CSW01_RS14315	1272.2	-1.13108	0.24678	4.58336	4.57574e-06	8.82239e-05	NS		aceF	2832.57	3.56274	0.413246	-8.62137	6.61583e-18	1.26711e-16	UP		CSW01_RS09065	489.546	-5.52048	0.48668	11.3431
CSW01_RS08865	2892.11	-0.856573	0.229283	3.73587	0.000187066	0.00357626	NS		CSW01_RS14565	2640.72	-1.83004	0.300718	6.08556	1.16083e-09	2.22037e-08	DOWN		CSW01_RS02785	1710.47	-1.25095	0.226618	5.5201	3.38807e-08	6.4722e-07	NS		CSW01_RS19335	181444	-4.79436	1.04915	4.56974	4.88336e-06	9.32365e-05	DOWN		CSW01_RS13845	849.852	-2.69654	0.313173	8.61038	7.28192e-18	1.38785e-16	DOWN		CSW01_RS18185	757.303	-3.79635	0.334715	11.342
CSW01_RS07000	3128.35	1.6849	0.452216	-3.72588	0.000194635	0.00368483	UP		CSW01_RS09165	1108.2	1.27684	0.21129	-6.04306	1.51217e-09	2.87829e-08	NS		CSW01_RS18820	672.201	-1.96665	0.357071	5.50771	3.63529e-08	6.91059e-07	DOWN		almF	1552.35	-1.73352	0.379345	4.56978	4.8824e-06	9.32365e-05	DOWN		CSW01_RS07580	647.607	-3.08838	0.359466	8.59159	8.57771e-18	1.62684e-16	DOWN		CSW01_RS13430	2225.3	2.43536	0.215228	-11.3153
deoA	3279.54	1.94016	0.520563	-3.72705	0.000193736	0.00368483	UP		CSW01_RS04520	924.786	1.85919	0.308601	-6.02459	1.69539e-09	3.21136e-08	UP		CSW01_RS06585	8400.59	2.35187	0.427194	-5.5054	3.68327e-08	6.96782e-07	UP		CSW01_RS19345	1440.43	-0.531782	0.116778	4.55379	5.2688e-06	0.000100107	NS		CSW01_RS07910	685.067	-6.12587	0.713255	8.58862	8.80211e-18	1.66129e-16	DOWN		almF	247.705	4.61102	0.407621	-11.312
CSW01_RS10435	1204.73	-0.944708	0.253915	3.72057	0.00019877	0.00374495	NS		CSW01_RS05350	1984.52	1.88398	0.313402	-6.01138	1.83948e-09	3.46746e-08	UP		CSW01_RS16415	1285.92	-1.12995	0.206024	5.48455	4.14512e-08	7.80363e-07	NS		CSW01_RS15725	240.297	-1.54194	0.339395	4.5432	5.54075e-06	0.000104766	DOWN		CSW01_RS05750	3788.45	3.09265	0.362515	-8.5311	1.44957e-17	2.72267e-16	UP		CSW01_RS16630	269.44	-3.6901	0.3265	11.302
deoD	24463.8	2.92619	0.787788	-3.71443	0.00020366	0.00381863	UP		CSW01_RS19335	181810	-5.45522	0.911107	5.98746	2.13143e-09	3.99848e-08	DOWN		CSW01_RS15100	458.239	-2.04125	0.374459	5.45121	5.00292e-08	9.3664e-07	DOWN		CSW01_RS16620	521.33	-1.68997	0.372862	4.53244	5.8307e-06	0.00010922	DOWN		CSW01_RS16835	3687.34	-4.31703	0.506439	8.52428	1.53757e-17	2.87408e-16	DOWN		fecE	996.023	-3.23648	0.286652	11.2906
CSW01_RS19335	44645.3	-3.4297	0.925563	3.70553	0.000210948	0.00393635	DOWN		CSW01_RS16800	855.574	-0.970439	0.162215	5.98243	2.19828e-09	4.10415e-08	NS		CSW01_RS00950	1268.23	-1.40179	0.257187	5.45048	5.02329e-08	9.3664e-07	NS		CSW01_RS06045	886.665	1.60622	0.354388	-4.53238	5.83215e-06	0.00010922	UP		panP	1038.02	2.6201	0.307655	-8.51636	1.64648e-17	3.06292e-16	UP		CSW01_RS14165	1950.27	3.97859	0.353286	-11.2617
CSW01_RS04450	87.0088	-0.936407	0.25287	3.70312	0.000212965	0.00395507	NS		CSW01_RS16555	55.8548	-1.63384	0.273509	5.97361	2.32064e-09	4.31196e-08	DOWN		CSW01_RS18670	3118.04	-2.45917	0.451871	5.4422	5.26266e-08	9.766e-07	DOWN		glpC	1424.87	-3.0862	0.681088	4.53127	5.86298e-06	0.000109275	DOWN		CSW01_RS16670	951.05	-6.34225	0.747338	8.48645	2.13044e-17	3.94435e-16	DOWN		CSW01_RS16255	364.297	-2.81408	0.249877	11.2619
CSW01_RS08690	5830.73	-1.37683	0.372176	3.6994	0.000216113	0.00397566	NS		citG	536.082	-4.25107	0.712257	5.96844	2.39527e-09	4.42954e-08	DOWN		CSW01_RS01475	596.68	-2.1002	0.387867	5.41475	6.13752e-08	1.13355e-06	DOWN		CSW01_RS15800	162.743	-1.54987	0.342811	4.52106	6.15297e-06	0.000114136	DOWN		CSW01_RS05745	386.428	2.58149	0.304557	-8.47621	2.32653e-17	4.28699e-16	UP		CSW01_RS08440	340.428	-2.98637	0.265471	11.2494
CSW01_RS12370	19173.4	1.29683	0.350499	-3.69994	0.00021565	0.00397566	NS		CSW01_RS08280	490.308	-1.34415	0.225266	5.96695	2.41732e-09	4.44924e-08	NS		CSW01_RS14630	291.251	-1.94555	0.359511	5.41165	6.24465e-08	1.1479e-06	DOWN		CSW01_RS18965	7880.12	-3.03595	0.676375	4.48856	7.17075e-06	0.000132388	DOWN		CSW01_RS16480	385.182	-2.18075	0.257349	8.47393	2.37251e-17	4.3511e-16	DOWN		CSW01_RS16545	488.519	-3.81155	0.339235	11.2357
CSW01_RS15745	936.78	-0.972165	0.263093	3.69513	0.000219771	0.00399872	NS		CSW01_RS16560	49.8203	-2.01396	0.337758	5.96271	2.4809e-09	4.54482e-08	DOWN		CSW01_RS05350	1707.77	-2.30473	0.426283	5.40657	6.42415e-08	1.17535e-06	DOWN		CSW01_RS16210	314.911	-0.838827	0.186939	4.48716	7.21774e-06	0.00013263	NS		ectB	629.117	-3.96623	0.468692	8.46233	2.62095e-17	4.78417e-16	DOWN		CSW01_RS08855	803.987	-3.34545	0.298	11.2264
CSW01_RS16375	168.053	-0.912845	0.247092	3.69436	0.000220442	0.00399872	NS		CSW01_RS15985	726.157	-1.41793	0.238022	5.95712	2.5672e-09	4.68094e-08	NS		CSW01_RS18525	3572.74	1.59244	0.295515	-5.38869	7.0972e-08	1.29242e-06	UP		CSW01_RS19605	1978.95	-0.751253	0.168814	4.45018	8.57979e-06	0.000156922	NS		CSW01_RS17490	822.519	4.07646	0.481834	-8.4603	2.66684e-17	4.84517e-16	UP		ectA	352.066	-4.63764	0.413647	11.2116
CSW01_RS11380	625.615	-1.66213	0.449629	3.69668	0.00021844	0.00399872	DOWN		CSW01_RS07640	461.597	-2.3179	0.390441	5.93662	2.90959e-09	5.28057e-08	DOWN		CSW01_RS09535	4034.51	1.75036	0.326364	-5.36321	8.17548e-08	1.48185e-06	UP		CSW01_RS09160	4495.96	0.820665	0.184801	-4.44079	8.96276e-06	0.000163164	NS		CSW01_RS14245	1692.63	-5.12476	0.607646	8.43379	3.34661e-17	6.05192e-16	DOWN		CSW01_RS06915	2073.48	-3.5433	0.316372	11.1998
CSW01_RS06490	474.755	-1.90933	0.517061	3.69265	0.00022193	0.00400707	DOWN		CSW01_RS07360	378.626	1.60673	0.27099	-5.92911	3.04586e-09	5.5023e-08	UP		CSW01_RS19545	703.069	2.54421	0.474639	-5.36031	8.30809e-08	1.49892e-06	UP		CSW01_RS15795	483.338	-1.29893	0.293291	4.42879	9.47637e-06	0.000171715	NS		CSW01_RS15110	586.504	-4.55185	0.539852	8.43166	3.40803e-17	6.13446e-16	DOWN		CSW01_RS17385	758.499	-3.51467	0.313871	11.1978
CSW01_RS03275	2524.9	1.96257	0.533454	-3.67899	0.000234155	0.00420832	UP		CSW01_RS16030	72.4159	-1.6962	0.286195	5.92672	3.09052e-09	5.55724e-08	DOWN		CSW01_RS03110	39569.4	-1.86187	0.347682	5.35508	8.55185e-08	1.53441e-06	DOWN		CSW01_RS07265	3890.62	-1.5743	0.355622	4.42689	9.55997e-06	0.000172432	DOWN		CSW01_RS07395	126.257	-3.60283	0.427936	8.41907	3.79494e-17	6.79941e-16	DOWN		CSW01_RS09780	15179.3	-3.24374	0.28998	11.1861
CSW01_RS17285	756.674	1.31198	0.357233	-3.67261	0.000240082	0.00429505	NS		CSW01_RS07800	3925.18	3.66967	0.62203	-5.89951	3.64584e-09	6.52571e-08	UP		CSW01_RS06380	850.129	-1.45144	0.271075	5.35441	8.58355e-08	1.53441e-06	NS		CSW01_RS03265	225.317	-1.47703	0.333822	4.4246	9.66217e-06	0.000173476	NS		CSW01_RS09160	1693.17	2.07274	0.246575	-8.40611	4.23829e-17	7.55894e-16	UP		CSW01_RS16115	316.082	-7.66303	0.685824	11.1735
CSW01_RS14505	9717.34	1.37079	0.37358	-3.66934	0.000243173	0.00433048	NS		CSW01_RS15305	358.829	-1.58591	0.269574	5.88302	4.02851e-09	7.17774e-08	DOWN		CSW01_RS01025	2168.48	-1.65276	0.309013	5.34851	8.86806e-08	1.57803e-06	DOWN		citG	545.785	-3.51116	0.795141	4.41577	1.00653e-05	0.000179888	DOWN		fliN	1268.48	2.63897	0.314149	-8.40038	4.45027e-17	7.90076e-16	UP		CSW01_RS00890	399.999	2.4376	0.218238	-11.1695
CSW01_RS11445	201.318	-1.29414	0.353144	3.66461	0.000247717	0.00438267	NS		CSW01_RS17575	7231.14	3.27739	0.557985	-5.87362	4.26386e-09	7.52832e-08	UP		CSW01_RS08000	230.823	-1.94987	0.365009	5.34197	9.194e-08	1.62859e-06	DOWN		CSW01_RS14240	1507.67	-2.10305	0.476413	4.41434	1.01321e-05	0.000180259	DOWN		CSW01_RS01110	261.177	2.30373	0.275083	-8.37469	5.53698e-17	9.78536e-16	UP		CSW01_RS18175	683.506	-2.90516	0.260359	11.1583
dapD	2249.39	0.989444	0.270048	-3.66395	0.000248351	0.00438267	NS		CSW01_RS07875	704.767	2.03504	0.346445	-5.87406	4.2524e-09	7.52832e-08	UP		CSW01_RS03605	1617.22	-2.94252	0.551155	5.33883	9.3547e-08	1.64956e-06	DOWN		CSW01_RS15535	389.585	-1.51541	0.344397	4.40018	1.08161e-05	0.000191557	DOWN		CSW01_RS06670	232.465	2.25641	0.269746	-8.36494	6.01457e-17	1.05813e-15	UP		CSW01_RS14365	1632.38	-2.22044	0.199272	11.1428
CSW01_RS16550	1214.35	-1.07771	0.294303	3.66192	0.000250332	0.00439773	NS		CSW01_RS18940	1303.71	1.38418	0.23648	-5.85325	4.82072e-09	8.47317e-08	NS		CSW01_RS17050	6446.45	2.93461	0.55007	-5.33498	9.55541e-08	1.67736e-06	UP		CSW01_RS16195	67.6353	-1.15446	0.262605	4.3962	1.10164e-05	0.000194225	NS		CSW01_RS13735	453.484	-2.42267	0.28993	8.35604	6.48604e-17	1.13593e-15	DOWN		CSW01_RS16535	509.381	-4.18139	0.375482	11.1361
CSW01_RS04670	11239.2	-1.16683	0.319934	3.64708	0.000265233	0.00463861	NS		citD	645.888	-6.6482	1.13722	5.84601	5.03514e-09	8.81036e-08	DOWN		CSW01_RS14565	2120.85	-1.64826	0.309166	5.3313	9.75117e-08	1.70405e-06	DOWN		CSW01_RS16400	342.806	-1.74364	0.39696	4.39248	1.12063e-05	0.000196688	DOWN		CSW01_RS16485	416.915	-2.50717	0.301292	8.32139	8.6941e-17	1.51581e-15	DOWN		CSW01_RS07565	664.434	2.0684	0.185777	-11.1337
CSW01_RS16625	319.428	-0.927282	0.255809	3.62489	0.00028908	0.00502809	NS		CSW01_RS02780	2366.05	-1.27545	0.218545	5.83609	5.34407e-09	9.30918e-08	NS		CSW01_RS17520	60.6341	1.99183	0.375819	-5.29997	1.15824e-07	2.01502e-06	UP		CSW01_RS10250	982.991	0.73885	0.16858	-4.3828	1.17166e-05	0.000204726	NS		CSW01_RS11750	1075.79	-2.78831	0.335177	8.31892	8.87647e-17	1.5407e-15	DOWN		CSW01_RS08190	2556.54	2.54938	0.23104	-11.0344
CSW01_RS00950	1448.13	-0.928868	0.25631	3.624	0.000290082	0.00502809	NS		CSW01_RS14170	3930.62	-1.97156	0.338089	5.83148	5.49385e-09	9.52756e-08	DOWN		CSW01_RS07795	2003.62	-2.5527	0.482474	5.29086	1.21744e-07	2.1086e-06	DOWN		CSW01_RS15710	748.04	-1.92873	0.441011	4.37343	1.22308e-05	0.000212762	DOWN		CSW01_RS08155	5106.11	-7.04354	0.849957	8.28694	1.16196e-16	2.00788e-15	DOWN		CSW01_RS17390	1065.6	2.41472	0.218851	-11.0337
CSW01_RS16635	124.486	-0.933167	0.257693	3.62123	0.000293203	0.0050597	NS		CSW01_RS04670	27601.3	-2.67695	0.460755	5.80992	6.2503e-09	1.07914e-07	DOWN		lldD	267.835	-2.94585	0.558572	5.2739	1.33555e-07	2.30295e-06	DOWN		CSW01_RS12995	303.771	1.67791	0.384337	-4.36573	1.267e-05	0.000219426	UP		CSW01_RS08095	1164.84	2.66786	0.323465	-8.24775	1.61407e-16	2.77677e-15	UP		CSW01_RS17415	989.69	-2.85057	0.258756	11.0164
CSW01_RS02785	1894.69	-0.939801	0.259676	3.61914	0.000295589	0.0050784	NS		CSW01_RS07125	2220.64	-0.753867	0.130996	5.75487	8.6707e-09	1.49044e-07	NS		CSW01_RS18665	2917.57	-2.19512	0.417051	5.26343	1.41396e-07	2.4274e-06	DOWN		CSW01_RS04310	5901.75	2.19339	0.502649	-4.36366	1.27903e-05	0.000220533	UP		pepT	739.343	3.08153	0.37375	-8.2449	1.65297e-16	2.83116e-15	UP		CSW01_RS16215	304.55	-2.92411	0.265728	11.0041
CSW01_RS08925	634.111	-2.32702	0.643361	3.61697	0.000298076	0.00509868	DOWN		CSW01_RS11990	1120.24	1.22765	0.213585	-5.74785	9.0386e-09	1.54687e-07	NS		CSW01_RS10420	1198.55	-3.20135	0.610196	5.24643	1.55076e-07	2.65057e-06	DOWN		CSW01_RS14320	5878.59	0.86144	0.197583	-4.35989	1.30125e-05	0.000223382	NS		CSW01_RS00490	4094.9	-5.31812	0.645229	8.24222	1.69038e-16	2.88254e-15	DOWN		CSW01_RS07985	396.198	-3.87157	0.35192	11.0013
CSW01_RS18645	2266	-1.67465	0.464033	3.6089	0.000307496	0.00522842	DOWN		CSW01_RS19325	2316.16	-1.47956	0.258901	5.71478	1.09844e-08	1.87166e-07	NS		CSW01_RS04305	2424.39	2.67824	0.510988	-5.2413	1.59446e-07	2.71337e-06	UP		CSW01_RS16390	189.05	-0.738627	0.169574	4.35578	1.32595e-05	0.000226627	NS		CSW01_RS11855	1471.99	2.87915	0.350131	-8.22308	1.98337e-16	3.3674e-15	UP		CSW01_RS15915	191.606	-3.11959	0.284111	10.9802
CSW01_RS05075	1224.91	-0.772489	0.214093	3.60819	0.000308343	0.00522842	NS		CSW01_RS16110	373.201	-1.74625	0.306681	5.69404	1.24064e-08	2.10478e-07	DOWN		cysJ	437.961	1.86952	0.357215	-5.23361	1.66233e-07	2.80437e-06	UP		CSW01_RS02790	619.299	-1.02597	0.236346	4.34097	1.41855e-05	0.000241157	NS		ssrA	7.06998e+06	-3.90689	0.475491	8.21654	2.09465e-16	3.54087e-15	DOWN		CSW01_RS16840	217.534	-3.54969	0.323353	10.9778
CSW01_RS14665	260.492	-1.34529	0.374266	3.59446	0.000325062	0.00548806	NS		CSW01_RS06090	6445.66	-2.72217	0.479726	5.67442	1.39159e-08	2.35064e-07	DOWN		CSW01_RS08795	104.493	1.63709	0.312779	-5.23401	1.65871e-07	2.80437e-06	UP		CSW01_RS06345	351.608	-0.58879	0.135659	4.34024	1.42328e-05	0.000241157	NS		panB	272.71	3.26983	0.398587	-8.20355	2.33396e-16	3.92832e-15	UP		CSW01_RS02675	467.878	-3.59451	0.327456	10.9771
CSW01_RS00605	1518.57	0.918927	0.257289	-3.57157	0.000354843	0.00596503	NS		CSW01_RS16935	508.987	3.01159	0.531153	-5.66992	1.42863e-08	2.40281e-07	UP		CSW01_RS05365	1344.05	-2.76989	0.530431	5.22196	1.77035e-07	2.97372e-06	DOWN		cysJ	461.452	1.9355	0.446489	-4.33492	1.4581e-05	0.000244936	UP		higA	1367.55	-3.8237	0.46614	8.20292	2.34625e-16	3.93198e-15	DOWN		CSW01_RS15245	2927.82	-3.53177	0.321838	10.9738
CSW01_RS16535	161.557	-1.61521	0.453775	3.5595	0.000371559	0.00619224	DOWN		CSW01_RS18975	1330.68	0.831524	0.147255	-5.64685	1.63416e-08	2.72499e-07	NS		CSW01_RS16410	1219.36	-1.46011	0.279883	5.21685	1.81988e-07	3.0438e-06	NS		CSW01_RS06485	981.486	-2.33429	0.538421	4.33544	1.45467e-05	0.000244936	DOWN		CSW01_RS04790	137.031	-3.43647	0.419149	8.19869	2.43023e-16	4.05526e-15	DOWN		CSW01_RS14280	1110.6	2.94156	0.268069	-10.9731
CSW01_RS00685	9384.12	1.22044	0.342969	-3.55846	0.000373034	0.00619224	NS		CSW01_RS19050	1773.48	-1.48724	0.263355	5.64729	1.62999e-08	2.72499e-07	NS		CSW01_RS17280	754.239	1.63195	0.313485	-5.20582	1.93143e-07	3.21658e-06	UP		CSW01_RS02120	2662.23	-0.495512	0.114523	4.32673	1.5134e-05	0.000253139	NS		CSW01_RS19510	2264.8	5.91359	0.721742	-8.19349	2.53754e-16	4.21622e-15	UP		CSW01_RS15190	5892.98	2.55679	0.234136	-10.9201
CSW01_RS06715	784.655	1.1538	0.324247	-3.5584	0.000373122	0.00619224	NS		CSW01_RS17675	341.388	3.37875	0.59974	-5.63369	1.76389e-08	2.92881e-07	UP		CSW01_RS15715	521.472	-1.38133	0.266838	5.17665	2.25902e-07	3.74614e-06	NS		CSW01_RS08975	3218.41	-2.55669	0.591849	4.31984	1.5614e-05	0.000260056	DOWN		secF	497.935	2.75149	0.336484	-8.17719	2.90531e-16	4.80675e-15	UP		CSW01_RS15695	676.258	-3.16766	0.290341	10.9101
CSW01_RS16825	95.4571	-1.04543	0.294015	3.55571	0.000376954	0.00622933	NS		CSW01_RS19145	578.691	1.76095	0.312731	-5.63089	1.79277e-08	2.96415e-07	UP		alsS	166.529	-2.34453	0.453016	5.17537	2.27461e-07	3.756e-06	DOWN		CSW01_RS16685	107.237	-0.894043	0.207662	4.30529	1.6677e-05	0.000276584	NS		CSW01_RS06405	415.118	-2.06561	0.252905	8.16753	3.14764e-16	5.1856e-15	DOWN		CSW01_RS14970	276.166	-4.0332	0.370882	10.8746
CSW01_RS16880	558.01	-0.930027	0.261825	3.5521	0.000382175	0.00626253	NS		ggt	245.74	1.20984	0.215655	-5.61006	2.02259e-08	3.33001e-07	NS		mscL	1661.69	-1.63964	0.317464	5.1648	2.40702e-07	3.95787e-06	DOWN		CSW01_RS12790	3590.29	0.560822	0.130405	-4.30063	1.7031e-05	0.000281263	NS		CSW01_RS19135	678.787	2.97952	0.366782	-8.12341	4.5325e-16	7.4356e-15	UP		CSW01_RS16555	186.342	-4.63799	0.426543	10.8735
CSW01_RS04280	294.955	-0.865885	0.243748	3.55237	0.000381774	0.00626253	NS		CSW01_RS15885	256.684	-1.02533	0.183391	5.59099	2.25782e-08	3.70169e-07	NS		CSW01_RS14560	1600.81	-1.52713	0.29688	5.14394	2.69038e-07	4.40522e-06	DOWN		CSW01_RS16445	255.44	-0.619968	0.144232	4.29841	1.72024e-05	0.0002829	NS		CSW01_RS09355	347.302	-3.46538	0.427121	8.11333	4.92492e-16	8.04542e-15	DOWN		CSW01_RS18525	2302.44	2.4519	0.225753	-10.861
CSW01_RS17530	613.552	1.03101	0.290749	-3.54604	0.000391063	0.00638136	NS		CSW01_RS18345	1051.85	0.889833	0.159179	-5.59014	2.26883e-08	3.70417e-07	NS		CSW01_RS18910	163.559	-1.37502	0.268095	5.12886	2.91504e-07	4.7531e-06	NS		CSW01_RS06905	962.214	0.965498	0.225126	-4.2887	1.79725e-05	0.000294327	NS		CSW01_RS19470	1583.48	-3.5026	0.431957	8.10868	5.11722e-16	8.32459e-15	DOWN		CSW01_RS16775	2614.81	-3.57495	0.330806	10.8068
CSW01_RS14590	429.374	-1.60297	0.452231	3.54458	0.00039324	0.00639015	DOWN		CSW01_RS04740	470.691	-1.04561	0.187283	5.58302	2.36377e-08	3.84309e-07	NS		CSW01_RS18305	8610.96	1.51268	0.297126	-5.09104	3.561e-07	5.78217e-06	UP		CSW01_RS09825	2779.59	0.724226	0.168991	-4.28558	1.82263e-05	0.00029724	NS		CSW01_RS17630	2137.8	4.24751	0.524062	-8.10498	5.27525e-16	8.5459e-15	UP		CSW01_RS02255	2860.86	-3.58381	0.33177	10.8021
CSW01_RS15905	2059.53	-1.3322	0.376625	3.53719	0.000404411	0.00651737	NS		CSW01_RS08360	1069.71	2.89823	0.519498	-5.5789	2.42039e-08	3.91881e-07	UP		CSW01_RS07295	3758.72	-1.83091	0.360437	5.07968	3.78069e-07	6.11343e-06	DOWN		CSW01_RS07065	473.911	-0.633275	0.148604	4.26148	2.03074e-05	0.000329806	NS		aceE	2949.77	2.9825	0.368949	-8.08376	6.27984e-16	1.01311e-14	UP		CSW01_RS15940	702.863	-2.7483	0.254786	10.7867
CSW01_RS18915	894.297	0.964369	0.272588	-3.53783	0.000403435	0.00651737	NS		fadA	1954.55	2.94105	0.527461	-5.57586	2.46307e-08	3.97145e-07	UP		astA	282.289	-3.09149	0.614485	5.03103	4.87852e-07	7.85603e-06	DOWN		CSW01_RS15485	317.82	-0.689812	0.162145	4.25428	2.09724e-05	0.000339198	NS		CSW01_RS08100	500.581	2.63226	0.326024	-8.07382	6.81346e-16	1.09466e-14	UP		CSW01_RS16880	507.988	-2.40034	0.222718	10.7775
CSW01_RS17270	493.702	0.959779	0.271871	-3.53027	0.000415137	0.00663538	NS		aspA	787.574	2.58646	0.465036	-5.56184	2.66938e-08	4.28639e-07	UP		CSW01_RS08355	1170.87	2.29074	0.456591	-5.01704	5.24726e-07	8.41505e-06	UP		CSW01_RS15425	555.609	-0.608986	0.143234	4.25168	2.1217e-05	0.000341742	NS		CSW01_RS08950	5592.62	5.77691	0.71604	-8.06786	7.15422e-16	1.14468e-14	UP		pal	11036.4	2.82342	0.262077	-10.7732
CSW01_RS08765	1406.35	2.42839	0.687683	-3.53126	0.000413579	0.00663538	UP		CSW01_RS07310	409.613	1.66858	0.300417	-5.55422	2.78852e-08	4.45934e-07	UP		CSW01_RS14695	1130.35	3.85191	0.769944	-5.00285	5.64898e-07	9.02215e-06	UP		CSW01_RS08925	1462.79	-3.24378	0.764716	4.24181	2.21721e-05	0.000355663	DOWN		CSW01_RS04040	225.341	-3.86943	0.480509	8.05277	8.09425e-16	1.28977e-14	DOWN		efp	5507.62	2.26692	0.210561	-10.7661
CSW01_RS05900	2187.23	0.890924	0.252705	-3.52555	0.000422598	0.00672707	NS		CSW01_RS06720	451.118	1.42966	0.258232	-5.53635	3.08835e-08	4.91867e-07	NS		CSW01_RS12610	3417.16	1.31752	0.263579	-4.99857	5.77564e-07	9.1868e-06	NS		CSW01_RS10560	9174.9	-1.80256	0.425097	4.24036	2.23157e-05	0.000356505	DOWN		CSW01_RS04370	316.045	-4.52984	0.56362	8.03705	9.20275e-16	1.46042e-14	DOWN		CSW01_RS16270	253.543	-3.22068	0.299765	10.744
icmF	1902.7	-1.454	0.412706	3.52309	0.000426548	0.00676234	NS		CSW01_RS04525	331.795	1.66678	0.301107	-5.53551	3.10317e-08	4.92218e-07	UP		CSW01_RS11315	314.046	1.39187	0.27865	-4.99504	5.88241e-07	9.3186e-06	NS		CSW01_RS16175	1070.09	-0.949339	0.224208	4.2342	2.29371e-05	0.000363465	NS		CSW01_RS04320	580.251	3.52935	0.439297	-8.03408	9.4287e-16	1.49019e-14	UP		CSW01_RS19250	396.935	-2.40149	0.223652	10.7377
CSW01_RS00600	2506.41	0.813331	0.230938	-3.52186	0.000428525	0.00676618	NS		almF	1493.29	-2.06104	0.372884	5.5273	3.25195e-08	5.13729e-07	DOWN		CSW01_RS17900	409.785	1.16132	0.233344	-4.97687	6.46213e-07	1.01955e-05	NS		CSW01_RS05000	4546.71	-0.907684	0.214367	4.23425	2.29317e-05	0.000363465	NS		CSW01_RS13570	1264.26	2.53204	0.315263	-8.03151	9.62794e-16	1.51552e-14	UP		CSW01_RS02595	1067.55	-3.75899	0.350177	10.7345
CSW01_RS15710	634.179	-1.5491	0.441436	3.50923	0.000449408	0.0070673	DOWN		CSW01_RS07270	645.822	-1.56188	0.28317	5.51571	3.47379e-08	5.46561e-07	DOWN		CSW01_RS12370	21310.8	1.57258	0.31625	-4.97258	6.6069e-07	1.03819e-05	UP		CSW01_RS18015	1061.76	-2.67653	0.633724	4.22349	2.40543e-05	0.000379632	DOWN		CSW01_RS17125	1022.04	-2.03244	0.253121	8.02949	9.78758e-16	1.53444e-14	DOWN		CSW01_RS17630	5528.24	2.11729	0.197339	-10.7292
CSW01_RS18140	4913.24	1.07943	0.307982	-3.50485	0.000456857	0.00715559	NS		fadH	701.413	3.61848	0.656394	-5.51267	3.5344e-08	5.53864e-07	UP		CSW01_RS14190	117.936	-1.18047	0.23794	4.96119	7.00635e-07	1.09654e-05	NS		CSW01_RS15480	146.251	-0.747015	0.176913	4.22251	2.41599e-05	0.000379766	NS		CSW01_RS02150	394.585	1.98254	0.247173	-8.02087	1.04996e-15	1.63946e-14	UP		CSW01_RS08800	431.891	2.2325	0.208139	-10.726
CSW01_RS14220	6639.24	1.67396	0.478707	-3.49684	0.000470808	0.00734461	UP		CSW01_RS06050	8553.95	4.52822	0.823443	-5.49913	3.8167e-08	5.9571e-07	UP		CSW01_RS17585	2190.37	2.93707	0.596473	-4.92406	8.47682e-07	1.32137e-05	UP		CSW01_RS09165	879.364	0.807345	0.191645	-4.21272	2.52317e-05	0.000395028	NS		CSW01_RS06485	318.483	-2.94202	0.367063	8.01503	1.10111e-15	1.71245e-14	DOWN		CSW01_RS16510	1911.24	-3.35565	0.312877	10.7251
CSW01_RS14185	164.297	-1.32696	0.381086	3.48204	0.000497607	0.00773174	NS		CSW01_RS00345	282.171	1.06793	0.194614	-5.48743	4.07832e-08	6.34008e-07	NS		CSW01_RS16970	2806.22	2.42336	0.492548	-4.92004	8.65252e-07	1.34338e-05	UP		CSW01_RS09840	3560.62	0.964541	0.229161	-4.20902	2.56483e-05	0.00039995	NS		CSW01_RS08300	2245.91	2.13059	0.266714	-7.9883	1.36817e-15	2.1193e-14	UP		CSW01_RS16205	229.627	-3.0969	0.288967	10.7172
CSW01_RS16015	36.256	-1.19469	0.34399	3.47305	0.000514587	0.00796384	NS		CSW01_RS07890	660.158	2.18325	0.398335	-5.48093	4.23089e-08	6.55117e-07	UP		CSW01_RS05150	1855.4	-2.55374	0.519227	4.91835	8.7275e-07	1.34965e-05	DOWN		CSW01_RS01340	2208.8	-0.697997	0.166084	4.20266	2.63795e-05	0.00040972	NS		tkt	2176.86	2.62247	0.32879	-7.97613	1.50993e-15	2.32961e-14	UP		CSW01_RS16710	4588.17	-2.97686	0.277867	10.7133
katG	1179.79	1.11045	0.320873	-3.46072	0.000538725	0.00830445	NS		CSW01_RS18225	1215.66	1.26486	0.23088	-5.47845	4.29061e-08	6.61737e-07	NS		CSW01_RS14405	193.201	-2.38507	0.48581	4.90948	9.13195e-07	1.40661e-05	DOWN		CSW01_RS05690	167.332	-0.678069	0.162352	4.17654	2.95982e-05	0.000457894	NS		CSW01_RS16780	1126.12	-2.69255	0.338375	7.9573	1.75838e-15	2.7022e-14	DOWN		CSW01_RS19545	1280.61	3.90584	0.364598	-10.7127
CSW01_RS16640	47.9936	-1.08135	0.31272	3.45789	0.000544415	0.00835912	NS		CSW01_RS16280	83.7238	-1.92219	0.352557	5.45215	4.97651e-08	7.63075e-07	DOWN		CSW01_RS19265	693.761	3.07085	0.626105	-4.90469	9.35753e-07	1.43568e-05	UP		CSW01_RS04745	213.094	-0.780742	0.187059	4.17377	2.99599e-05	0.000461665	NS		CSW01_RS09145	748.493	-4.3579	0.549394	7.93219	2.1532e-15	3.29593e-14	DOWN		CSW01_RS15545	234.979	-3.38045	0.31598	10.6983
CSW01_RS04010	4085.77	1.76307	0.511031	-3.45002	0.00056055	0.00857311	UP		CSW01_RS06705	85.6791	1.8173	0.33334	-5.45178	4.98678e-08	7.63075e-07	UP		CSW01_RS16570	780.176	-1.15474	0.23627	4.88738	1.02186e-06	1.56165e-05	NS		CSW01_RS15880	110.728	-1.04556	0.250691	4.17071	3.03653e-05	0.000466077	NS		CSW01_RS09245	708.697	2.38839	0.301458	-7.92279	2.32247e-15	3.54108e-14	UP		CSW01_RS08365	1327.85	2.7665	0.258589	-10.6984
CSW01_RS11935	2478.44	1.56139	0.453178	-3.44542	0.00057018	0.00868633	UP		CSW01_RS16405	530.667	-1.42011	0.261006	5.44093	5.3002e-08	8.07866e-07	NS		CSW01_RS07265	3709.98	-1.60116	0.327914	4.88285	1.04561e-06	1.5917e-05	DOWN		CSW01_RS15580	313.015	-1.41026	0.341245	4.1327	3.5853e-05	0.000546338	NS		CSW01_RS14740	1514.46	3.37213	0.427944	-7.87983	3.27825e-15	4.97884e-14	UP		CSW01_RS11375	2771.17	3.08673	0.288575	-10.6965
CSW01_RS15565	9317.97	-1.15144	0.334874	3.43844	0.000585086	0.00884432	NS		CSW01_RS16295	325.327	-1.18305	0.217912	5.42904	5.6659e-08	8.60247e-07	NS		CSW01_RS15850	137.613	-2.99146	0.614785	4.86587	1.13952e-06	1.72121e-05	DOWN		CSW01_RS15750	452.769	-0.917575	0.222083	4.13167	3.60131e-05	0.000546338	NS		argB	1201.06	-6.24856	0.793033	7.87932	3.29178e-15	4.97993e-14	DOWN		CSW01_RS01320	7951.68	2.52484	0.236463	-10.6775
CSW01_RS05045	20629.4	-2.49542	0.725662	3.43882	0.000584255	0.00884432	DOWN		CSW01_RS04120	4438.57	-6.82803	1.25791	5.42806	5.69691e-08	8.61602e-07	DOWN		CSW01_RS08260	228.191	1.09404	0.224834	-4.866	1.13878e-06	1.72121e-05	NS		CSW01_RS13000	185.314	2.43216	0.588557	-4.13242	3.58964e-05	0.000546338	UP		CSW01_RS05610	1188.25	-3.56895	0.453	7.87849	3.31372e-15	4.9937e-14	DOWN		CSW01_RS16745	300.794	-3.57787	0.335306	10.6705
CSW01_RS15985	533.921	-0.931765	0.271091	3.43709	0.000587996	0.00885399	NS		CSW01_RS18030	1063.69	2.46468	0.454348	-5.42466	5.80651e-08	8.74787e-07	UP		ggt	218.532	-1.54244	0.318112	4.84874	1.24251e-06	1.86952e-05	DOWN		CSW01_RS07260	1989.72	-1.41204	0.341864	4.13041	3.62113e-05	0.000547224	NS		CSW01_RS11680	1476.76	3.25272	0.413594	-7.86454	3.70471e-15	5.56135e-14	UP		fusA	19867.7	3.31503	0.311023	-10.6585
CSW01_RS02540	14450	1.37924	0.402928	-3.42306	0.000619207	0.0092881	NS		CSW01_RS04285	478.375	-1.26737	0.234569	5.40299	6.55404e-08	9.8361e-07	NS		CSW01_RS07270	653.955	-1.86238	0.385342	4.83305	1.34456e-06	2.01529e-05	DOWN		CSW01_RS14245	1073.99	-1.6257	0.393749	4.12878	3.64691e-05	0.000549	DOWN		CSW01_RS15165	86.5571	-3.03765	0.386309	7.86327	3.74235e-15	5.59625e-14	DOWN		CSW01_RS09125	348.907	-3.8383	0.360923	10.6347
CSW01_RS12505	2090.38	0.889702	0.260167	-3.41973	0.000626831	0.00936644	NS		CSW01_RS15950	48.895	-1.82767	0.338437	5.40034	6.65157e-08	9.94422e-07	DOWN		CSW01_RS15835	3886.09	-1.93008	0.399656	4.82935	1.3698e-06	2.04525e-05	DOWN		CSW01_RS15600	142.044	-1.12109	0.271652	4.12695	3.67607e-05	0.00055127	NS		tatC	232.848	2.60808	0.332169	-7.85168	4.10507e-15	6.11514e-14	UP		CSW01_RS08790	852.511	2.22918	0.209845	-10.623
CSW01_RS17210	183591	1.37368	0.402515	-3.41275	0.000643103	0.00957291	NS		CSW01_RS16175	997.282	-1.33434	0.247659	5.38783	7.13143e-08	1.06209e-06	NS		CSW01_RS07800	2089.59	-2.56553	0.53178	4.82442	1.4041e-06	2.08846e-05	DOWN		bfr	1119.72	-0.757092	0.184159	4.11107	3.93821e-05	0.000588327	NS		CSW01_RS04070	1878.92	-3.11922	0.399094	7.81574	5.46427e-15	8.10881e-14	DOWN		CSW01_RS05710	2967.62	-3.66949	0.346268	10.5973
cpdB	4153.29	1.29597	0.380363	-3.4072	0.000656329	0.00973264	NS		CSW01_RS18340	985.141	0.861311	0.161535	-5.33203	9.71192e-08	1.44091e-06	NS		fecE	394.973	-1.33727	0.278615	4.79972	1.58891e-06	2.35437e-05	NS		CSW01_RS16600	88.4019	-0.995308	0.242209	4.1093	3.96867e-05	0.000590623	NS		CSW01_RS06220	239.195	-1.97452	0.252978	7.80512	5.94441e-15	8.78778e-14	DOWN		CSW01_RS02680	2493.24	-2.55831	0.241522	10.5924
CSW01_RS14670	76.0282	-1.34584	0.396496	3.39433	0.000687961	0.0101631	NS		CSW01_RS07880	593.013	1.80372	0.338517	-5.32829	9.91407e-08	1.46533e-06	UP		CSW01_RS06240	5836.02	2.07752	0.433424	-4.79327	1.64082e-06	2.42207e-05	UP		CSW01_RS18985	3035.08	1.36753	0.334491	-4.08841	4.34349e-05	0.000643955	NS		CSW01_RS18665	1283.51	3.91315	0.502825	-7.78232	7.12046e-15	1.04865e-13	UP		CSW01_RS01460	1918.38	3.49792	0.331261	-10.5594
CSW01_RS14195	855.761	-0.828873	0.244638	3.38817	0.000703615	0.0103403	NS		CSW01_RS16150	84.9635	-1.17245	0.221277	5.29855	1.16728e-07	1.71876e-06	NS		CSW01_RS14655	249.058	-1.60171	0.334533	4.7879	1.68534e-06	2.46908e-05	DOWN		CSW01_RS09460	1096.43	0.491486	0.120245	-4.08736	4.36305e-05	0.000644414	NS		CSW01_RS10035	282.456	-2.07498	0.267061	7.76969	7.86813e-15	1.15439e-13	DOWN		CSW01_RS18955	5432.82	4.84788	0.459664	-10.5466
CSW01_RS03565	3770.51	-0.906696	0.267657	3.38753	0.000705258	0.0103403	NS		CSW01_RS07120	572.667	-1.06568	0.201762	5.28188	1.27863e-07	1.87564e-06	NS		CSW01_RS00520	471.489	-1.12245	0.234435	4.78792	1.68522e-06	2.46908e-05	NS		CSW01_RS15570	6722.98	-1.45687	0.356618	4.08525	4.403e-05	0.00064787	NS		CSW01_RS04120	516.969	3.83293	0.493371	-7.76886	7.91945e-15	1.15755e-13	UP		CSW01_RS16470	339.725	-3.00065	0.284631	10.5423
fadA	2062.24	1.84699	0.546983	-3.37669	0.000733644	0.0107162	UP		CSW01_RS17050	5692.64	1.19104	0.226447	-5.25968	1.44308e-07	2.10895e-06	NS		CSW01_RS06555	379.528	-1.98098	0.414469	4.77957	1.7567e-06	2.564e-05	DOWN		CSW01_RS04315	4016.26	1.85891	0.455293	-4.08288	4.44803e-05	0.000649611	UP		CSW01_RS19520	4270.69	3.99974	0.515724	-7.75558	8.79374e-15	1.28053e-13	UP		CSW01_RS15365	357.072	-3.26539	0.311616	10.4789
CSW01_RS15955	184.226	-1.27158	0.376914	3.37366	0.000741747	0.010768	NS		CSW01_RS15900	638.996	-1.89969	0.362175	5.24522	1.56095e-07	2.27269e-06	DOWN		CSW01_RS16100	744.506	-1.0243	0.214347	4.77872	1.76411e-06	2.5652e-05	NS		CSW01_RS08860	9634.73	-0.832517	0.203864	4.08368	4.43282e-05	0.000649611	NS		CSW01_RS04035	442.078	-4.22894	0.545628	7.75058	9.14723e-15	1.32703e-13	DOWN		CSW01_RS16330	543.736	-2.82652	0.269802	10.4763
CSW01_RS16585	279.802	-0.783087	0.23215	3.37319	0.000743033	0.010768	NS		CSW01_RS16285	86.9039	-1.90903	0.364209	5.24156	1.59221e-07	2.30959e-06	DOWN		CSW01_RS07120	617.004	-1.41683	0.297089	4.76903	1.85119e-06	2.68182e-05	NS		CSW01_RS03820	885.936	1.49577	0.367098	-4.07458	4.60984e-05	0.000670741	NS		CSW01_RS04985	3790.1	4.9275	0.636888	-7.73684	1.01917e-14	1.47306e-13	UP		CSW01_RS16105	215.69	-4.19722	0.400995	10.467
CSW01_RS07275	190.026	-1.3156	0.390122	3.37228	0.000745476	0.010768	NS		CSW01_RS06380	987.844	1.47804	0.283146	-5.22008	1.78842e-07	2.5846e-06	NS		CSW01_RS13920	5666.17	2.01207	0.424585	-4.7389	2.14878e-06	3.1014e-05	UP		CSW01_RS18220	394.749	1.27469	0.313469	-4.06639	4.77478e-05	0.000692166	NS		cspD	256.385	-2.88611	0.373114	7.7352	1.03244e-14	1.48671e-13	DOWN		CSW01_RS15645	147.255	-3.66107	0.35024	10.453
CSW01_RS16170	235.155	-1.62112	0.481849	3.36438	0.000767165	0.0110021	DOWN		CSW01_RS04545	582.13	-1.60257	0.307923	5.20447	1.94554e-07	2.80129e-06	DOWN		CSW01_RS03820	761.612	2.07295	0.438134	-4.73131	2.23077e-06	3.20786e-05	UP		CSW01_RS16020	234.295	-1.05246	0.259033	4.06302	4.84418e-05	0.000698617	NS		CSW01_RS17215	1120.8	-2.63296	0.341856	7.70195	1.34003e-14	1.92253e-13	DOWN		CSW01_RS12730	6055.2	2.12762	0.203722	-10.4438
CSW01_RS16685	86.2159	-1.17212	0.348396	3.36432	0.000767326	0.0110021	NS		CSW01_RS15485	299.851	-0.965559	0.187427	5.15165	2.58209e-07	3.70416e-06	NS		CSW01_RS16405	417.723	-0.954009	0.203328	4.69197	2.70584e-06	3.87671e-05	NS		CSW01_RS18910	178.374	-1.42862	0.351661	4.0625	4.85497e-05	0.000698617	NS		rrf	7110.65	-7.14138	0.929126	7.68613	1.51655e-14	2.16778e-13	DOWN		CSW01_RS03955	1907.63	2.21991	0.213324	-10.4063
CSW01_RS18660	234.092	-0.792604	0.235953	3.35916	0.000781802	0.0111278	NS		CSW01_RS17520	48.0384	1.79608	0.348813	-5.14912	2.61717e-07	3.72405e-06	UP		CSW01_RS14750	402.352	-1.37697	0.294172	4.68082	2.85724e-06	4.07863e-05	NS		CSW01_RS18010	2109.04	-2.93966	0.723926	4.06071	4.89233e-05	0.000701412	DOWN		CSW01_RS10085	6242.55	3.07712	0.402633	-7.64251	2.13032e-14	3.03395e-13	UP		CSW01_RS15810	583.884	-3.16441	0.304239	10.401
CSW01_RS06090	3636.66	-1.86743	0.555843	3.35964	0.000780447	0.0111278	DOWN		CSW01_RS03745	736.03	-1.26012	0.244751	5.14858	2.62459e-07	3.72405e-06	NS		CSW01_RS15845	1586.49	-3.33256	0.714162	4.66639	3.06535e-06	4.35973e-05	DOWN		CSW01_RS18660	281.965	-0.947642	0.233782	4.05352	5.0452e-05	0.00072069	NS		CSW01_RS17290	755.673	3.38828	0.443578	-7.63851	2.19753e-14	3.11473e-13	UP		CSW01_RS08270	7260.76	3.37003	0.324106	-10.3979
CSW01_RS04035	843.192	1.28661	0.383176	-3.35775	0.0007858	0.0111441	NS		CSW01_RS07635	661.512	-1.97915	0.384317	5.14979	2.60778e-07	3.72405e-06	DOWN		CSW01_RS14650	93.2424	-1.82667	0.391968	4.66026	3.15816e-06	4.4754e-05	DOWN		CSW01_RS14505	1615.22	1.49516	0.369232	-4.04936	5.13572e-05	0.000730952	NS		aspA	1447.75	-5.18506	0.678834	7.63818	2.20306e-14	3.11473e-13	DOWN		CSW01_RS09285	5348.8	3.17169	0.305206	-10.392
aspA	864.034	1.4083	0.419952	-3.35349	0.000798004	0.0112761	NS		CSW01_RS19410	4349	-0.92007	0.178921	5.14233	2.71353e-07	3.8363e-06	NS		CSW01_RS07240	1216.29	-2.06535	0.443913	4.65259	3.27786e-06	4.6282e-05	DOWN		CSW01_RS15605	444.871	-0.964788	0.238627	4.04308	5.27547e-05	0.000746544	NS		CSW01_RS07795	452.533	-2.26609	0.297531	7.6163	2.61052e-14	3.67743e-13	DOWN		CSW01_RS04365	188.097	-4.11565	0.39606	10.3915
CSW01_RS15120	428.812	-1.21259	0.361812	3.35143	0.00080395	0.0113191	NS		CSW01_RS08870	1845.23	-1.14303	0.222341	5.14091	2.73404e-07	3.85135e-06	NS		CSW01_RS14665	235.782	-1.69722	0.366039	4.63672	3.53976e-06	4.97994e-05	DOWN		CSW01_RS06350	1367.68	-0.525096	0.129887	4.04272	5.28341e-05	0.000746544	NS		CSW01_RS11125	138.633	2.62469	0.344638	-7.61581	2.6204e-14	3.67802e-13	UP		CSW01_RS09370	2314.15	2.22921	0.214924	-10.3721
CSW01_RS14190	127.003	-1.00273	0.299541	3.34755	0.00081529	0.0113558	NS		CSW01_RS11110	1286.61	1.26143	0.245857	-5.13075	2.88584e-07	4.05055e-06	NS		aceF	17376.1	-1.81563	0.391907	4.63281	3.60739e-06	5.05683e-05	DOWN		CSW01_RS16640	66.0548	-1.34469	0.333199	4.03569	5.44415e-05	0.000763788	NS		CSW01_RS19675	147.531	-3.57811	0.470313	7.60794	2.78502e-14	3.89502e-13	DOWN		CSW01_RS07290	125.299	-4.80373	0.463539	10.3632
CSW01_RS18275	3446.66	-1.21879	0.364057	3.34779	0.00081458	0.0113558	NS		CSW01_RS08000	318.39	-2.21721	0.433746	5.11178	3.19143e-07	4.46343e-06	DOWN		CSW01_RS09360	549.777	-1.16569	0.252031	4.62521	3.74226e-06	5.22709e-05	NS		CSW01_RS05685	2805.44	0.858613	0.212756	-4.03568	5.44448e-05	0.000763788	NS		CSW01_RS04005	202.504	3.31487	0.435838	-7.60573	2.83295e-14	3.94786e-13	UP		CSW01_RS00885	1554.99	3.1141	0.300755	-10.3543
CSW01_RS07785	1462.69	0.765149	0.22856	-3.34769	0.000814878	0.0113558	NS		CSW01_RS16810	73.0856	-1.45272	0.285182	5.094	3.50578e-07	4.88556e-06	NS		CSW01_RS04015	271.449	-1.60732	0.347937	4.61956	3.84551e-06	5.35213e-05	DOWN		CSW01_RS14615	113.518	-1.40476	0.348276	4.03348	5.49575e-05	0.000768227	NS		asd	1540.27	-2.42329	0.319143	7.59312	3.12297e-14	4.33646e-13	DOWN		CSW01_RS15805	344.701	-3.03277	0.293033	10.3496
CSW01_RS18655	462.134	-0.794492	0.2375	3.34523	0.000822143	0.0114105	NS		CSW01_RS13470	8053.37	-2.36715	0.46498	5.09086	3.56448e-07	4.94969e-06	DOWN		CSW01_RS17275	595.928	1.45631	0.316528	-4.6009	4.20677e-06	5.83409e-05	NS		CSW01_RS16615	396.856	-1.79056	0.445095	4.02288	5.74907e-05	0.000794648	DOWN		oppD	647.013	3.12538	0.412049	-7.58498	3.32539e-14	4.60111e-13	UP		CSW01_RS16600	157.629	-6.16247	0.596218	10.3359
CSW01_RS02975	4547.92	0.759473	0.227814	-3.33374	0.000856881	0.0118505	NS		CSW01_RS09775	2136.61	-2.70339	0.531602	5.08537	3.66903e-07	5.07679e-06	DOWN		CSW01_RS09515	3677.03	1.19032	0.2591	-4.59405	4.34716e-06	6.00741e-05	NS		CSW01_RS17595	692.874	-2.48248	0.617009	4.02341	5.73619e-05	0.000794648	DOWN		CSW01_RS11975	498.592	2.21331	0.29277	-7.55988	4.03447e-14	5.56242e-13	UP		CSW01_RS18755	646.134	-3.37828	0.327531	10.3144
CSW01_RS15720	335.785	-0.986119	0.296655	3.32413	0.000886948	0.0121174	NS		CSW01_RS00375	457.297	1.54184	0.30351	-5.08003	3.77381e-07	5.20333e-06	UP		citD	33.9069	2.6481	0.578179	-4.58007	4.64821e-06	6.40074e-05	UP		CSW01_RS18185	132.204	0.730422	0.181598	-4.02219	5.76597e-05	0.000794648	NS		CSW01_RS19350	7239.04	-2.88053	0.382917	7.5226	5.3699e-14	7.35147e-13	DOWN		CSW01_RS16615	275.905	-3.60029	0.349125	10.3123
CSW01_RS16610	542.187	-0.958259	0.288355	3.32319	0.000889929	0.0121174	NS		CSW01_RS18635	347.453	-2.1282	0.419314	5.07542	3.8665e-07	5.31235e-06	DOWN		csrA	3978.18	-1.14143	0.250092	4.56404	5.01774e-06	6.88526e-05	NS		CSW01_RS18955	18179.2	-3.27439	0.813844	4.02337	5.73723e-05	0.000794648	DOWN		CSW01_RS06525	1756.14	2.31573	0.307821	-7.52298	5.35411e-14	7.35147e-13	UP		argF	204.896	-2.97286	0.288416	10.3075
CSW01_RS18650	1844.12	-1.21569	0.365911	3.32235	0.000892611	0.0121174	NS		CSW01_RS14625	102.451	-1.28228	0.252872	5.07086	3.96022e-07	5.40401e-06	NS		CSW01_RS09030	1134.57	-1.21502	0.266321	4.56223	5.06128e-06	6.92064e-05	NS		CSW01_RS16170	218.92	-1.19835	0.298001	4.0213	5.78784e-05	0.000794863	NS		CSW01_RS14280	498.224	2.99241	0.398825	-7.50306	6.23426e-14	8.50485e-13	UP		CSW01_RS08130	2966.83	-3.52431	0.341959	10.3062
CSW01_RS02515	377.278	1.09004	0.328078	-3.32252	0.000892095	0.0121174	NS		CSW01_RS10470	9014.14	2.38509	0.470355	-5.07083	3.96091e-07	5.40401e-06	UP		CSW01_RS06550	39.8979	-2.12289	0.466767	4.54806	5.41416e-06	7.37726e-05	DOWN		CSW01_RS01030	2063.89	-1.42474	0.354616	4.01771	5.87669e-05	0.000802331	NS		CSW01_RS09860	665.737	-2.17157	0.289783	7.49377	6.69254e-14	9.09811e-13	DOWN		CSW01_RS08670	5944.7	-3.27954	0.318595	10.2937
CSW01_RS07860	1087.45	-0.838193	0.252189	3.32367	0.000888421	0.0121174	NS		CSW01_RS15880	106.715	-1.29492	0.255874	5.06075	4.17604e-07	5.66532e-06	NS		CSW01_RS14635	151.074	-1.92918	0.425773	4.53101	5.87015e-06	7.97072e-05	DOWN		CSW01_RS09760	241.057	-0.892003	0.222032	4.01745	5.88321e-05	0.000802331	NS		tsaD	2187.82	-1.93641	0.258856	7.48067	7.3947e-14	1.00176e-12	DOWN		CSW01_RS15945	407.631	-2.8312	0.275532	10.2754
CSW01_RS12510	3718.55	0.858363	0.258414	-3.32166	0.000894821	0.0121174	NS		CSW01_RS10035	1036.74	2.58386	0.510594	-5.0605	4.18148e-07	5.66532e-06	UP		ccoP	10049.2	-2.29722	0.507385	4.52758	5.96642e-06	8.07331e-05	DOWN		CSW01_RS06430	1660.46	0.538228	0.134009	-4.01634	5.91086e-05	0.000803303	NS		CSW01_RS16675	1030.73	-5.36165	0.718024	7.46723	8.1903e-14	1.10569e-12	DOWN		CSW01_RS16820	3658.94	-3.84497	0.376205	10.2204
CSW01_RS15960	165.168	-1.02036	0.307477	3.3185	0.000905018	0.0121528	NS		fadE	2425.43	3.10276	0.613366	-5.05858	4.22386e-07	5.70294e-06	UP		CSW01_RS05370	1793.24	-2.40329	0.531249	4.52386	6.07225e-06	8.18808e-05	DOWN		CSW01_RS16075	29.7192	-1.49687	0.372819	4.01499	5.94493e-05	0.000805136	NS		CSW01_RS18105	414.468	2.15672	0.289321	-7.45442	9.0261e-14	1.21431e-12	UP		CSW01_RS12080	793.235	2.00458	0.196294	-10.2121
CSW01_RS10265	1016.75	-0.77937	0.234894	3.31796	0.000906784	0.0121528	NS		CSW01_RS19430	1204.57	-0.786764	0.155588	5.05672	4.26518e-07	5.73887e-06	NS		CSW01_RS18645	2057.05	-2.08873	0.462911	4.51217	6.41671e-06	8.62273e-05	DOWN		CSW01_RS14680	1473.47	-0.676025	0.168597	4.00971	6.07931e-05	0.000820498	NS		CSW01_RS14480	1628.04	-3.1217	0.419133	7.44799	9.47714e-14	1.27059e-12	DOWN		CSW01_RS08870	981.421	-2.42259	0.237583	10.1968
CSW01_RS11315	238.547	0.735686	0.221666	-3.3189	0.000903734	0.0121528	NS		CSW01_RS15780	308.135	-0.875644	0.173552	5.04543	4.52508e-07	6.06765e-06	NS		CSW01_RS11935	4205.24	2.56262	0.568167	-4.51032	6.4729e-06	8.66834e-05	UP		CSW01_RS15595	898.821	-1.01869	0.254146	4.00827	6.11647e-05	0.000822676	NS		deoD	4706.65	3.50347	0.472753	-7.41077	1.2557e-13	1.67772e-12	UP		CSW01_RS01915	31905	2.65494	0.260688	-10.1843
CSW01_RS16280	53.0941	-1.17883	0.355394	3.31696	0.000910023	0.0121544	NS		CSW01_RS11670	455.059	1.182	0.234321	-5.04438	4.54994e-07	6.08009e-06	NS		citE	73.8061	2.67429	0.593031	-4.50953	6.49706e-06	8.6709e-05	UP		CSW01_RS04105	402.015	-3.37086	0.844057	3.99364	6.5068e-05	0.000872178	DOWN		nqrE	4890.93	3.65921	0.493821	-7.40999	1.26307e-13	1.68179e-12	UP		CSW01_RS09175	5569.45	3.22619	0.317517	-10.1607
CSW01_RS17750	570.759	-1.67444	0.505255	3.31405	0.000919544	0.0122397	DOWN		CSW01_RS11255	5815.06	-1.34103	0.266827	5.02583	5.01266e-07	6.67556e-06	NS		CSW01_RS17270	559.891	1.29628	0.287628	-4.50679	6.5817e-06	8.74625e-05	NS		CSW01_RS15685	611.945	-0.779144	0.195436	3.98669	6.7002e-05	0.000895037	NS		CSW01_RS09570	3383.33	-3.09271	0.417936	7.39996	1.36225e-13	1.80766e-12	DOWN		CSW01_RS15750	167.419	-3.39206	0.333917	10.1584
CSW01_RS16445	219.585	-0.795442	0.240447	3.30818	0.000939048	0.0124568	NS		CSW01_RS13290	894.172	2.55098	0.50918	-5.00997	5.44372e-07	7.22497e-06	UP		katG	1466.62	1.61727	0.358895	-4.50625	6.5984e-06	8.74625e-05	UP		CSW01_RS18950	15348.6	-1.58255	0.397134	3.98493	6.74997e-05	0.000898618	DOWN		mpl	1279.4	-2.19584	0.296999	7.39341	1.4311e-13	1.89256e-12	DOWN		CSW01_RS08310	753.669	-2.85685	0.281329	10.1548
CSW01_RS16285	58.0196	-1.26817	0.383765	3.30456	0.000951265	0.0125336	NS		CSW01_RS09680	372.719	1.30256	0.260423	-5.0017	5.68279e-07	7.5167e-06	NS		CSW01_RS09845	3807.6	1.37649	0.306808	-4.48647	7.2413e-06	9.56587e-05	NS		CSW01_RS14160	12545.9	-3.14177	0.790053	3.97666	6.9889e-05	0.000927273	DOWN		CSW01_RS09340	3363.59	-2.152	0.291373	7.3857	1.51649e-13	1.99868e-12	DOWN		CSW01_RS00005	500.277	-3.13918	0.309263	10.1505
CSW01_RS04545	449.356	-1.2438	0.376324	3.30514	0.000949291	0.0125336	NS		CSW01_RS05610	914.159	1.34151	0.268395	-4.99826	5.78507e-07	7.61648e-06	NS		CSW01_RS19595	756.306	-1.17443	0.26206	4.48155	7.41033e-06	9.7561e-05	NS		CSW01_RS16475	703.874	-0.845339	0.212904	3.97052	7.17155e-05	0.000948291	NS		CSW01_RS18950	3749.62	3.21419	0.435326	-7.38342	1.54277e-13	2.02645e-12	UP		CSW01_RS13140	8321.67	2.52898	0.249429	-10.1391
CSW01_RS18305	8281.87	1.36946	0.415025	-3.29969	0.000967904	0.0127099	NS		CSW01_RS11130	256.03	0.82165	0.164401	-4.99785	5.79727e-07	7.61648e-06	NS		CSW01_RS07665	2686.38	1.91076	0.428139	-4.46294	8.08427e-06	0.000106075	UP		CSW01_RS17150	9100.47	-0.724127	0.182611	3.9654	7.32716e-05	0.000965607	NS		CSW01_RS11370	235.286	-1.99795	0.271138	7.36877	1.72206e-13	2.25434e-12	DOWN		CSW01_RS16565	895.279	-3.09227	0.305244	10.1305
CSW01_RS05480	724.627	-2.05726	0.624301	3.29529	0.000983185	0.0128672	DOWN		CSW01_RS18970	4707.82	0.99386	0.199034	-4.99342	5.93203e-07	7.76738e-06	NS		lpdA	20056.9	-1.6466	0.369217	4.4597	8.2073e-06	0.000107328	DOWN		CSW01_RS16270	377.541	-1.20924	0.305312	3.96069	7.47333e-05	0.000981565	NS		CSW01_RS08650	216.478	2.25787	0.306489	-7.36689	1.74654e-13	2.27108e-12	UP		CSW01_RS04890	1267.13	2.2732	0.224695	-10.1168
CSW01_RS19100	2767.97	1.80789	0.548961	-3.29329	0.00099023	0.012916	UP		CSW01_RS04290	1322.07	-1.17656	0.235687	4.99203	5.97472e-07	7.79711e-06	NS		CSW01_RS17810	384.212	1.11931	0.251289	-4.45426	8.41811e-06	0.000109717	NS		almG	4920.53	-1.58176	0.401738	3.9373	8.24026e-05	0.00107867	DOWN		CSW01_RS10420	314.523	-3.852	0.522862	7.36715	1.74319e-13	2.27108e-12	DOWN		CSW01_RS07715	3278.52	2.77985	0.275216	-10.1006
CSW01_RS14680	2576.24	-1.07865	0.327803	3.29055	0.000999907	0.0129988	NS		glpG	2672.61	1.31358	0.263844	-4.97864	6.40327e-07	8.32852e-06	NS		CSW01_RS14625	116.517	-1.95836	0.439833	4.45251	8.48729e-06	0.00011025	DOWN		CSW01_RS14555	1251.28	-0.531732	0.135246	3.93158	8.43881e-05	0.00110098	NS		CSW01_RS06470	410.783	-2.06091	0.279976	7.36103	1.82494e-13	2.36512e-12	DOWN		CSW01_RS04350	2187.97	3.67304	0.364179	-10.0858
CSW01_RS17580	875.454	0.724977	0.220399	-3.28938	0.00100408	0.0130096	NS		CSW01_RS13240	1009.49	1.19125	0.240674	-4.94962	7.43583e-07	9.6394e-06	NS		CSW01_RS18465	804.835	1.15612	0.26001	-4.44646	8.72956e-06	0.00011302	NS		CSW01_RS08690	8478.68	-1.05506	0.268503	3.92942	8.51517e-05	0.00110725	NS		CSW01_RS09625	5106.71	2.54772	0.346736	-7.34771	2.0163e-13	2.60445e-12	UP		CSW01_RS12175	67255.5	-2.89992	0.287524	10.0858
CSW01_RS16300	162.773	-1.14466	0.348612	3.28348	0.00102535	0.0131975	NS		CSW01_RS07670	623.16	-1.51855	0.307159	4.94385	7.65928e-07	9.8962e-06	DOWN		CSW01_RS19590	1412.87	-0.839162	0.188777	4.44525	8.77894e-06	0.000113283	NS		CSW01_RS14650	75.7731	-1.30015	0.331944	3.91678	8.97391e-05	0.00115801	NS		CSW01_RS18365	687.685	-3.04092	0.413898	7.34702	2.02669e-13	2.6092e-12	DOWN		CSW01_RS15920	150.48	-3.17988	0.315689	10.0728
CSW01_RS16340	192.274	-1.11176	0.338532	3.28405	0.00102326	0.0131975	NS		CSW01_RS14605	274.72	-1.23837	0.25077	4.93825	7.88273e-07	1.01513e-05	NS		CSW01_RS00680	119.993	1.41406	0.318572	-4.43874	9.04878e-06	0.000115617	NS		CSW01_RS04320	14298.9	1.57815	0.402976	-3.91624	8.99395e-05	0.00115801	UP		CSW01_RS02535	459.18	-5.05557	0.68883	7.33936	2.14614e-13	2.75386e-12	DOWN		CSW01_RS13145	17115.3	2.40702	0.239502	-10.0501
CSW01_RS04735	222	-0.829046	0.252679	3.28103	0.00103429	0.0132688	NS		CSW01_RS14220	6309.97	2.65516	0.539123	-4.92496	8.4379e-07	1.08305e-05	UP		CSW01_RS01600	1654.13	-0.995987	0.224354	4.43935	9.02311e-06	0.000115617	NS		CSW01_RS06290	377.951	0.595177	0.151977	-3.91623	8.99427e-05	0.00115801	NS		CSW01_RS18700	226.834	2.92288	0.399265	-7.32064	2.46795e-13	3.15638e-12	UP		CSW01_RS18140	5353.39	3.38996	0.337403	-10.0472
CSW01_RS10540	336.139	1.33719	0.407699	-3.27985	0.00103863	0.0132809	NS		CSW01_RS08690	7527.93	-1.72834	0.351689	4.91438	8.90633e-07	1.13943e-05	DOWN		CSW01_RS07105	3003.81	-1.67295	0.376862	4.43917	9.03057e-06	0.000115617	DOWN		CSW01_RS15845	655.252	-1.72527	0.440859	3.91344	9.09913e-05	0.00116767	DOWN		CSW01_RS14505	252.044	2.43138	0.332284	-7.31718	2.53238e-13	3.22816e-12	UP		CSW01_RS10085	14470	2.53774	0.252858	-10.0362
CSW01_RS16630	168.266	-0.843396	0.257379	3.27686	0.00104967	0.0133782	NS		CSW01_RS16655	65.3334	-1.45272	0.295758	4.91187	9.02136e-07	1.14824e-05	NS		CSW01_RS09895	2185.06	0.983235	0.222039	-4.42822	9.50144e-06	0.000121004	NS		oadA	568.474	-3.11515	0.79713	3.90795	9.30807e-05	0.00119058	DOWN		CSW01_RS03825	16605.2	3.87647	0.531607	-7.29198	3.05441e-13	3.88089e-12	UP		CSW01_RS16825	319.016	-3.75288	0.374467	10.0219
CSW01_RS08020	423.332	0.949212	0.290636	-3.26598	0.00109087	0.0138579	NS		CSW01_RS09865	1247.25	-0.941138	0.191616	4.91159	9.03406e-07	1.14824e-05	NS		CSW01_RS18520	190.853	1.28416	0.291432	-4.4064	1.05104e-05	0.000133417	NS		CSW01_RS14575	1196.91	-0.373376	0.0956256	3.90456	9.43952e-05	0.00120346	NS		CSW01_RS05595	1330.29	2.37963	0.327631	-7.26314	3.7821e-13	4.78983e-12	UP		CSW01_RS00030	1788.8	3.25007	0.324387	-10.0191
CSW01_RS17275	486.689	0.969922	0.297231	-3.26319	0.00110166	0.0139175	NS		CSW01_RS08765	1385.88	3.42434	0.698097	-4.90525	9.33103e-07	1.18213e-05	UP		CSW01_RS16005	359.974	-1.08386	0.246221	4.40197	1.07272e-05	0.000135726	NS		CSW01_RS18470	190.056	0.73703	0.189078	-3.89802	9.69832e-05	0.00123244	NS		CSW01_RS01610	303.477	-3.32905	0.459045	7.25212	4.10301e-13	5.17938e-12	DOWN		CSW01_RS08120	1109.89	-2.7961	0.279193	10.0149
CSW01_RS17410	429.527	0.833469	0.255436	-3.26292	0.00110269	0.0139175	NS		CSW01_RS17045	5592.97	-2.55248	0.520528	4.90363	9.40823e-07	1.18806e-05	DOWN		CSW01_RS16115	106.037	-1.35481	0.308955	4.38515	1.15906e-05	0.000146176	NS		CSW01_RS07135	344.138	-0.847369	0.217474	3.89641	9.76273e-05	0.00123661	NS		CSW01_RS02760	1006.86	2.45821	0.339356	-7.24374	4.36466e-13	5.49184e-12	UP		CSW01_RS03325	2726.96	2.14836	0.215127	-9.98645
CSW01_RS00870	3328.75	1.03445	0.317445	-3.25866	0.00111938	0.0140826	NS		aceE	27302.9	1.83207	0.374021	-4.89831	9.66623e-07	1.2167e-05	UP		CSW01_RS01070	567.642	-0.993829	0.227333	4.37169	1.23289e-05	0.000154987	NS		CSW01_RS08260	265.088	0.722472	0.1856	-3.89262	9.91679e-05	0.00125207	NS		CSW01_RS18135	1315.07	-3.57977	0.496298	7.21294	5.47577e-13	6.86768e-12	DOWN		CSW01_RS02665	376.334	-3.01679	0.302683	9.96683
CSW01_RS16150	67.3466	-0.83972	0.258715	3.24574	0.00117147	0.0146905	NS		CSW01_RS19505	30.2284	-2.30077	0.470952	4.88536	1.03238e-06	1.29529e-05	DOWN		ulaD	67.0267	1.31585	0.301274	-4.36761	1.25616e-05	0.000157404	NS		CSW01_RS03270	221.562	-1.20773	0.31205	3.87031	0.000108695	0.00136795	NS		CSW01_RS14475	274.728	-3.21288	0.446098	7.20218	5.92594e-13	7.40176e-12	DOWN		CSW01_RS16335	521.848	-2.17115	0.21825	9.94799
CSW01_RS01475	710.183	-1.25451	0.386683	3.24429	0.00117743	0.0147179	NS		CSW01_RS15715	780.704	-1.59603	0.329171	4.84862	1.24322e-06	1.55482e-05	DOWN		CSW01_RS14700	1217.89	3.26501	0.748188	-4.36389	1.27769e-05	0.000159589	UP		CSW01_RS07485	8083.55	0.558246	0.144298	-3.8687	0.000109419	0.00137264	NS		CSW01_RS04020	137.488	-4.73036	0.656825	7.20186	5.93968e-13	7.40176e-12	DOWN		CSW01_RS19050	3295.29	-3.79637	0.381762	9.94434
CSW01_RS14585	109.402	-1.53387	0.473212	3.2414	0.00118943	0.0148204	DOWN		sdhB	3942.81	1.89431	0.391178	-4.84258	1.28164e-06	1.59775e-05	UP		CSW01_RS05270	9038.56	2.24823	0.515683	-4.35971	1.30232e-05	0.000162146	UP		CSW01_RS15995	6926.82	-0.800436	0.207148	3.86408	0.000111509	0.0013944	NS		cobO	744.983	-2.27404	0.316018	7.19591	6.20463e-13	7.70722e-12	DOWN		CSW01_RS09090	320.479	-2.40757	0.242152	9.94241
CSW01_RS02790	773.133	-1.26417	0.390313	3.23887	0.00120006	0.0149052	NS		CSW01_RS10420	851.431	2.12964	0.439875	-4.84146	1.28889e-06	1.60167e-05	UP		CSW01_RS06495	450.853	-1.73036	0.398908	4.33773	1.43959e-05	0.000178665	DOWN		CSW01_RS04995	1898.04	-0.827706	0.214406	3.86047	0.000113169	0.00140652	NS		CSW01_RS07715	1401.84	3.59247	0.500262	-7.18118	6.91115e-13	8.5575e-12	UP		CSW01_RS07590	1379.82	3.04715	0.306935	-9.92769
CSW01_RS16295	263.232	-0.890369	0.275947	3.22659	0.00125274	0.015461	NS		CSW01_RS14240	1520.73	-2.14914	0.444562	4.83429	1.33623e-06	1.65522e-05	DOWN		CSW01_RS16020	249.891	-1.31355	0.304099	4.31949	1.5639e-05	0.000193476	NS		CSW01_RS11120	98.9446	0.864011	0.223813	-3.86041	0.000113197	0.00140652	NS		CSW01_RS01030	13442	-3.50608	0.488521	7.17692	7.13017e-13	8.80067e-12	DOWN		CSW01_RS16520	212.456	-3.06838	0.309174	9.92446
CSW01_RS16810	57.1043	-1.10636	0.342876	3.22671	0.00125224	0.015461	NS		CSW01_RS19560	2965.51	0.98011	0.203205	-4.82326	1.41231e-06	1.74393e-05	NS		CSW01_RS13000	187.067	1.86814	0.43338	-4.31062	1.62794e-05	0.000200762	UP		CSW01_RS14195	738.877	-0.527415	0.136806	3.85522	0.000115626	0.00143216	NS		CSW01_RS06315	3333.17	-2.04302	0.284854	7.17215	7.38299e-13	9.08389e-12	DOWN		CSW01_RS16850	156.346	-3.18943	0.321406	9.92338
CSW01_RS14315	1162.08	-1.13766	0.353833	3.21526	0.00130327	0.0160339	NS		CSW01_RS14590	520.723	-1.83118	0.379782	4.82165	1.42377e-06	1.75254e-05	DOWN		CSW01_RS00360	158.833	-0.970046	0.225474	4.30225	1.69074e-05	0.000207849	NS		CSW01_RS08920	2673.14	-2.72335	0.707201	3.85089	0.00011769	0.00145312	DOWN		CSW01_RS10615	319.888	2.23549	0.311812	-7.16933	7.53645e-13	9.24344e-12	UP		CSW01_RS05355	1641.42	-1.87654	0.189613	9.89672
CSW01_RS09760	351.796	-1.32332	0.412094	3.21121	0.00132176	0.0162102	NS		CSW01_RS08275	1282.35	-1.07149	0.22253	4.81505	1.47161e-06	1.80573e-05	NS		CSW01_RS07275	169.598	-1.76717	0.411031	4.29936	1.71295e-05	0.000209917	DOWN		cobT	1229.8	0.909488	0.236803	-3.8407	0.000122685	0.00151002	NS		CSW01_RS06800	956.006	-3.34102	0.466464	7.16244	7.92563e-13	9.6902e-12	DOWN		CSW01_RS09060	299.997	-5.84035	0.590212	9.89534
CSW01_RS08515	2583.45	1.6463	0.514239	-3.20143	0.00136747	0.0167182	UP		CSW01_RS04490	6615.32	2.07326	0.431635	-4.80327	1.56095e-06	1.90936e-05	UP		CSW01_RS00940	25647.9	-1.13125	0.26405	4.28425	1.8336e-05	0.000223998	NS		CSW01_RS19325	2500.09	-1.04507	0.272354	3.83719	0.00012445	0.00152695	NS		CSW01_RS14320	1324.58	2.76107	0.385553	-7.16133	7.99005e-13	9.73834e-12	UP		CSW01_RS04120	1157.05	3.51455	0.355404	-9.88891
CSW01_RS14710	483.518	0.95435	0.29842	-3.19801	0.00138379	0.0168649	NS		CSW01_RS02080	2031.96	-1.49062	0.310692	4.79773	1.60475e-06	1.95069e-05	NS		CSW01_RS18360	668.868	-1.92019	0.448507	4.2813	1.85805e-05	0.000226275	DOWN		CSW01_RS17585	2444.65	2.42657	0.632685	-3.83535	0.000125385	0.00153362	UP		CSW01_RS16135	324.635	-4.34955	0.609067	7.14133	9.24313e-13	1.12304e-11	DOWN		CSW01_RS15635	3076.2	-2.38399	0.241273	9.88092
CSW01_RS09940	1328.2	0.772638	0.241746	-3.19607	0.00139314	0.016926	NS		CSW01_RS11175	169.912	1.52378	0.31757	-4.79826	1.60053e-06	1.95069e-05	UP		CSW01_RS16645	338.828	-0.939387	0.219527	4.27914	1.8762e-05	0.000227775	NS		CSW01_RS15745	1163.23	-0.794731	0.20753	3.82948	0.000128416	0.0015658	NS		CSW01_RS01075	290.858	-3.02448	0.42411	7.13136	9.93796e-13	1.2037e-11	DOWN		CSW01_RS15890	361.819	-3.38203	0.34259	9.87193
ectB	103.819	1.04366	0.32707	-3.19094	0.00141812	0.017176	NS		CSW01_RS15750	439.581	-1.10099	0.229715	4.79287	1.64413e-06	1.99236e-05	NS		CSW01_RS06430	1325.41	1.20786	0.282382	-4.2774	1.89086e-05	0.000228842	NS		CSW01_RS16145	198.248	-0.607603	0.158768	3.82699	0.000129718	0.00157676	NS		CSW01_RS02085	1475.1	-3.24772	0.455562	7.12904	1.01069e-12	1.21659e-11	DOWN		thiQ	311.247	-2.74079	0.277677	9.87041
almE	4763	-1.73575	0.544337	3.18874	0.00142893	0.0172533	DOWN		CSW01_RS16635	145.942	-1.11815	0.233375	4.79121	1.6578e-06	1.99965e-05	NS		CSW01_RS04315	3658.35	2.08586	0.488477	-4.27014	1.9535e-05	0.00023569	UP		CSW01_RS05025	1229.69	-0.449037	0.117375	3.82567	0.000130418	0.00158035	NS		CSW01_RS12700	40.1551	-4.25748	0.597166	7.12947	1.0076e-12	1.21659e-11	DOWN		CSW01_RS02765	38853.7	3.77538	0.382938	-9.85899
CSW01_RS16645	370.022	-0.719659	0.226007	3.18424	0.00145134	0.0174698	NS		CSW01_RS17150	8326.27	-1.14408	0.238802	4.79089	1.66039e-06	1.99965e-05	NS		CSW01_RS07975	437.522	-1.94413	0.456152	4.26202	2.02584e-05	0.000243664	DOWN		CSW01_RS14190	110.623	-0.911595	0.238388	3.82399	0.000131307	0.00158382	NS		CSW01_RS02340	530.834	1.90213	0.266968	-7.12495	1.04121e-12	1.24945e-11	UP		CSW01_RS06905	5838.83	-2.94263	0.298626	9.8539
CSW01_RS00490	4879.75	1.1463	0.360423	-3.18043	0.00147054	0.0176465	NS		CSW01_RS09540	14715.7	-1.3153	0.275924	4.76687	1.87109e-06	2.24646e-05	NS		CSW01_RS00995	672.397	-1.13914	0.267687	4.2555	2.08587e-05	0.000250112	NS		CSW01_RS02860	1140.21	1.74411	0.456143	-3.82361	0.000131512	0.00158382	UP		CSW01_RS17485	496.344	3.50151	0.491542	-7.12351	1.05214e-12	1.25868e-11	UP		CSW01_RS08630	987.804	1.74279	0.177043	-9.8439
CSW01_RS16655	49.3977	-1.04355	0.328334	3.1783	0.00148141	0.0177055	NS		CSW01_RS16265	805.036	-1.2749	0.26755	4.76509	1.88769e-06	2.25943e-05	NS		CSW01_RS04260	4905.22	2.5227	0.593904	-4.24766	2.16019e-05	0.000258229	UP		CSW01_RS16275	68.3461	-1.1273	0.294953	3.82196	0.000132394	0.00158954	NS		almF	120.181	3.14163	0.441428	-7.11697	1.10327e-12	1.3158e-11	UP		CSW01_RS19280	4334.39	-2.70802	0.275288	9.83703
CSW01_RS10840	646.917	-0.721774	0.227138	3.17769	0.00148454	0.0177055	NS		CSW01_RS15005	283.323	-2.83315	0.594885	4.76251	1.91197e-06	2.2815e-05	DOWN		CSW01_RS15995	8175.13	-1.28723	0.303156	4.24608	2.17542e-05	0.000259254	NS		CSW01_RS18460	802.857	1.45332	0.380549	-3.819	0.000133995	0.00160384	NS		CSW01_RS00480	770.707	2.71104	0.381167	-7.11247	1.13983e-12	1.35525e-11	UP		CSW01_RS12825	866.541	2.16325	0.220159	-9.82587
CSW01_RS05345	1214.1	1.69097	0.532332	-3.17653	0.0014905	0.0177224	UP		CSW01_RS15745	1087.78	-1.13289	0.23799	4.76023	1.93369e-06	2.30039e-05	NS		CSW01_RS15140	344.538	-1.57151	0.370289	4.244	2.19574e-05	0.000260878	DOWN		CSW01_RS08950	4680.32	-2.62265	0.68752	3.81466	0.000136373	0.00162733	DOWN		CSW01_RS01320	3672.74	2.32113	0.326695	-7.10488	1.20425e-12	1.42748e-11	UP		leuS	4301.98	2.12338	0.216361	-9.81405
CSW01_RS16320	52.5901	-1.03705	0.32677	3.17365	0.00150535	0.0178446	NS		CSW01_RS09170	2079.8	2.17679	0.457424	-4.7588	1.94743e-06	2.30968e-05	UP		CSW01_RS15760	1858.86	-1.08839	0.257205	4.23158	2.32054e-05	0.000274868	NS		CSW01_RS00985	2374.8	-0.749165	0.19693	3.80422	0.000142251	0.00169231	NS		CSW01_RS10330	1959.53	2.4797	0.349221	-7.10066	1.2416e-12	1.46728e-11	UP		CSW01_RS01665	1565.05	2.64788	0.270062	-9.80473
CSW01_RS15490	475.695	-0.980372	0.309284	3.16982	0.00152535	0.0179725	NS		CSW01_RS15100	655.472	-1.55778	0.327795	4.75229	2.01126e-06	2.37816e-05	DOWN		petA	6048.14	-1.66747	0.394612	4.22559	2.38315e-05	0.000281429	DOWN		CSW01_RS03560	1857.49	-0.877155	0.230963	3.79781	0.000145981	0.00173142	NS		CSW01_RS11300	5630.7	-5.52	0.777637	7.09843	1.2618e-12	1.48663e-11	DOWN		CSW01_RS16225	143.861	-5.00157	0.510349	9.80031
CSW01_RS02725	3148.33	-0.829939	0.261783	3.17034	0.00152263	0.0179725	NS		CSW01_RS11950	3997.1	1.57551	0.331676	-4.75015	2.03265e-06	2.39619e-05	UP		CSW01_RS08990	374.685	-0.913801	0.217232	4.20656	2.59282e-05	0.000305263	NS		CSW01_RS08945	1517.62	-2.22687	0.589308	3.77878	0.000157596	0.00186353	DOWN		CSW01_RS01355	4746.42	2.95784	0.416932	-7.09431	1.3e-12	1.52701e-11	UP		CSW01_RS01510	5615.17	2.655	0.271073	-9.79438
CSW01_RS15875	659.722	-0.823577	0.261235	3.15263	0.00161805	0.0190073	NS		CSW01_RS08925	1456.36	-3.56737	0.751895	4.7445	2.09019e-06	2.4566e-05	DOWN		CSW01_RS15220	45.9288	1.7854	0.424935	-4.20158	2.65063e-05	0.000311129	UP		pfkB	172.986	2.52188	0.668293	-3.77361	0.0001609	0.00189688	UP		CSW01_RS01885	5402.5	2.49244	0.351836	-7.08411	1.3994e-12	1.63881e-11	UP		CSW01_RS16635	176.957	-3.53253	0.361076	9.78333
CSW01_RS02730	713.237	-1.17584	0.374676	3.13829	0.00169939	0.0199028	NS		sdhD	3561.33	2.29468	0.484138	-4.73973	2.14e-06	2.50759e-05	UP		aceE	19077.6	-1.73528	0.413615	4.1954	2.72387e-05	0.000318766	DOWN		speF	1662.02	-2.0559	0.544972	3.77248	0.000161632	0.00189978	DOWN		CSW01_RS00410	1051.92	1.76283	0.248922	-7.08187	1.42223e-12	1.65558e-11	UP		CSW01_RS17770	1042.28	-2.40644	0.246258	9.77202
CSW01_RS14650	112.333	-1.04289	0.332783	3.13385	0.00172528	0.0201455	NS		CSW01_RS09160	5952.74	1.38896	0.293158	-4.73793	2.15915e-06	2.52246e-05	NS		CSW01_RS00495	2038.49	1.14941	0.274014	-4.19472	2.73209e-05	0.000318771	NS		CSW01_RS18820	508.52	-1.31848	0.349771	3.76957	0.000163531	0.00191635	NS		CSW01_RS09170	570.07	2.02759	0.2863	-7.08206	1.42031e-12	1.65558e-11	UP		CSW01_RS09205	1888.54	1.84085	0.188382	-9.77191
CSW01_RS15730	137.819	-0.829842	0.265611	3.12427	0.00178246	0.020751	NS		CSW01_RS11330	3426.31	-1.26589	0.267314	4.73558	2.18429e-06	2.54421e-05	NS		CSW01_RS02030	438.519	1.09594	0.261446	-4.19183	2.76715e-05	0.000321898	NS		CSW01_RS16370	691.588	-0.485395	0.129019	3.76219	0.000168431	0.00196788	NS		CSW01_RS09805	252.229	-1.88269	0.265884	7.08085	1.4327e-12	1.66278e-11	DOWN		CSW01_RS04485	429.75	-3.44017	0.352231	9.76679
CSW01_RS02740	2601.72	-1.04984	0.336988	3.11536	0.00183719	0.0213213	NS		CSW01_RS01600	1904.98	0.970594	0.205999	-4.71164	2.45731e-06	2.8537e-05	NS		CSW01_RS03120	4827.12	-1.31082	0.312805	4.19053	2.78298e-05	0.000322776	NS		CSW01_RS06495	505.86	-1.83083	0.486768	3.7612	0.000169103	0.00196984	DOWN		CSW01_RS04520	481.325	-4.38344	0.619173	7.0795	1.44676e-12	1.67411e-11	DOWN		CSW01_RS16080	136.935	-3.21399	0.329158	9.76428
CSW01_RS07135	326.596	-1.28435	0.412375	3.11453	0.00184238	0.0213213	NS		CSW01_RS05480	919.48	-2.34209	0.497295	4.70965	2.48137e-06	2.86487e-05	DOWN		CSW01_RS15755	6615.7	-1.14967	0.274491	4.18838	2.80954e-05	0.000324685	NS		CSW01_RS16880	529.847	-0.598958	0.159658	3.75152	0.000175767	0.0020414	NS		CSW01_RS05160	450.277	1.94219	0.274375	-7.07859	1.45625e-12	1.68008e-11	UP		CSW01_RS02710	278.849	-5.05655	0.518088	9.76001
CSW01_RS13920	4492.36	1.51461	0.4868	-3.11136	0.00186225	0.0214876	UP		CSW01_RS06525	6245.01	-1.08137	0.229608	4.70963	2.48161e-06	2.86487e-05	NS		CSW01_RS04705	2371.78	1.39507	0.333122	-4.18785	2.8161e-05	0.000324685	NS		CSW01_RS04260	5429.33	2.16935	0.578393	-3.75065	0.000176378	0.00204244	UP		CSW01_RS00835	72.9244	-5.3586	0.757716	7.07205	1.52665e-12	1.7561e-11	DOWN		CSW01_RS10260	16985.2	2.61519	0.268335	-9.746
CSW01_RS15950	33.775	-1.24781	0.401197	3.11021	0.00186957	0.0215083	NS		CSW01_RS05760	553.086	0.668184	0.142121	-4.70153	2.58221e-06	2.97221e-05	NS		CSW01_RS00075	771.084	-1.35228	0.323102	4.18531	2.8478e-05	0.000327371	NS		CSW01_RS15565	13882.1	-1.43745	0.383797	3.74534	0.000180153	0.00207388	NS		CSW01_RS03285	1077.51	2.72688	0.385739	-7.06926	1.55766e-12	1.78649e-11	UP		CSW01_RS18575	751.86	-1.98366	0.203687	9.73876
CSW01_RS15540	234.599	-0.81039	0.260778	3.10758	0.00188625	0.0216364	NS		CSW01_RS16240	1150.68	-0.846358	0.18126	4.66931	3.0222e-06	3.45852e-05	NS		CSW01_RS14585	101.66	-1.76539	0.421896	4.18442	2.85898e-05	0.000327623	DOWN		CSW01_RS18685	296.808	-0.769282	0.205376	3.74574	0.000179866	0.00207388	NS		CSW01_RS06520	645.823	2.41124	0.341487	-7.061	1.65306e-12	1.89033e-11	UP		CSW01_RS16590	676.286	-3.85725	0.396272	9.73384
CSW01_RS15535	262.07	-1.05967	0.341547	3.10255	0.00191862	0.0219432	NS		CSW01_RS19330	19676.5	-3.01873	0.646508	4.66929	3.02244e-06	3.45852e-05	DOWN		CSW01_RS07260	1876.73	-1.41807	0.338943	4.1838	2.86681e-05	0.000327623	NS		CSW01_RS15950	57.0511	-0.958265	0.256198	3.74033	0.000183779	0.00210942	NS		CSW01_RS19560	1378.9	-2.8967	0.410484	7.05679	1.70392e-12	1.94277e-11	DOWN		CSW01_RS16210	395.774	-3.12085	0.3207	9.73139
CSW01_RS15420	528.295	-0.817874	0.263735	3.10112	0.00192792	0.021985	NS		oadA	569.766	-3.30152	0.707779	4.66462	3.09186e-06	3.52761e-05	DOWN		CSW01_RS02790	719.942	-1.45973	0.349131	4.18104	2.90176e-05	0.000330648	NS		CSW01_RS05350	723.771	-0.451421	0.120864	3.73495	0.000187755	0.00214875	NS		CSW01_RS10640	1482.09	1.89414	0.268985	-7.04182	1.89752e-12	2.15718e-11	UP		CSW01_RS12210	1028.55	2.30817	0.237294	-9.72704
CSW01_RS16615	333.708	-1.2942	0.41902	3.08864	0.00201077	0.022863	NS		CSW01_RS16445	243.459	-0.855695	0.183529	4.66244	3.12484e-06	3.55485e-05	NS		CSW01_RS03040	2938.33	-1.01966	0.244062	4.17786	2.94259e-05	0.000334323	NS		CSW01_RS19450	714.225	0.572942	0.153617	-3.72968	0.000191725	0.00218779	NS		CSW01_RS18405	159.37	-3.7147	0.527594	7.04083	1.91099e-12	2.16616e-11	DOWN		CSW01_RS10555	473.869	2.35634	0.242544	-9.71509
CSW01_RS14870	3061.73	1.26149	0.408626	-3.08715	0.00202088	0.0229111	NS		CSW01_RS07350	215.332	1.38015	0.297427	-4.64028	3.47938e-06	3.94667e-05	NS		CSW01_RS13240	864.478	-1.40832	0.337305	4.17522	2.97692e-05	0.00033724	NS		CSW01_RS07100	1390.25	-0.999973	0.26822	3.72818	0.000192864	0.00219439	NS		CSW01_RS16695	4370.97	-2.12922	0.302502	7.03868	1.94066e-12	2.19054e-11	DOWN		CSW01_RS19675	212.718	-2.9012	0.298679	9.71343
CSW01_RS15795	487.72	-1.1712	0.379892	3.08298	0.0020494	0.0231671	NS		CSW01_RS02035	590.829	0.783241	0.169057	-4.633	3.60411e-06	4.0763e-05	NS		aspA	305.291	-1.56501	0.375336	4.16963	3.051e-05	0.00034463	DOWN		trpS	5580.89	0.688135	0.185147	-3.7167	0.000201838	0.00228984	NS		CSW01_RS12425	19406.8	4.66032	0.662122	-7.03846	1.94377e-12	2.19054e-11	UP		folK	369.322	1.93797	0.199532	-9.71259
CSW01_RS16040	24.4651	-1.1151	0.362447	3.0766	0.00209374	0.0235999	NS		CSW01_RS15185	107.358	1.3784	0.297768	-4.62911	3.67242e-06	4.14156e-05	NS		CSW01_RS04700	1238.15	1.71068	0.41151	-4.15707	3.22349e-05	0.000363062	UP		CSW01_RS19210	1210.42	0.949548	0.255667	-3.714	0.000204009	0.00230778	NS		CSW01_RS02080	1503	2.46869	0.350899	-7.03533	1.98793e-12	2.23383e-11	UP		CSW01_RS02770	14618.4	3.60595	0.371792	-9.69885
CSW01_RS15700	469.622	-1.02793	0.33456	3.07248	0.00212291	0.0238598	NS		dpiA	666.573	-2.75938	0.596696	4.62443	3.75631e-06	4.22395e-05	DOWN		CSW01_RS14645	382.161	-1.60742	0.387733	4.14569	3.38786e-05	0.000380475	DOWN		CSW01_RS15820	261.792	-0.896258	0.24171	3.70799	0.000208907	0.00234721	NS		CSW01_RS05825	834.866	1.77253	0.252273	-7.02625	2.1216e-12	2.37717e-11	UP		CSW01_RS01910	42794.4	2.8414	0.29334	-9.68639
CSW01_RS18030	3438.05	-1.64512	0.53617	3.06828	0.00215294	0.0239916	DOWN		CSW01_RS08365	869.617	1.59968	0.346054	-4.62264	3.78896e-06	4.24842e-05	UP		CSW01_RS19045	257.54	-0.802858	0.195695	4.1026	4.08538e-05	0.000457492	NS		CSW01_RS16560	56.9279	-1.19116	0.321281	3.70753	0.000209294	0.00234721	NS		fliP	659.013	2.73113	0.389122	-7.0187	2.23948e-12	2.50204e-11	UP		CSW01_RS01810	374.843	3.35242	0.346161	-9.68457
CSW01_RS05320	14986	-1.59018	0.518268	3.06826	0.00215309	0.0239916	DOWN		CSW01_RS07550	3182.86	1.2233	0.264878	-4.61835	3.86808e-06	4.32471e-05	NS		CSW01_RS17800	261.36	0.84244	0.205412	-4.10122	4.10979e-05	0.000458907	NS		CSW01_RS01025	2065.02	-1.43982	0.388261	3.70839	0.000208582	0.00234721	NS		CSW01_RS11260	1685.6	1.65122	0.235776	-7.00334	2.4994e-12	2.78443e-11	UP		CSW01_RS00445	2074.6	-2.63066	0.271935	9.67385
CSW01_RS06705	89.0713	1.19351	0.388892	-3.06901	0.00214771	0.0239916	NS		CSW01_RS07930	525.856	-1.87589	0.407695	4.60121	4.20053e-06	4.68299e-05	DOWN		ccoO	3639.21	-1.7478	0.426791	4.09521	4.21795e-05	0.000469638	DOWN		cysC	316.676	1.00928	0.272549	-3.70311	0.000212975	0.00238167	NS		CSW01_RS19530	292.349	2.0883	0.298858	-6.98761	2.79602e-12	3.0979e-11	UP		CSW01_RS13310	1484.11	-3.4085	0.35253	9.66867
CSW01_RS07970	125.071	-0.819883	0.267707	3.06261	0.00219414	0.0243101	NS		CSW01_RS16685	98.9049	-1.29453	0.281407	4.60022	4.22055e-06	4.6919e-05	NS		asnB	3582.28	-2.49049	0.608548	4.09251	4.26726e-05	0.000473775	DOWN		CSW01_RS14560	1304.05	-0.981974	0.265336	3.70087	0.000214864	0.00239595	NS		CSW01_RS13035	2919.65	3.37144	0.482491	-6.98758	2.79672e-12	3.0979e-11	UP		CSW01_RS16490	120.889	-3.32846	0.344682	9.6566
CSW01_RS08315	26952.5	-1.86641	0.609344	3.06297	0.00219149	0.0243101	DOWN		CSW01_RS06010	885.055	1.55002	0.337625	-4.59094	4.41249e-06	4.89135e-05	UP		ald	9216.22	-1.7597	0.430255	4.0899	4.31553e-05	0.000477774	DOWN		CSW01_RS06675	32146.1	-1.59989	0.432485	3.69929	0.000216205	0.00240405	DOWN		CSW01_RS15360	516.892	2.8316	0.405268	-6.987	2.8083e-12	3.10189e-11	UP		CSW01_RS18630	334.179	-5.50443	0.570425	9.6497
CSW01_RS16560	29.2919	-1.13531	0.371143	3.05895	0.00222113	0.0245394	NS		glpC	1457.11	-2.98958	0.652318	4.58301	4.5834e-06	5.06641e-05	DOWN		CSW01_RS03065	5673.06	-1.8764	0.459047	4.08761	4.35849e-05	0.000481162	DOWN		CSW01_RS08940	3234.55	-2.19187	0.59305	3.69593	0.000219081	0.00242913	DOWN		CSW01_RS04905	660.524	2.63255	0.37722	-6.97883	2.97657e-12	3.27844e-11	UP		CSW01_RS03940	1359.97	2.19753	0.227923	-9.64155
CSW01_RS19545	480.453	1.81111	0.592975	-3.05427	0.00225608	0.0248551	UP		CSW01_RS15490	641.5	-1.44039	0.314825	4.57522	4.75729e-06	5.24377e-05	NS		CSW01_RS09015	439.786	-0.96876	0.237328	4.08194	4.4661e-05	0.000490265	NS		CSW01_RS15515	498.808	-1.56317	0.423591	3.69027	0.000224014	0.00246812	DOWN		CSW01_RS05350	1756.3	-3.53698	0.507125	6.97457	3.06816e-12	3.36029e-11	DOWN		CSW01_RS11325	4419.8	2.38805	0.247995	-9.62944
CSW01_RS02720	992.659	-0.836356	0.274036	3.05199	0.00227329	0.0249742	NS		CSW01_RS08860	8806.4	-1.28528	0.281346	4.56833	4.9162e-06	5.39132e-05	NS		CSW01_RS09020	231.403	-1.17585	0.288042	4.08222	4.46067e-05	0.000490265	NS		CSW01_RS15895	60.7427	-1.3831	0.374852	3.68973	0.000224489	0.00246812	NS		CSW01_RS08190	1162.12	2.49176	0.357261	-6.97461	3.06722e-12	3.36029e-11	UP		CSW01_RS11945	14998.5	3.70155	0.384743	-9.62084
CSW01_RS16305	134.956	-1.22603	0.402873	3.04321	0.00234071	0.0255708	NS		CSW01_RS11150	37.9076	1.69682	0.37144	-4.56822	4.91878e-06	5.39132e-05	UP		CSW01_RS14325	1414.36	1.31415	0.322598	-4.07363	4.62866e-05	0.000506682	NS		CSW01_RS08935	3517.09	-2.50495	0.678897	3.68973	0.000224488	0.00246812	DOWN		ushA	9533.26	2.95191	0.424067	-6.96094	3.37998e-12	3.69139e-11	UP		CSW01_RS16280	96.7522	-4.64403	0.483077	9.61343
CSW01_RS03750	3141.69	-1.54259	0.506848	3.0435	0.00233844	0.0255708	DOWN		CSW01_RS19355	723.34	0.751443	0.164729	-4.56169	5.07429e-06	5.54618e-05	NS		CSW01_RS16935	712.311	-2.30509	0.56611	4.0718	4.6651e-05	0.000509183	DOWN		CSW01_RS15520	409.515	-1.40233	0.381046	3.68021	0.00023304	0.00255495	NS		CSW01_RS02075	3177.23	-3.12564	0.449729	6.95004	3.65188e-12	3.97718e-11	DOWN		CSW01_RS07400	2700.35	-3.22451	0.335455	9.61236
CSW01_RS13750	1982.89	0.8332	0.274019	-3.04066	0.00236059	0.0257159	NS		CSW01_RS15800	156.704	-1.86946	0.409899	4.56078	5.09646e-06	5.55485e-05	DOWN		CSW01_RS07100	1367.7	-1.09518	0.269051	4.07053	4.6907e-05	0.000509183	NS		aspA	43131.8	1.24831	0.339568	-3.67617	0.000236765	0.00258854	NS		CSW01_RS15390	410.68	-2.82984	0.407526	6.94394	3.81301e-12	4.14106e-11	DOWN		CSW01_RS16245	199.072	-4.34861	0.452513	9.60992
CSW01_RS06710	930.91	1.39804	0.459943	-3.0396	0.00236889	0.0257345	NS		CSW01_RS16650	208.266	-0.880392	0.193097	4.55932	5.13187e-06	5.57787e-05	NS		CSW01_RS07685	1004.62	1.17814	0.289402	-4.07094	4.68233e-05	0.000509183	NS		CSW01_RS15510	2697.18	-1.30453	0.355161	3.67306	0.000239662	0.00260644	NS		CSW01_RS15865	883.915	-3.11888	0.449547	6.93782	3.98207e-12	4.30381e-11	DOWN		CSW01_RS01300	9791.49	2.90521	0.302341	-9.60906
cadB	304.708	1.62916	0.536505	-3.03662	0.00239247	0.0259184	UP		CSW01_RS16415	1498.43	-1.2779	0.28068	4.55288	5.29155e-06	5.73546e-05	NS		CSW01_RS01035	350.96	0.97549	0.23985	-4.06708	4.7606e-05	0.000515335	NS		CSW01_RS15525	233.793	-1.3207	0.35957	3.67298	0.000239734	0.00260644	NS		CSW01_RS17445	4133.87	3.1237	0.45025	-6.93771	3.985e-12	4.30381e-11	UP		CSW01_RS10075	810.215	-2.15288	0.224594	9.58563
CSW01_RS18345	980.591	0.862366	0.284374	-3.03251	0.00242529	0.0262012	NS		CSW01_RS04495	5816.61	2.23783	0.491852	-4.54981	5.36937e-06	5.80368e-05	UP		clpV	572.503	-1.63871	0.404015	4.05605	4.99096e-05	0.000538775	DOWN		CSW01_RS13725	3253.52	0.452422	0.123553	-3.66176	0.000250491	0.00271585	NS		almE	635.825	2.93048	0.423048	-6.92707	4.29655e-12	4.62742e-11	UP		CSW01_RS16785	1848.73	-3.5733	0.372851	9.58371
CSW01_RS13645	6583.66	1.53755	0.507243	-3.0312	0.00243587	0.0262427	UP		CSW01_RS15830	153.942	-1.45971	0.320939	4.54825	5.40938e-06	5.83078e-05	NS		CSW01_RS19190	223.729	-2.14571	0.529585	4.05168	5.08507e-05	0.000545083	DOWN		CSW01_RS18135	3779.52	1.36149	0.372199	-3.65796	0.000254232	0.0027488	NS		CSW01_RS15010	214.591	-3.49963	0.505323	6.92553	4.34334e-12	4.66489e-11	DOWN		CSW01_RS05840	6654.37	2.23648	0.233515	-9.57744
CSW01_RS15480	129.542	-0.672796	0.222282	3.02676	0.00247187	0.0264843	NS		CSW01_RS15905	2462.97	-1.53077	0.336887	4.54389	5.52259e-06	5.9364e-05	DOWN		CSW01_RS00685	12016.5	1.77207	0.437397	-4.05139	5.09136e-05	0.000545083	UP		CSW01_RS18090	2672.77	0.503011	0.137739	-3.65192	0.00026029	0.00280654	NS		CSW01_RS00415	5323.76	3.51592	0.509304	-6.9034	5.07741e-12	5.43829e-11	UP		CSW01_RS07175	1487.72	2.18959	0.228742	-9.57228
CSW01_RS02535	712.537	1.09632	0.362178	-3.02702	0.0024698	0.0264843	NS		CSW01_RS04770	603.193	-1.22979	0.270959	4.53866	5.66115e-06	6.06863e-05	NS		CSW01_RS08265	511.137	0.75412	0.186131	-4.05155	5.08804e-05	0.000545083	NS		CSW01_RS16150	93.7819	-0.709679	0.194412	3.6504	0.000261834	0.00281161	NS		CSW01_RS06905	4697.57	-3.85768	0.559049	6.90043	5.18436e-12	5.53758e-11	DOWN		CSW01_RS10135	541.574	2.49365	0.260571	-9.56993
CSW01_RS09840	2864.84	1.10047	0.363976	-3.02347	0.00249892	0.0267008	NS		CSW01_RS18960	109450	-3.87739	0.854953	4.53521	5.75473e-06	6.15204e-05	DOWN		CSW01_RS14320	4990	1.32296	0.326951	-4.04636	5.20206e-05	0.000555409	NS		CSW01_RS19510	1535.91	-1.97673	0.541563	3.65004	0.000262197	0.00281161	DOWN		CSW01_RS18635	133.885	-4.19088	0.60782	6.89495	5.38855e-12	5.73991e-11	DOWN		CSW01_RS17210	2666.54	-4.07346	0.425698	9.56889
CSW01_RS16035	104.255	-0.794795	0.263091	3.02099	0.00251949	0.026847	NS		CSW01_RS12950	496.374	0.794839	0.175639	-4.5254	6.02803e-06	6.42661e-05	NS		CSW01_RS18220	344.929	1.67425	0.413953	-4.04454	5.24249e-05	0.000558196	UP		citD	660.747	-4.34003	1.18939	3.64896	0.000263305	0.00281578	DOWN		CSW01_RS16785	387.502	-2.31314	0.33558	6.89296	5.46439e-12	5.8048e-11	DOWN		CSW01_RS08200	290.387	3.33463	0.348605	-9.56564
CSW01_RS09765	23.3907	-1.62688	0.54112	3.0065	0.00264276	0.0280838	DOWN		CSW01_RS10480	5376.16	2.5127	0.555461	-4.52363	6.07867e-06	6.46293e-05	UP		CSW01_RS18650	1696.61	-1.47506	0.365129	4.03982	5.34918e-05	0.000568004	NS		CSW01_RS15005	290.61	-2.41606	0.663049	3.64386	0.000268584	0.0028644	DOWN		prfB	2180.1	3.62049	0.525462	-6.8901	5.57548e-12	5.90667e-11	UP		fliD	41261.3	-2.47136	0.258722	9.55217
CSW01_RS16565	697.858	-0.860879	0.286584	3.00394	0.00266509	0.0282441	NS		flgC	3199.74	-0.945118	0.208972	4.52269	6.10578e-06	6.47412e-05	NS		CSW01_RS18430	771.346	1.37241	0.340205	-4.03407	5.48199e-05	0.000580525	NS		CSW01_RS15415	1135.13	-0.917968	0.252024	3.64238	0.000270133	0.0028731	NS		CSW01_RS02145	450.381	2.08366	0.302619	-6.88544	5.76098e-12	6.0866e-11	UP		CSW01_RS16220	124.863	-4.90209	0.513401	9.54827
CSW01_RS14910	1883.47	1.45785	0.486269	-2.99803	0.00271734	0.0287199	NS		CSW01_RS16760	742.013	-1.21945	0.270169	4.51367	6.37141e-06	6.71926e-05	NS		CSW01_RS11990	912.899	-1.05259	0.261756	4.02127	5.7885e-05	0.000611322	NS		CSW01_RS07035	66.5975	-1.30389	0.358848	3.63355	0.000279547	0.00296517	NS		CSW01_RS08960	788.413	5.01407	0.728479	-6.88293	5.86332e-12	6.17793e-11	UP		CSW01_RS14070	7011.23	3.14218	0.329421	-9.53849
glpT	5105.08	1.02093	0.341496	-2.98957	0.0027937	0.0293677	NS		CSW01_RS11290	2891.86	-0.995251	0.220469	4.51424	6.35451e-06	6.71926e-05	NS		CSW01_RS15910	301.841	-1.46386	0.365466	4.00547	6.18942e-05	0.000651897	NS		CSW01_RS04090	575.468	-2.89273	0.796992	3.62956	0.0002839	0.0030032	DOWN		secD	726.622	1.77055	0.257568	-6.8741	6.23821e-12	6.55507e-11	UP		CSW01_RS01585	1483.96	-2.72851	0.286142	9.5355
CSW01_RS15170	8096.88	0.989226	0.330852	-2.98994	0.00279035	0.0293677	NS		CSW01_RS04310	1572.99	-1.09017	0.241611	4.51207	6.41975e-06	6.75199e-05	NS		CSW01_RS07680	442.109	1.18001	0.295173	-3.9977	6.39615e-05	0.000671854	NS		CSW01_RS09515	4339.04	0.74813	0.206495	-3.623	0.000291207	0.0030722	NS		CSW01_RS07290	48.2647	-4.5811	0.666466	6.87372	6.25496e-12	6.55507e-11	DOWN		CSW01_RS16100	502.195	-2.47879	0.260018	9.53317
purE	290.895	-1.34331	0.449657	2.98741	0.00281351	0.0294965	NS		CSW01_RS15540	325.923	-1.3485	0.298905	4.51147	6.4379e-06	6.75287e-05	NS		CSW01_RS15900	452.585	-1.37897	0.345555	3.99061	6.59034e-05	0.000690392	NS		CSW01_RS19545	836.682	1.688	0.466086	-3.62164	0.000292736	0.00308003	UP		CSW01_RS10240	81.0591	-4.19163	0.611151	6.85859	6.95457e-12	7.26865e-11	DOWN		CSW01_RS16505	2438.06	-3.18379	0.334195	9.52673
CSW01_RS16620	535.483	-1.33669	0.447596	2.98638	0.00282305	0.0295171	NS		CSW01_RS07925	486.892	-1.84685	0.409972	4.50481	6.64321e-06	6.94955e-05	DOWN		CSW01_RS16185	1587.93	-1.42865	0.360407	3.96399	7.37074e-05	0.000770075	NS		CSW01_RS14845	386.159	-1.83282	0.507464	3.61173	0.000304156	0.0031916	DOWN		CSW01_RS00220	437.539	2.56654	0.374573	-6.85191	7.28713e-12	7.5958e-11	UP		CSW01_RS15605	343.366	-2.75742	0.290152	9.50338
CSW01_RS15825	493.077	-0.910091	0.305169	2.98226	0.00286132	0.0297577	NS		aspA	41388.8	1.13747	0.252624	-4.50262	6.71204e-06	7.00277e-05	NS		CSW01_RS05900	2433.69	1.1922	0.301028	-3.96042	7.48177e-05	0.000779584	NS		CSW01_RS15530	988.059	-1.49922	0.415433	3.60881	0.0003076	0.00321911	NS		CSW01_RS14965	13602	-4.53517	0.661983	6.85089	7.33936e-12	7.6298e-11	DOWN		CSW01_RS06385	502.603	2.20332	0.231881	-9.50194
CSW01_RS16545	447.019	-0.879766	0.294992	2.98234	0.00286053	0.0297577	NS		CSW01_RS08975	3312.07	-2.42206	0.540595	4.48037	7.45146e-06	7.75349e-05	DOWN		CSW01_RS11945	8192.05	1.89613	0.479306	-3.95598	7.62202e-05	0.000792081	UP		CSW01_RS15650	116.633	-0.759704	0.210831	3.60338	0.000314111	0.00327848	NS		CSW01_RS08665	440.653	1.99331	0.292041	-6.82545	8.7653e-12	9.08787e-11	UP		CSW01_RS11575	3561.15	2.5367	0.267125	-9.49631
CSW01_RS08875	2856.27	-0.633056	0.212508	2.97898	0.00289207	0.0299975	NS		CSW01_RS17165	3623.44	-1.06143	0.236959	4.47939	7.48554e-06	7.76824e-05	NS		CSW01_RS18655	446.498	-0.802646	0.203213	3.94978	7.82226e-05	0.000810727	NS		CSW01_RS17575	5416.92	2.83424	0.786956	-3.60153	0.000316349	0.00329306	UP		CSW01_RS00720	451.003	-8.47353	1.24394	6.81184	9.63603e-12	9.96407e-11	DOWN		CSW01_RS01660	1416.36	2.46608	0.25977	-9.49334
CSW01_RS11300	6202.2	1.48641	0.499579	-2.97533	0.00292669	0.0302761	NS		CSW01_RS15685	581.312	-1.04368	0.233218	4.47512	7.63701e-06	7.90441e-05	NS		CSW01_RS14195	813.538	-0.895722	0.227637	3.93486	8.3245e-05	0.000860333	NS		fadI	599.614	1.58933	0.441611	-3.59893	0.000319526	0.00331731	UP		CSW01_RS10865	390.983	3.8973	0.572489	-6.80764	9.921e-12	1.02315e-10	UP		CSW01_RS04440	479.275	-4.06204	0.428059	9.48943
CSW01_RS14645	437.028	-1.1082	0.372759	2.97296	0.00294941	0.0304304	NS		CSW01_RS08920	2655.75	-2.97511	0.665771	4.46867	7.87091e-06	8.12494e-05	DOWN		CSW01_RS08775	487.783	0.953743	0.242419	-3.93427	8.34503e-05	0.000860333	NS		CSW01_RS16800	932.195	-0.591594	0.164607	3.59397	0.000325678	0.00337223	NS		CSW01_RS11990	626.91	-2.97201	0.436637	6.8066	9.99322e-12	1.02787e-10	DOWN		tuf	63613.8	2.56391	0.270537	-9.47709
CSW01_RS15800	107.639	-1.29815	0.437525	2.96703	0.00300694	0.0309421	NS		CSW01_RS16170	216.852	-1.31317	0.293924	4.4677	7.90649e-06	8.14014e-05	NS		CSW01_RS05905	1133.58	1.66268	0.424396	-3.91775	8.93787e-05	0.00091902	UP		CSW01_RS15145	120.564	-1.43853	0.400342	3.59326	0.000326563	0.00337247	NS		CSW01_RS04975	261.785	3.8072	0.560397	-6.79376	1.09251e-11	1.12076e-10	UP		CSW01_RS13225	5173.79	2.09669	0.221275	-9.47548
CSW01_RS15830	111.994	-0.959966	0.325078	2.95303	0.00314669	0.0322103	NS		CSW01_RS15535	384.567	-1.67135	0.374368	4.46446	8.02726e-06	8.24272e-05	DOWN		CSW01_RS15605	396.401	-0.844197	0.215588	3.91579	9.0107e-05	0.000924071	NS		CSW01_RS18650	1436.19	-1.00748	0.28092	3.58636	0.00033533	0.0034539	NS		CSW01_RS10760	339.167	-2.06248	0.303647	6.79236	1.10313e-11	1.12868e-10	DOWN		CSW01_RS09150	303.948	3.82222	0.40361	-9.47008
CSW01_RS15935	414.861	-0.893271	0.302436	2.95359	0.00314101	0.0322103	NS		CSW01_RS15050	97.1406	-1.29728	0.291202	4.45491	8.39303e-06	8.59569e-05	NS		CSW01_RS15805	695.112	-1.06814	0.272865	3.91453	9.05794e-05	0.000926477	NS		CSW01_RS15720	394.129	-1.3956	0.389842	3.57991	0.000343714	0.00353096	NS		CSW01_RS12910	302.569	-1.81847	0.26796	6.78633	1.15024e-11	1.17378e-10	DOWN		CSW01_RS16455	358.724	-2.56335	0.271346	9.4468
CSW01_RS12020	926.538	-1.48687	0.503682	2.95201	0.00315714	0.0322326	NS		CSW01_RS14965	4788.43	2.31647	0.52069	-4.44884	8.63352e-06	8.81885e-05	UP		CSW01_RS00870	3652.6	1.29694	0.331434	-3.91313	9.1107e-05	0.000929435	NS		CSW01_RS08890	3650.12	-0.54261	0.151836	3.57366	0.00035202	0.00360607	NS		CSW01_RS18140	2638.68	2.34472	0.345557	-6.78533	1.15823e-11	1.17885e-10	UP		CSW01_RS16030	114.809	-3.00528	0.318304	9.44154
clpV	654.633	-1.13189	0.383817	2.94903	0.00318775	0.0324601	NS		CSW01_RS15475	410.338	-1.61055	0.362916	4.43781	9.08795e-06	9.25879e-05	DOWN		CSW01_RS16110	314.636	-1.30482	0.333895	3.90787	9.31139e-05	0.000947428	NS		CSW01_RS11755	703.05	0.803184	0.22479	-3.57303	0.000352868	0.00360607	NS		CSW01_RS17735	275.147	2.05196	0.302521	-6.78286	1.17817e-11	1.19601e-10	UP		CSW01_RS16570	798.412	-3.05086	0.323369	9.43462
CSW01_RS09505	8715.75	0.863454	0.293217	-2.94476	0.00323203	0.0328254	NS		CSW01_RS07900	53.639	1.7215	0.389907	-4.41515	1.00938e-05	0.000102567	UP		CSW01_RS13480	6768.17	2.5635	0.656102	-3.90716	9.33882e-05	0.000947745	UP		CSW01_RS06240	6324.6	1.94637	0.545307	-3.5693	0.000357931	0.00364829	UP		CSW01_RS12685	259.944	-3.2626	0.481509	6.77578	1.23734e-11	1.25281e-10	DOWN		CSW01_RS16815	11360.2	-2.77255	0.294127	9.42636
CSW01_RS15725	193.14	-0.767566	0.260859	2.94246	0.00325618	0.0329846	NS		CSW01_RS18630	159.153	-2.11694	0.480249	4.408	1.04329e-05	0.000105739	DOWN		CSW01_RS18640	2312.28	-1.50099	0.384511	3.90363	9.47621e-05	0.000959189	DOWN		CSW01_RS15120	536.238	-1.83567	0.514894	3.56514	0.000363659	0.00369705	DOWN		CSW01_RS10755	914.7	2.88455	0.427602	-6.74588	1.52103e-11	1.53604e-10	UP		CSW01_RS16485	756.633	-2.16945	0.230184	9.42484
CSW01_RS07780	2282.97	0.629593	0.214202	-2.93925	0.00329011	0.033242	NS		CSW01_RS16075	28.4261	-1.84753	0.419258	4.40666	1.04975e-05	0.000106118	DOWN		CSW01_RS15260	1054.81	1.57871	0.405006	-3.898	9.69923e-05	0.00097922	UP		CSW01_RS18610	320.138	-1.02895	0.288732	3.56368	0.00036569	0.00370806	NS		purE	509.497	-3.80931	0.564989	6.74227	1.55933e-11	1.57064e-10	DOWN		CSW01_RS10515	1380.69	2.00948	0.213867	-9.39592
CSW01_RS09145	220.428	-0.809316	0.276248	2.92967	0.00339318	0.0341948	NS		CSW01_RS16275	65.5422	-1.39815	0.317762	4.4	1.08252e-05	0.00010914	NS		CSW01_RS16620	486.451	-1.67656	0.430544	3.89405	9.85828e-05	0.000991763	DOWN		CSW01_RS15830	161.974	-1.13679	0.319156	3.56186	0.000368243	0.0037243	NS		CSW01_RS01350	2353.17	2.10294	0.312407	-6.73141	1.68026e-11	1.68808e-10	UP		almE	1354.08	3.42362	0.36472	-9.38697
CSW01_RS16275	51.3956	-1.05326	0.359786	2.92745	0.00341754	0.0343516	NS		CSW01_RS00995	698.528	-0.945888	0.215001	4.39945	1.08525e-05	0.00010914	NS		CSW01_RS07135	339.645	-0.955826	0.245483	3.89366	9.87437e-05	0.000991763	NS		CSW01_RS11015	137.343	0.589439	0.165582	-3.5598	0.000371133	0.00374386	NS		CSW01_RS06660	558.696	2.54719	0.378987	-6.72106	1.80404e-11	1.80776e-10	UP		CSW01_RS06955	616.884	-1.86021	0.198216	9.38477
CSW01_RS14030	11589.2	1.67062	0.571996	-2.92068	0.00349265	0.0350163	UP		CSW01_RS15700	635.484	-1.48909	0.33867	4.39687	1.09823e-05	0.000110162	NS		CSW01_RS07080	1282.39	1.41942	0.365131	-3.88744	0.000101308	0.0010149	NS		CSW01_RS15850	61.7967	-1.48488	0.417828	3.55381	0.000379697	0.00381095	NS		CSW01_RS05970	43.096	-2.83094	0.421814	6.71135	1.92831e-11	1.92732e-10	DOWN		CSW01_RS15870	482.27	-2.14817	0.229246	9.37057
CSW01_RS15940	602.348	-0.656445	0.224919	2.91859	0.0035162	0.0350721	NS		CSW01_RS17145	8982.49	-1.12742	0.256704	4.39191	1.12357e-05	0.000112127	NS		CSW01_RS03560	1900.44	-1.05945	0.272826	3.88323	0.00010308	0.00103	NS		CSW01_RS16760	756.53	-1.06969	0.301	3.55378	0.000379732	0.00381095	NS		CSW01_RS06830	237.986	-3.04204	0.45337	6.70983	1.94847e-11	1.94247e-10	DOWN		CSW01_RS16385	410.853	-3.79538	0.405239	9.36579
CSW01_RS07005	1165.19	0.870398	0.298196	-2.91888	0.00351295	0.0350721	NS		CSW01_RS06855	16165.3	1.07907	0.245692	-4.39197	1.12329e-05	0.000112127	NS		CSW01_RS05275	502.217	1.66199	0.430264	-3.86272	0.000112133	0.0011176	UP		CSW01_RS02140	1629.88	-0.543951	0.153156	3.55163	0.000382856	0.0038227	NS		citG	125.588	3.85682	0.57504	-6.70704	1.98606e-11	1.97488e-10	UP		CSW01_RS02110	6214.68	2.45245	0.262059	-9.3584
CSW01_RS15685	457.307	-0.679324	0.23333	2.91143	0.00359779	0.0357944	NS		CSW01_RS16640	64.5107	-1.53809	0.350505	4.38821	1.14288e-05	0.000113763	DOWN		CSW01_RS15215	310.37	1.17552	0.304629	-3.85886	0.000113915	0.00113247	NS		CSW01_RS03750	2299.83	-0.961548	0.270728	3.55171	0.00038274	0.0038227	NS		CSW01_RS14270	819.556	-2.72383	0.406223	6.70526	2.0105e-11	1.99409e-10	DOWN		CSW01_RS06920	1541.63	-1.95246	0.208683	9.35612
CSW01_RS05035	2664.29	-0.866868	0.29815	2.90749	0.00364337	0.0361556	NS		CSW01_RS07545	1993.88	1.22549	0.279361	-4.38675	1.15056e-05	0.000114237	NS		CSW01_RS19235	773.109	2.09013	0.542518	-3.85265	0.000116846	0.00115864	UP		CSW01_RS08930	2083.49	-1.40546	0.396096	3.54827	0.000387767	0.00386188	NS		CSW01_RS06880	1030.86	-1.65557	0.247979	6.67626	2.45119e-11	2.425e-10	DOWN		CSW01_RS14220	2543.06	3.36613	0.36038	-9.3405
CSW01_RS16165	2937.42	-1.37462	0.473276	2.90448	0.00367863	0.0364129	NS		CSW01_RS18985	3704.44	1.73279	0.395219	-4.38438	1.16315e-05	0.000115193	UP		CSW01_RS04445	133.139	-0.842133	0.218739	3.84994	0.000118146	0.00116856	NS		CSW01_RS11135	108.237	0.645535	0.182329	-3.5405	0.000399376	0.00396741	NS		CSW01_RS10435	1854.02	-3.07847	0.461255	6.67412	2.48724e-11	2.45441e-10	DOWN		pgl	780.661	2.82732	0.302884	-9.33467
CSW01_RS16760	563.235	-0.782608	0.2699	2.89962	0.00373612	0.0368883	NS		CSW01_RS15420	633.287	-1.05322	0.240344	4.38214	1.17518e-05	0.000116089	NS		deoA	4212.55	2.43576	0.634571	-3.83843	0.000123822	0.00122161	UP		CSW01_RS06090	6608.94	-2.37274	0.670364	3.53948	0.000400909	0.00397255	DOWN		CSW01_RS18235	296.595	-2.19624	0.329189	6.67165	2.52945e-11	2.48975e-10	DOWN		CSW01_RS00405	557.383	-2.46758	0.264407	9.3325
CSW01_RS07790	2952.81	0.950649	0.329317	-2.88673	0.00389272	0.0382894	NS		CSW01_RS14315	1275.81	-1.17775	0.268942	4.37921	1.19111e-05	0.000117071	NS		CSW01_RS09760	322.068	-1.61097	0.419937	3.83623	0.000124939	0.00122951	DOWN		CSW01_RS04790	96.2489	-0.844563	0.239433	3.52735	0.000419748	0.00414872	NS		CSW01_RS05455	38.0414	-3.28782	0.492904	6.6703	2.55273e-11	2.50632e-10	DOWN		CSW01_RS16475	329.527	-2.44154	0.261795	9.32614
CSW01_RS07795	5774.59	1.18204	0.409532	-2.88633	0.00389767	0.0382894	NS		CSW01_RS06085	2385.96	-1.06843	0.24395	4.37971	1.1884e-05	0.000117071	NS		CSW01_RS18680	1061.55	-1.94836	0.508506	3.83154	0.000127344	0.00124689	DOWN		CSW01_RS18305	9583.94	1.2731	0.361536	-3.52135	0.00042936	0.00423304	NS		CSW01_RS18450	505.39	-2.10626	0.315995	6.66548	2.63796e-11	2.58347e-10	DOWN		CSW01_RS16955	531.65	-2.4572	0.26348	9.32596
CSW01_RS11950	3737.46	1.53153	0.530887	-2.88485	0.003916	0.0383729	UP		CSW01_RS05150	1201.92	1.25373	0.287384	-4.36255	1.28553e-05	0.000126034	NS		CSW01_RS12595	85.8972	-1.55707	0.406344	3.8319	0.000127156	0.00124689	DOWN		CSW01_RS11430	4492.13	0.807926	0.230266	-3.50866	0.000450368	0.004429	NS		CSW01_RS05265	5040.01	-2.9613	0.445337	6.64956	2.93962e-11	2.86447e-10	DOWN		CSW01_RS14360	1240.67	-3.38695	0.363257	9.32384
CSW01_RS05000	4566.15	-0.941547	0.327	2.87935	0.00398492	0.0389437	NS		CSW01_RS14340	11410.4	2.27455	0.522053	-4.35693	1.319e-05	0.000128991	UP		CSW01_RS14505	3741.38	-1.22485	0.320935	3.8165	0.00013536	0.00132205	NS		CSW01_RS15780	331.138	-0.559801	0.159761	3.50399	0.000458337	0.00449607	NS		gap	22355.4	3.15265	0.474095	-6.64982	2.93448e-11	2.86447e-10	UP		CSW01_RS14390	395.546	-2.96246	0.31776	9.32294
CSW01_RS06450	155.361	-0.822277	0.28565	2.87862	0.00399423	0.0389437	NS		CSW01_RS10885	926.365	-1.01446	0.233303	4.34827	1.37214e-05	0.000133852	NS		CSW01_RS17620	1535.65	0.972225	0.254975	-3.81303	0.000137276	0.00133741	NS		cysK	8286.64	1.63141	0.465761	-3.50268	0.000460603	0.004507	UP		CSW01_RS14050	5280.59	3.15039	0.476682	-6.60899	3.86944e-11	3.76109e-10	UP		CSW01_RS05935	325.562	2.24438	0.24095	-9.31472
CSW01_RS16145	187.366	-0.663953	0.231049	2.87365	0.00405758	0.0394627	NS		CSW01_RS18660	280.062	-1.02662	0.236476	4.34132	1.41627e-05	0.000137813	NS		CSW01_RS07880	356.71	0.996907	0.261791	-3.80803	0.000140077	0.0013613	NS		CSW01_RS17175	136.931	-0.607831	0.173876	3.49577	0.0004727	0.00461383	NS		CSW01_RS13645	3162.33	-5.20556	0.787935	6.60659	3.93285e-11	3.8132e-10	DOWN		CSW01_RS14050	11910.7	2.89149	0.311015	-9.29692
CSW01_RS16600	59.0596	-1.16758	0.407199	2.86735	0.0041393	0.0401574	NS		CSW01_RS14320	6001.83	0.880654	0.203002	-4.33816	1.4368e-05	0.000139351	NS		CSW01_RS16505	4325.97	1.46737	0.385993	-3.80155	0.000143792	0.00139393	NS		CSW01_RS17145	10002.1	-0.640835	0.183469	3.49288	0.000477847	0.00465247	NS		CSW01_RS11310	1355.23	-4.21692	0.63841	6.60535	3.96589e-11	3.83567e-10	DOWN		CSW01_RS15895	105.422	-5.20698	0.560709	9.28642
CSW01_RS08275	1191.34	-1.07374	0.374971	2.86353	0.00418946	0.0404428	NS		CSW01_RS00360	188.787	0.934159	0.215354	-4.33779	1.43922e-05	0.000139351	NS		aspA	36797.7	1.78749	0.471169	-3.79373	0.000148401	0.00143504	UP		CSW01_RS00505	3793.75	1.50805	0.432004	-3.49082	0.000481543	0.00467682	UP		CSW01_RS06540	2570.45	-1.94953	0.295179	6.60458	3.98634e-11	3.84588e-10	DOWN		CSW01_RS16515	171.431	-3.06763	0.330449	9.2832
CSW01_RS09025	156.271	-0.829952	0.289773	2.86414	0.0041814	0.0404428	NS		CSW01_RS02140	1551.23	-0.773708	0.178554	4.33319	1.46961e-05	0.000141941	NS		CSW01_RS16400	260.546	-1.3296	0.351049	3.78752	0.000152158	0.00146772	NS		CSW01_RS16240	1209.52	-0.606917	0.173932	3.48939	0.000484129	0.0046903	NS		CSW01_RS10325	1461.56	3.52097	0.533211	-6.60333	4.02014e-11	3.86889e-10	UP		CSW01_RS11755	3695.74	-4.34446	0.468509	9.27295
CSW01_RS14405	588.077	1.32703	0.464045	-2.8597	0.00424047	0.0406039	NS		CSW01_RS12995	202.303	0.821102	0.189872	-4.3245	1.5288e-05	0.000147294	NS		CSW01_RS16180	329.463	-1.84641	0.487674	3.78616	0.000152992	0.0014685	DOWN		cspD	139.775	-1.70004	0.489923	3.47002	0.000520426	0.0050295	DOWN		katG	4059.32	2.90607	0.440461	-6.59778	4.17364e-11	4.0067e-10	UP		CSW01_RS04215	6610.25	-3.35269	0.361604	9.27173
dsdC	588.335	-0.860812	0.301073	2.85915	0.00424779	0.0406039	NS		CSW01_RS14185	149.458	-0.964718	0.223232	4.32159	1.54906e-05	0.000148877	NS		CSW01_RS09035	1845.46	-1.24218	0.32807	3.78634	0.000152884	0.0014685	NS		CSW01_RS02510	502.451	0.609319	0.17573	-3.46735	0.000525614	0.00506713	NS		CSW01_RS15230	58.0403	2.81259	0.426657	-6.59215	4.33499e-11	4.15134e-10	UP		CSW01_RS12400	4207.49	2.43139	0.262437	-9.26466
CSW01_RS18670	3788.81	-1.38237	0.483307	2.86023	0.00423337	0.0406039	NS		CSW01_RS11630	1839.95	-1.094	0.253405	4.31721	1.58017e-05	0.000151494	NS		CSW01_RS06375	512.804	-2.44173	0.647549	3.77073	0.000162769	0.0015585	DOWN		CSW01_RS14325	1731.08	0.704717	0.203298	-3.46641	0.00052745	0.00507233	NS		CSW01_RS12925	3161.82	-2.41888	0.367377	6.58418	4.57397e-11	4.36943e-10	DOWN		CSW01_RS01075	438.777	-2.38714	0.257826	9.25873
CSW01_RS09020	259.589	-0.810653	0.283369	2.86077	0.00422616	0.0406039	NS		CSW01_RS07085	2903.59	1.8078	0.419658	-4.30778	1.64899e-05	0.000157705	UP		CSW01_RS07435	2984.08	-1.01582	0.270555	3.75458	0.000173629	0.00165841	NS		CSW01_RS15615	215.674	-0.918136	0.26516	3.46258	0.000535028	0.00513259	NS		CSW01_RS01295	5561.76	1.99683	0.303296	-6.58377	4.58655e-11	4.37071e-10	UP		CSW01_RS07730	581.498	-1.88953	0.20412	9.25693
CSW01_RS16580	60.6459	-0.815113	0.285313	2.85691	0.00427793	0.0407541	NS		CSW01_RS05245	220.438	0.822404	0.191539	-4.29367	1.75742e-05	0.000167663	NS		CSW01_RS03435	604.306	1.01097	0.269698	-3.74853	0.000177874	0.00169481	NS		CSW01_RS02125	1204.89	-0.472486	0.136755	3.45499	0.000550316	0.00525516	NS		CSW01_RS14180	140.329	2.74894	0.417853	-6.57873	4.74479e-11	4.50454e-10	UP		CSW01_RS16690	2551.76	-2.00628	0.216883	9.25052
CSW01_RS08975	1596.6	-1.207	0.422557	2.85643	0.0042844	0.0407541	NS		CSW01_RS00770	1490.18	1.49937	0.350321	-4.27999	1.86901e-05	0.000177442	NS		CSW01_RS18435	882.365	1.29739	0.346474	-3.74455	0.000180714	0.00171504	NS		dpiA	682.002	-2.38363	0.689926	3.4549	0.00055049	0.00525516	DOWN		CSW01_RS15840	312.387	-3.06769	0.466316	6.57856	4.75015e-11	4.50454e-10	DOWN		CSW01_RS12140	1124.88	2.7819	0.30118	-9.23666
CSW01_RS07775	5069.24	0.629733	0.22082	-2.85179	0.00434742	0.0412529	NS		CSW01_RS03560	1936.8	-0.757374	0.176944	4.28031	1.86635e-05	0.000177442	NS		rrf	1430.51	-1.94822	0.520311	3.74433	0.000180878	0.00171504	DOWN		CSW01_RS00080	48.3022	-0.935636	0.270899	3.45382	0.000552702	0.00526344	NS		CSW01_RS02415	577.145	-1.7467	0.266599	6.55181	5.68453e-11	5.36443e-10	DOWN		glnA	5764.56	1.60165	0.17348	-9.2325
CSW01_RS15780	257.503	-0.636247	0.223212	2.85041	0.00436632	0.0413317	NS		CSW01_RS07260	2127.09	-1.14664	0.268215	4.27506	1.91085e-05	0.000180974	NS		CSW01_RS10260	45595.6	-1.12765	0.301231	3.74347	0.000181495	0.00171671	NS		CSW01_RS15360	3816.26	-0.807344	0.234069	3.44917	0.000562309	0.00530332	NS		CSW01_RS13935	130886	-3.76926	0.575293	6.5519	5.68111e-11	5.36443e-10	DOWN		CSW01_RS16595	93.3453	-4.35716	0.472313	9.22515
CSW01_RS18625	108.297	-0.871147	0.305911	2.84772	0.00440337	0.041432	NS		CSW01_RS16625	352.929	-0.97883	0.229165	4.27128	1.94352e-05	0.000183623	NS		CSW01_RS19600	3117.58	-0.947247	0.253739	3.73315	0.000189096	0.00178428	NS		CSW01_RS15730	165.052	-1.27359	0.369165	3.44992	0.000560761	0.00530332	NS		CSW01_RS18850	775.757	3.04586	0.465449	-6.54392	5.99281e-11	5.64166e-10	UP		CSW01_RS07585	1399.97	2.65543	0.287878	-9.22415
CSW01_RS19405	2826.21	-0.745126	0.261636	2.84796	0.0044001	0.041432	NS		CSW01_RS16550	1279.82	-1.02818	0.241192	4.26291	2.01783e-05	0.000190183	NS		glgX	4442.83	-1.63573	0.440201	3.71587	0.000202508	0.00190622	DOWN		CSW01_RS16655	72.3025	-0.922588	0.267474	3.44927	0.00056211	0.00530332	NS		almG	348.973	3.14836	0.481521	-6.53837	6.21928e-11	5.84072e-10	UP		CSW01_RS16250	128.192	-4.14545	0.449863	9.2149
CSW01_RS05040	2105.14	-0.748203	0.262774	2.84733	0.00440879	0.041432	NS		CSW01_RS16250	100.621	-0.950474	0.223452	4.2536	2.10359e-05	0.000197334	NS		CSW01_RS18135	3152.51	2.10989	0.569097	-3.70743	0.000209374	0.0019567	UP		CSW01_RS18055	362.079	-0.777174	0.22532	3.4492	0.00056225	0.00530332	NS		CSW01_RS13670	7466.51	3.3826	0.517585	-6.53535	6.34599e-11	5.94535e-10	UP		CSW01_RS08865	1575.12	-2.34342	0.254532	9.20681
CSW01_RS05895	1357.96	0.89236	0.313613	-2.84542	0.00443529	0.0414811	NS		CSW01_RS02075	4117.82	1.10796	0.260476	-4.25358	2.10382e-05	0.000197334	NS		CSW01_RS00575	20768.5	-1.60913	0.433912	3.70841	0.000208563	0.0019567	DOWN		CSW01_RS09170	1551.99	1.65902	0.482154	-3.44085	0.000579897	0.00545605	UP		CSW01_RS08770	950.668	-3.62313	0.554749	6.53111	6.52852e-11	6.09776e-10	DOWN		CSW01_RS15710	348.153	-3.69138	0.401776	9.18765
CSW01_RS08915	734.333	-0.799927	0.281071	2.846	0.00442727	0.0414811	NS		CSW01_RS09515	4382	0.74281	0.174895	-4.24719	2.16469e-05	0.000202557	NS		CSW01_RS08350	2880.52	2.16467	0.583873	-3.70742	0.000209377	0.0019567	UP		CSW01_RS18645	2015.65	-1.9419	0.564918	3.43748	0.000587154	0.00551108	DOWN		flhB	654.228	2.46709	0.377759	-6.53084	6.54004e-11	6.09776e-10	UP		CSW01_RS15935	827.804	-3.33075	0.362648	9.18453
CSW01_RS08775	449.382	0.694462	0.244321	-2.84241	0.00447736	0.0417744	NS		CSW01_RS01410	3272.62	-0.738572	0.174015	4.24431	2.19269e-05	0.000204686	NS		CSW01_RS16590	994.902	-1.20639	0.326201	3.69832	0.000217032	0.00202338	NS		CSW01_RS11445	289.895	-1.50714	0.438734	3.4352	0.00059212	0.0055444	DOWN		CSW01_RS09495	1044.78	1.85753	0.284746	-6.52346	6.87052e-11	6.39057e-10	UP		CSW01_RS15575	449.602	-2.41265	0.262718	9.18341
CSW01_RS15885	201.326	-0.645886	0.227502	2.83904	0.00452501	0.0421182	NS		CSW01_RS06240	6479.46	1.97327	0.465814	-4.23617	2.2736e-05	0.000211732	UP		glpG	2130.22	-1.13594	0.307254	3.69707	0.000218099	0.00202848	NS		CSW01_RS02865	381.076	1.22649	0.357228	-3.43337	0.000596131	0.00556863	NS		CSW01_RS04890	566.828	2.33677	0.358899	-6.51094	7.46795e-11	6.92969e-10	UP		CSW01_RS16285	105.903	-5.20707	0.567285	9.17894
CSW01_RS15160	5284.35	1.28222	0.452214	-2.83543	0.00457636	0.0424948	NS		CSW01_RS18570	268.642	2.09538	0.494876	-4.23414	2.29423e-05	0.000213145	UP		CSW01_RS18180	430.859	1.00487	0.272241	-3.69111	0.000223279	0.00207171	NS		CSW01_RS14860	294.818	-0.697166	0.203256	3.42999	0.000603603	0.005625	NS		CSW01_RS04295	53.3964	4.15731	0.640205	-6.49372	8.37404e-11	7.75197e-10	UP		CSW01_RS04375	912.229	-2.93168	0.319612	9.17262
CSW01_RS19560	2948.43	0.698014	0.246801	-2.82825	0.0046803	0.0433567	NS		CSW01_RS13430	5309.52	-0.988639	0.23398	4.22532	2.38604e-05	0.000221148	NS		CSW01_RS07660	663.791	1.12217	0.304158	-3.68943	0.000224753	0.00208043	NS		CSW01_RS16470	744.316	-0.960078	0.28026	3.42567	0.000613285	0.00570069	NS		CSW01_RS00685	1158.69	2.06955	0.318772	-6.49228	8.45483e-11	7.80817e-10	UP		CSW01_RS17170	9670	-2.87542	0.314394	9.1459
CSW01_RS02140	1447.19	-0.789414	0.279263	2.82677	0.00470195	0.043454	NS		CSW01_RS16400	342.049	-1.84526	0.437493	4.21781	2.46689e-05	0.0002281	DOWN		CSW01_RS16135	404.839	-1.07187	0.29101	3.68327	0.000230257	0.00212633	NS		CSW01_RS12095	581.257	0.850319	0.248263	-3.42507	0.000614637	0.00570069	NS		CSW01_RS17995	622.254	2.82979	0.436232	-6.4869	8.762e-11	8.07266e-10	UP		CSW01_RS03935	1207.95	2.54106	0.277915	-9.1433
CSW01_RS16520	174.957	-0.671239	0.237718	2.82368	0.0047476	0.0436751	NS		CSW01_RS02960	1664.34	-2.4365	0.577777	4.21702	2.4755e-05	0.000228355	DOWN		CSW01_RS04495	5386.46	-2.14868	0.583532	3.6822	0.000231229	0.00213026	DOWN		uvrC	4190.45	0.869233	0.253876	-3.42385	0.000617396	0.00571274	NS		CSW01_RS03040	1502.81	-2.00058	0.308642	6.48187	9.05953e-11	8.32706e-10	DOWN		ffs	2591.5	5.51842	0.604467	-9.1294
CSW01_RS04040	385.211	1.06496	0.377159	-2.82363	0.00474827	0.0436751	NS		CSW01_RS15725	258.508	-1.23533	0.293107	4.21461	2.5021e-05	0.000230264	NS		CSW01_RS09840	3096.38	1.32584	0.360249	-3.68036	0.000232909	0.00214068	NS		CSW01_RS11070	294.146	0.725164	0.211863	-3.4228	0.000619793	0.00572139	NS		CSW01_RS05500	166.173	-1.77027	0.273132	6.48138	9.0889e-11	8.33435e-10	DOWN		aceF	7071.37	2.16579	0.237304	-9.12665
tkt	9497.03	1.13344	0.403133	-2.81158	0.00492994	0.0452395	NS		CSW01_RS11195	1681.47	-1.08482	0.258107	4.203	2.63402e-05	0.000241834	NS		CSW01_RS13510	641.305	-1.03751	0.282163	3.677	0.000235994	0.00216393	NS		nagA	1362.67	-1.63435	0.478027	3.41895	0.00062864	0.00578941	DOWN		CSW01_RS04030	464.091	-4.00492	0.618063	6.4798	9.18468e-11	8.40236e-10	DOWN		citF	778.759	3.70847	0.406557	-9.12166
CSW01_RS06150	7120.43	0.976225	0.347699	-2.80767	0.00499013	0.0455773	NS		CSW01_RS14600	1442.35	-1.45748	0.346905	4.20138	2.65293e-05	0.000242999	NS		CSW01_RS15245	92.9343	1.8056	0.491404	-3.67436	0.000238445	0.00218127	UP		asnB	1472.21	-0.640232	0.187385	3.41667	0.000633929	0.00582441	NS		CSW01_RS14510	302.572	-1.96224	0.303198	6.47183	9.68237e-11	8.83687e-10	DOWN		CSW01_RS15925	217.478	-3.66481	0.402295	9.10975
CSW01_RS07670	234.233	0.80916	0.28815	-2.80812	0.00498318	0.0455773	NS		CSW01_RS08855	442.818	-0.603738	0.143878	4.19618	2.7146e-05	0.000248065	NS		CSW01_RS16625	309.737	-0.912999	0.249255	3.66292	0.000249359	0.00227577	NS		CSW01_RS08315	26324.9	-1.3994	0.409694	3.41572	0.000636139	0.00583103	NS		hutZ	1592.88	-3.21831	0.497321	6.47129	9.71667e-11	8.84741e-10	DOWN		accB	1104.96	1.82957	0.201078	-9.09882
CSW01_RS01345	1267.25	-0.860072	0.306788	2.80347	0.00505559	0.0460673	NS		CSW01_RS09835	3602.87	0.808942	0.193031	-4.19073	2.78055e-05	0.000253498	NS		CSW01_RS14910	1805.54	1.44145	0.394233	-3.65633	0.000255853	0.00231874	NS		CSW01_RS05495	7506	0.60535	0.177506	-3.41031	0.000648886	0.00593398	NS		CSW01_RS05415	206.541	-2.73863	0.4243	6.45446	1.08606e-10	9.86593e-10	DOWN		CSW01_RS12485	3925.08	-2.07042	0.227806	9.08852
CSW01_RS12280	2021.93	0.803885	0.287033	-2.80067	0.00509959	0.0463599	NS		CSW01_RS04070	1595.39	2.60715	0.62238	-4.18899	2.80194e-05	0.000254852	UP		CSW01_RS18455	1447.3	-1.23233	0.337029	3.65645	0.000255735	0.00231874	NS		CSW01_RS06490	248.024	-1.97648	0.579839	3.40866	0.000652823	0.00595606	DOWN		CSW01_RS04275	738.485	3.91671	0.607029	-6.45226	1.10196e-10	9.98696e-10	UP		CSW01_RS14385	381.881	-2.28294	0.251316	9.08394
CSW01_RS16555	37.6814	-0.988727	0.353705	2.79534	0.0051845	0.0470222	NS		CSW01_RS16260	137.797	-1.37105	0.327736	4.18338	2.87207e-05	0.000260624	NS		CSW01_RS10445	3742.84	-2.57697	0.704696	3.65685	0.000255329	0.00231874	DOWN		CSW01_RS05965	182.325	1.00795	0.295854	-3.40692	0.000657016	0.00598037	NS		nqrF	6408.08	3.5207	0.545968	-6.44854	1.12933e-10	1.02112e-09	UP		CSW01_RS09025	149.119	-3.33495	0.36759	9.07245
CSW01_RS06260	2912.89	0.917539	0.328891	-2.7898	0.0052741	0.0477239	NS		CSW01_RS15710	775.706	-1.78254	0.426535	4.17913	2.92629e-05	0.000264927	DOWN		higA	1775.21	-0.982957	0.268895	3.65554	0.000256642	0.0023205	NS		CSW01_RS15810	908.15	-1.1003	0.323525	3.40096	0.000671492	0.00609796	NS		CSW01_RS04775	245.883	-2.80015	0.434492	6.44466	1.15862e-10	1.04518e-09	DOWN		almG	758.143	3.34249	0.368875	-9.06129
manA	7228.94	-0.707314	0.253885	2.78596	0.00533699	0.0481811	NS		CSW01_RS15835	3623.75	-2.0996	0.502525	4.1781	2.93959e-05	0.000265516	DOWN		cysW	362.015	1.39265	0.382033	-3.64537	0.000267004	0.0024086	NS		CSW01_RS03305	9075.36	0.473383	0.139295	-3.39841	0.000677794	0.00612676	NS		CSW01_RS00865	2533.49	2.07785	0.323138	-6.43022	1.27416e-10	1.14675e-09	UP		panP	2506.5	1.89497	0.209139	-9.06081
CSW01_RS19410	3553.62	-0.634347	0.227995	2.78229	0.00539769	0.0486166	NS		CSW01_RS00115	815.55	1.62584	0.389439	-4.17483	2.98213e-05	0.000268736	UP		CSW01_RS01880	5983.08	1.09502	0.300706	-3.64149	0.000271065	0.00243959	NS		glnA	11352.4	-0.984149	0.289547	3.39892	0.000676515	0.00612676	NS		CSW01_RS18625	53.7651	-2.66364	0.414949	6.41922	1.36978e-10	1.22995e-09	DOWN		CSW01_RS16075	91.2772	-4.97829	0.549553	9.05879
CSW01_RS00680	94.3348	0.835307	0.300746	-2.77745	0.00547871	0.0491195	NS		CSW01_RS00870	3608.95	1.01607	0.243572	-4.17157	3.02512e-05	0.000271982	NS		CSW01_RS18675	45.3138	-1.84411	0.506753	3.63908	0.000273614	0.00245685	DOWN		CSW01_RS16040	25.4339	-1.20238	0.354336	3.39333	0.00069049	0.00622714	NS		CSW01_RS06090	1351.5	-3.18158	0.497386	6.39661	1.58867e-10	1.42322e-09	DOWN		CSW01_RS10800	8529.19	-2.04864	0.226238	9.05524
CSW01_RS04730	250.514	-0.82762	0.297942	2.77779	0.00547307	0.0491195	NS		CSW01_RS16245	181.257	-0.823719	0.19769	4.16672	3.09011e-05	0.000276894	NS		dsdC	536.451	-1.11569	0.306749	3.63714	0.000275686	0.00246976	NS		CSW01_RS01325	40116.9	-0.719297	0.212165	3.39027	0.000698242	0.00628258	NS		CSW01_RS15100	310.123	2.13646	0.334147	-6.39377	1.61842e-10	1.44653e-09	UP		CSW01_RS02720	650.949	-2.29543	0.253551	9.05311
CSW01_RS04725	77.8083	-0.769685	0.277242	2.77622	0.00549954	0.0491931	NS		CSW01_RS04115	233.786	-5.06521	1.21572	4.16644	3.09395e-05	0.000276894	DOWN		recA	5624.29	0.934284	0.25695	-3.63605	0.00027685	0.0024745	NS		CSW01_RS13920	6103.7	1.91984	0.568732	-3.37565	0.000736407	0.00661077	UP		CSW01_RS08850	777.413	-3.70762	0.580745	6.38424	1.72252e-10	1.53605e-09	DOWN		CSW01_RS17570	1186.82	2.6597	0.293863	-9.05083
CSW01_RS00175	8195.59	1.24485	0.449739	-2.76794	0.00564113	0.0502292	NS		purU	2037.03	-0.89923	0.216126	4.16067	3.17319e-05	0.000283336	NS		CSW01_RS04740	460.611	-0.863272	0.237495	3.63491	0.000278075	0.00247977	NS		CSW01_RS08960	1064.68	-2.2367	0.663046	3.37337	0.00074254	0.00665057	DOWN		CSW01_RS08090	9867.99	-3.21711	0.50481	6.37291	1.85475e-10	1.65018e-09	DOWN		budA	324.252	-3.80671	0.420666	9.04925
CSW01_RS00410	5185.44	-1.21652	0.439462	2.7682	0.00563671	0.0502292	NS		CSW01_RS05960	55.9502	1.1453	0.275604	-4.15561	3.24428e-05	0.000289022	NS		CSW01_RS10560	7746.28	-1.59819	0.440733	3.62621	0.000287607	0.00255892	DOWN		CSW01_RS07060	466.768	-1.00931	0.299272	3.37256	0.000744718	0.00665485	NS		CSW01_RS19025	139.338	-3.39416	0.533456	6.36258	1.98395e-10	1.76109e-09	DOWN		CSW01_RS10890	1125.69	1.59328	0.176198	-9.0426
groES	242.705	-1.64938	0.596126	2.76683	0.0056605	0.0502869	NS		grxD	14281.2	1.84513	0.444738	-4.1488	3.34227e-05	0.000297074	UP		CSW01_RS07715	3021.38	1.07989	0.298071	-3.62294	0.000291272	0.00258562	NS		CSW01_RS02325	572.673	0.382795	0.113823	-3.36307	0.000770813	0.00687235	NS		CSW01_RS16865	866.326	-3.05169	0.479748	6.36103	2.0041e-10	1.77493e-09	DOWN		CSW01_RS03485	1974.92	2.3409	0.25928	-9.02849
rpoE	11314	1.00872	0.365175	-2.76229	0.00573978	0.0508753	NS		CSW01_RS15115	165.588	0.806924	0.194683	-4.14481	3.40097e-05	0.000301604	NS		CSW01_RS18965	4207.12	-2.08068	0.574473	3.62189	0.000292454	0.00259021	DOWN		CSW01_RS16295	339.725	-0.930393	0.276952	3.3594	0.000781119	0.00694841	NS		CSW01_RS15345	1403.41	-2.39732	0.377185	6.35582	2.07317e-10	1.83193e-09	DOWN		CSW01_RS03350	6045.34	-1.74849	0.193814	9.02149
CSW01_RS12610	2576.94	0.631549	0.228838	-2.75981	0.0057835	0.0511466	NS		CSW01_RS12270	7059.97	-2.26104	0.547041	4.13322	3.57716e-05	0.00031651	DOWN		panP	3994.79	1.19177	0.329669	-3.61506	0.00030028	0.00265349	NS		CSW01_RS04750	387.525	-0.517843	0.154297	3.35615	0.000790369	0.00701475	NS		CSW01_RS00230	440.117	1.87564	0.295276	-6.35216	2.12317e-10	1.87185e-09	UP		CSW01_RS04370	214.005	-2.67025	0.296016	9.02063
CSW01_RS01030	2976.9	-0.938615	0.340886	2.75346	0.00589696	0.052032	NS		CSW01_RS15565	13407	-1.7156	0.41542	4.12979	3.63088e-05	0.000320536	DOWN		CSW01_RS15710	603.512	-1.64457	0.455091	3.61372	0.000301836	0.0026552	DOWN		CSW01_RS16845	156.008	-0.589817	0.17637	3.34419	0.000825219	0.00728409	NS		CSW01_RS12580	378.986	-2.35258	0.370627	6.34758	2.18721e-10	1.92396e-09	DOWN		CSW01_RS04660	502.779	1.87664	0.208054	-9.01995
CSW01_RS16725	425.484	-0.860914	0.312777	2.75249	0.00591447	0.0520687	NS		CSW01_RS15945	897.047	-1.26473	0.306317	4.12883	3.64607e-05	0.000321151	NS		CSW01_RS06605	2297.54	-0.736595	0.203811	3.6141	0.000301389	0.0026552	NS		trxB	3523.96	0.508626	0.152105	-3.34392	0.000826043	0.00728409	NS		maiA	463.225	-2.2552	0.355452	6.3446	2.23004e-10	1.9572e-09	DOWN		CSW01_RS15485	196.648	-2.66582	0.295561	9.01952
CSW01_RS16540	87.105	-1.32148	0.480522	2.75009	0.00595792	0.0523331	NS		CSW01_RS05990	3898.15	0.79221	0.191988	-4.12635	3.68572e-05	0.000323911	NS		CSW01_RS03550	2918.7	0.788991	0.218926	-3.60391	0.000313462	0.00275126	NS		CSW01_RS08745	339.45	0.656409	0.196304	-3.34383	0.000826299	0.00728409	NS		CSW01_RS05290	240.029	-4.51237	0.711684	6.34041	2.29153e-10	2.00664e-09	DOWN		CSW01_RS16640	83.8708	-4.19186	0.464882	9.01704
CSW01_RS14135	417.945	0.945968	0.344722	-2.74414	0.00606691	0.0531707	NS		CSW01_RS16895	2281.74	-1.18107	0.286387	4.12402	3.72309e-05	0.00032646	NS		CSW01_RS06685	1402.8	-1.30543	0.362628	3.59991	0.000318324	0.00278141	NS		murA	10330.4	0.661739	0.19803	-3.3416	0.000832957	0.00732628	NS		CSW01_RS11705	10030.8	3.65153	0.576183	-6.33745	2.33597e-10	2.04095e-09	UP		CSW01_RS12395	3759.41	2.85388	0.316495	-9.01714
CSW01_RS15145	205.092	-1.52191	0.555276	2.74082	0.00612855	0.0535905	NS		CSW01_RS11445	280.236	-1.79458	0.435236	4.12324	3.7358e-05	0.000326841	DOWN		CSW01_RS09140	184.175	-0.814464	0.226241	3.59999	0.000318235	0.00278141	NS		CSW01_RS11305	289.152	-0.538985	0.161455	3.33829	0.000842943	0.00739749	NS		folK	159.221	2.26688	0.357737	-6.33673	2.34691e-10	2.04591e-09	UP		CSW01_RS18635	523.818	-5.0431	0.559604	9.01191
CSW01_RS15790	134.48	-1.05325	0.384537	2.73901	0.00616241	0.0536503	NS		CSW01_RS15855	502.681	-0.686408	0.166638	4.11915	3.80269e-05	0.000331949	NS		CSW01_RS04545	431.704	-1.26859	0.353192	3.59179	0.000328412	0.00286314	NS		CSW01_RS04360	10031.1	1.21575	0.364901	-3.33174	0.000863045	0.00755695	NS		CSW01_RS15815	596.282	-2.56808	0.405292	6.33636	2.35259e-10	2.04628e-09	DOWN		CSW01_RS09620	7599.84	1.78366	0.198049	-9.00616
CSW01_RS06550	48.2617	-1.16425	0.425065	2.73899	0.00616291	0.0536503	NS		CSW01_RS10025	771.873	-0.736924	0.179314	4.10968	3.96213e-05	0.000345094	NS		tkt	12150.1	1.68986	0.470743	-3.58977	0.000330975	0.00287904	UP		csrA	3496.91	-0.722742	0.217572	3.32185	0.000894223	0.00780237	NS		CSW01_RS18520	62.6923	2.09407	0.330751	-6.33125	2.43178e-10	2.11044e-09	UP		CSW01_RS08775	7012.86	-3.61708	0.401712	9.00416
CSW01_RS03270	385.142	1.82012	0.665309	-2.73575	0.00622377	0.0540595	NS		CSW01_RS06390	1080.47	2.07221	0.505669	-4.09795	4.16834e-05	0.000362247	UP		CSW01_RS07545	1942.23	-1.19992	0.334429	3.58796	0.00033327	0.00289255	NS		CSW01_RS13290	218.303	-0.526898	0.158628	3.32159	0.00089506	0.00780237	NS		CSW01_RS04525	178.588	-4.09673	0.647429	6.3277	2.48841e-10	2.15478e-09	DOWN		CSW01_RS19370	187.889	2.33991	0.259951	-9.00132
secF	1040.34	1.02236	0.373913	-2.73422	0.00625284	0.0541913	NS		CSW01_RS14720	394.651	-1.01964	0.248999	4.09495	4.22267e-05	0.000366153	NS		ccoN	7788.8	-1.56602	0.437056	3.5831	0.000339538	0.0029404	DOWN		CSW01_RS17880	324.782	1.00164	0.302132	-3.31524	0.000915642	0.00796405	NS		CSW01_RS08925	1190.61	4.66856	0.738042	-6.3256	2.52248e-10	2.17942e-09	UP		CSW01_RS16415	659.697	-2.36115	0.26234	9.00037
CSW01_RS15805	762.339	-0.818292	0.29964	2.73091	0.00631589	0.0543752	NS		CSW01_RS15840	1791.56	-1.77191	0.43282	4.09386	4.24242e-05	0.000367049	DOWN		CSW01_RS07840	338.24	1.51066	0.422033	-3.57949	0.000344269	0.00297476	UP		CSW01_RS15505	2237.28	-1.30715	0.394563	3.3129	0.000923333	0.00801314	NS		CSW01_RS10560	1641.89	-2.01799	0.319558	6.31495	2.70246e-10	2.32975e-09	DOWN		CSW01_RS04740	442.444	-2.60729	0.290268	8.98238
CSW01_RS16315	566.475	-0.809477	0.296368	2.73132	0.00630806	0.0543752	NS		idnK	199.698	1.65825	0.406207	-4.08228	4.45953e-05	0.00038498	UP		CSW01_RS17580	859.993	0.758331	0.212163	-3.57429	0.000351179	0.00302775	NS		CSW01_RS14165	6899.96	-2.7573	0.83264	3.31152	0.000927913	0.00803507	DOWN		CSW01_RS07340	45.0697	-2.45901	0.390472	6.29752	3.02443e-10	2.60155e-09	DOWN		lpdA	9055.48	2.28079	0.253961	-8.98086
CSW01_RS04365	74.6472	-1.099	0.40242	2.73097	0.00631484	0.0543752	NS		CSW01_RS01350	18111.4	-1.11603	0.273459	4.08116	4.48115e-05	0.000385992	NS		CSW01_RS15855	580.622	-0.92446	0.259165	3.56707	0.00036099	0.00310547	NS		CSW01_RS09700	149.17	-1.10435	0.333614	3.31026	0.000932087	0.0080534	NS		CSW01_RS19445	396.021	-1.89406	0.301236	6.28762	3.22375e-10	2.76687e-09	DOWN		CSW01_RS13925	240.803	4.30261	0.479278	-8.97728
CSW01_RS07980	65.6606	-1.44327	0.529262	2.72694	0.0063924	0.0549127	NS		CSW01_RS18465	979.776	0.674037	0.165532	-4.07195	4.66204e-05	0.000400689	NS		CSW01_RS18385	233.961	-0.811741	0.227696	3.56502	0.00036383	0.00312301	NS		CSW01_RS18970	3891.61	0.586145	0.177254	-3.3068	0.00094368	0.0081356	NS		CSW01_RS02350	483.003	1.89351	0.301803	-6.27399	3.51916e-10	3.01376e-09	UP		CSW01_RS16400	165.023	-4.05857	0.452311	8.97298
CSW01_RS05030	781.314	-1.04491	0.383724	2.72309	0.00646753	0.055436	NS		CSW01_RS05815	2061.47	0.627181	0.154158	-4.06843	4.73306e-05	0.000405899	NS		sdhB	2994.2	-2.0184	0.567211	3.55846	0.000373029	0.00319493	DOWN		CSW01_RS16680	1237.16	-0.767513	0.232313	3.30379	0.000953877	0.00820544	NS		soxR	443.279	-2.48845	0.39684	6.27066	3.59529e-10	3.0722e-09	DOWN		CSW01_RS04470	1045.35	1.63588	0.182307	-8.9732
CSW01_RS11335	1645.04	-0.852937	0.314326	2.71354	0.00665678	0.056933	NS		CSW01_RS16535	162.941	-1.48945	0.366466	4.06437	4.81619e-05	0.000412122	NS		CSW01_RS05315	1210.86	1.14373	0.321763	-3.55457	0.000378603	0.00323556	NS		CSW01_RS15825	658.294	-1.15056	0.348458	3.30186	0.000960473	0.00822602	NS		CSW01_RS05835	735.141	2.43121	0.387803	-6.2692	3.62917e-10	3.08757e-09	UP		CSW01_RS16000	577.332	-2.84294	0.317023	8.96762
CSW01_RS15810	937.552	-0.895295	0.330456	2.70927	0.00674318	0.0575457	NS		CSW01_RS16390	178.964	-1.00424	0.247174	4.06289	4.84698e-05	0.000412945	NS		CSW01_RS02290	3128.29	1.92554	0.542462	-3.54962	0.000385785	0.00328436	UP		CSW01_RS16465	177.136	-1.04399	0.316142	3.30229	0.000958976	0.00822602	NS		CSW01_RS11600	888.088	-1.55982	0.248795	6.26951	3.62184e-10	3.08757e-09	DOWN		CSW01_RS01055	794.578	1.93208	0.215446	-8.96781
CSW01_RS11370	271.513	-0.864865	0.319371	2.70803	0.00676841	0.057635	NS		CSW01_RS08935	3519.18	-2.64912	0.651962	4.0633	4.83828e-05	0.000412945	DOWN		CSW01_RS09555	7386.54	-1.2983	0.365772	3.54948	0.000385998	0.00328436	NS		CSW01_RS06505	479.896	-1.15539	0.350085	3.30032	0.00096576	0.00825324	NS		CSW01_RS18560	26.3814	-4.13619	0.66068	6.26051	3.83731e-10	3.25753e-09	DOWN		CSW01_RS07475	1774.31	2.33766	0.260693	-8.96711
CSW01_RS04700	850.818	0.886831	0.327688	-2.70633	0.00680314	0.0578044	NS		gltD	494.378	-0.675643	0.166319	4.06233	4.85854e-05	0.000413029	NS		CSW01_RS04910	13503.9	0.910674	0.256703	-3.54758	0.000388785	0.00330086	NS		CSW01_RS15305	399.162	-0.990259	0.300209	3.29857	0.000971789	0.00828668	NS		CSW01_RS11955	19241.5	3.67459	0.587039	-6.25953	3.86127e-10	3.27073e-09	UP		CSW01_RS03835	295.773	-2.10519	0.235002	8.95819
CSW01_RS16270	321.67	-0.996344	0.37006	2.69238	0.00709431	0.0600169	NS		CSW01_RS06290	380.789	0.581617	0.143511	-4.05278	5.06135e-05	0.000429334	NS		CSW01_RS16550	1203.75	-0.965772	0.272486	3.5443	0.000393664	0.00333502	NS		CSW01_RS04530	409.464	0.837028	0.254216	-3.29258	0.000992723	0.00844677	NS		CSW01_RS00550	287.749	-1.64381	0.262639	6.25883	3.87877e-10	3.2784e-09	DOWN		CSW01_RS07415	87.4081	-3.35746	0.374817	8.95759
CSW01_RS18665	3587.27	-1.17465	0.436213	2.69283	0.00708476	0.0600169	NS		folP	1975.39	-0.697013	0.172032	4.05166	5.0856e-05	0.000430456	NS		almF	1104.34	-1.183	0.333905	3.54293	0.00039571	0.00334508	NS		CSW01_RS06020	1105.05	0.319033	0.0969605	-3.29033	0.00100068	0.00849604	NS		CSW01_RS03910	559.274	-2.15204	0.344224	6.25186	4.05603e-10	3.42079e-09	DOWN		CSW01_RS11935	8241.64	4.12364	0.461237	-8.94039
ftsL	203.044	0.604622	0.224727	-2.69048	0.00713502	0.0602307	NS		CSW01_RS15705	165.307	-1.54989	0.382661	4.05031	5.11501e-05	0.000432008	DOWN		CSW01_RS15905	2007.62	-1.29381	0.365587	3.53899	0.000401663	0.00338073	NS		CSW01_RS11100	230.733	0.572302	0.174401	-3.28153	0.00103245	0.00874679	NS		CSW01_RS16535	102.007	-2.89853	0.463983	6.24706	4.18262e-10	3.51934e-09	DOWN		CSW01_RS13590	485.595	2.05421	0.229861	-8.93675
CSW01_RS18430	615.068	0.81783	0.304351	-2.68713	0.00720693	0.0607063	NS		CSW01_RS03120	5610.63	-1.30842	0.323155	4.0489	5.14595e-05	0.000433683	NS		CSW01_RS00485	802.706	-0.666035	0.188195	3.53906	0.000401549	0.00338073	NS		CSW01_RS01345	1707.36	-0.631176	0.192386	3.28078	0.0010352	0.00875115	NS		CSW01_RS05335	439.692	3.49211	0.559028	-6.24674	4.19099e-10	3.51934e-09	UP		CSW01_RS07380	126.03	-3.00349	0.3364	8.92834
CSW01_RS15185	202.071	-0.861618	0.321317	2.68152	0.00732878	0.0615997	NS		CSW01_RS15785	2642.18	-1.14559	0.283992	4.03387	5.48649e-05	0.000459477	NS		CSW01_RS07515	11659.6	-2.24794	0.635314	3.53832	0.000402685	0.00338203	DOWN		CSW01_RS11950	4289.5	1.73015	0.527967	-3.277	0.00104918	0.00885019	UP		CSW01_RS08880	895.506	1.47476	0.23632	-6.24052	4.3611e-10	3.6543e-09	NS		CSW01_RS06895	576.947	1.79187	0.200736	-8.92647
CSW01_RS00505	2893.52	1.03256	0.385652	-2.67743	0.0074189	0.0622231	NS		CSW01_RS16320	73.1522	-1.56206	0.387185	4.0344	5.47429e-05	0.000459477	DOWN		CSW01_RS12130	521.074	-2.10144	0.594356	3.53566	0.000406765	0.00340895	DOWN		dksA	28688.4	1.1246	0.343428	-3.27464	0.00105795	0.008905	NS		CSW01_RS09750	260.173	-2.88656	0.462581	6.24012	4.37245e-10	3.65593e-09	DOWN		CSW01_RS13270	27646	1.63762	0.183753	-8.91209
CSW01_RS02040	1403.08	1.08904	0.407201	-2.67446	0.00748504	0.062643	NS		CSW01_RS00050	762.215	0.995728	0.246844	-4.03384	5.48735e-05	0.000459477	NS		CSW01_RS07400	2948.8	-0.973043	0.275343	3.53393	0.000409427	0.00341977	NS		CSW01_RS12795	4046.86	0.418701	0.128316	-3.26306	0.00110218	0.00925736	NS		CSW01_RS03745	457.388	-3.42577	0.54956	6.23367	4.55641e-10	3.80157e-09	DOWN		CSW01_RS19670	1266.32	-3.67175	0.412829	8.89412
CSW01_RS15140	407.513	-0.929513	0.347758	2.67287	0.00752054	0.0628054	NS		CSW01_RS00175	8981.53	1.16598	0.289187	-4.03194	5.53195e-05	0.00046222	NS		CSW01_RS07510	3065.14	2.02158	0.572089	-3.53368	0.000409811	0.00341977	UP		CSW01_RS17130	3543.06	0.449681	0.137931	-3.2602	0.00111333	0.00933096	NS		CSW01_RS18630	42.7595	-3.58667	0.575437	6.23296	4.57704e-10	3.81061e-09	DOWN		CSW01_RS08615	168.161	2.00299	0.225228	-8.89315
CSW01_RS17740	2155.59	-1.60484	0.600688	2.67167	0.00754738	0.0628948	NS		CSW01_RS14245	1099.21	-1.57258	0.391346	4.01838	5.85999e-05	0.000488583	DOWN		CSW01_RS16105	104.561	-0.951141	0.269391	3.53071	0.000414447	0.00345107	NS		CSW01_RS15620	594.452	-1.08859	0.334	3.25926	0.00111702	0.00933197	NS		CSW01_RS01240	413.603	1.8183	0.291822	-6.23086	4.63882e-10	3.84953e-09	UP		CSW01_RS01670	1188.31	2.30723	0.259508	-8.89078
CSW01_RS07085	3033.8	1.13393	0.424711	-2.66989	0.00758767	0.0630957	NS		CSW01_RS15825	645.186	-1.31478	0.327862	4.01017	6.06742e-05	0.000504799	NS		thrL	73.6766	-1.35086	0.383746	3.52018	0.000431252	0.00358334	NS		CSW01_RS15700	657.491	-1.2417	0.381011	3.25896	0.00111822	0.00933197	NS		CSW01_RS03140	671.716	1.96052	0.314655	-6.2307	4.64359e-10	3.84953e-09	UP		CSW01_RS00735	816.76	1.66992	0.187931	-8.88582
CSW01_RS17230	554.019	-0.66362	0.248643	2.66897	0.00760849	0.0631343	NS		CSW01_RS05995	3895.13	0.583452	0.145595	-4.00735	6.14026e-05	0.000509772	NS		CSW01_RS05035	2547.1	-0.921424	0.261985	3.51709	0.000436305	0.00361762	NS		galU	10386.3	0.622563	0.191113	-3.25756	0.00112374	0.00935814	NS		CSW01_RS06030	831.181	1.88567	0.302822	-6.22699	4.75492e-10	3.93343e-09	UP		CSW01_RS01805	553.654	3.54626	0.399139	-8.88476
CSW01_RS11150	40.2044	1.00806	0.37786	-2.66781	0.00763476	0.0632178	NS		CSW01_RS06045	843.363	1.48327	0.370983	-3.99821	6.38233e-05	0.000528744	NS		CSW01_RS16900	5997.05	2.29497	0.653262	-3.5131	0.000442906	0.00366456	UP		CSW01_RS15610	281.242	-0.934022	0.286911	3.25545	0.00113214	0.00940809	NS		CSW01_RS13240	480.477	-2.3275	0.373848	6.22581	4.79086e-10	3.95475e-09	DOWN		CSW01_RS03960	1942.46	2.05938	0.232127	-8.87175
CSW01_RS16025	13.0518	-1.26974	0.476136	2.66676	0.00765864	0.0632811	NS		CSW01_RS12045	711.946	-1.33994	0.335307	3.99617	6.4376e-05	0.000532193	NS		CSW01_RS10415	6336.38	-2.07693	0.591981	3.50844	0.000450748	0.00372153	DOWN		CSW01_RS07885	438.089	1.06976	0.328794	-3.25359	0.00113959	0.00944987	NS		CSW01_RS08675	163.14	-2.71242	0.435899	6.22258	4.8906e-10	4.02853e-09	DOWN		CSW01_RS09825	5360.33	-2.73858	0.308787	8.86883
CSW01_RS01460	186.245	0.965498	0.36264	-2.66241	0.00775825	0.0639687	NS		CSW01_RS07265	4258.88	-1.17424	0.294858	3.98239	6.82265e-05	0.000562832	NS		CSW01_RS15115	148.671	-0.922586	0.263042	3.50738	0.000452548	0.0037285	NS		CSW01_RS15475	444.258	-1.12934	0.347219	3.25253	0.00114382	0.00945336	NS		CSW01_RS11295	993.396	2.34026	0.377057	-6.20664	5.41286e-10	4.4493e-09	UP		pyk	359.598	-2.30831	0.260691	8.85456
CSW01_RS05605	300.311	-0.610758	0.229568	2.66046	0.00780333	0.0642046	NS		CSW01_RS17750	1291	-2.95887	0.743496	3.97968	6.90093e-05	0.000568089	DOWN		CSW01_RS17995	4470.24	1.68153	0.479749	-3.50503	0.000456559	0.00375361	UP		CSW01_RS17020	4066.44	0.938046	0.288427	-3.25228	0.00114484	0.00945336	NS		CSW01_RS08495	332.035	1.89924	0.30662	-6.19412	5.86119e-10	4.80766e-09	UP		gspG	416.59	2.05696	0.232406	-8.8507
CSW01_RS15705	124.064	-1.12907	0.425129	2.65582	0.00791156	0.0649581	NS		CSW01_RS14585	113.271	-1.46016	0.367222	3.97623	7.00167e-05	0.000575168	NS		CSW01_RS04490	6550.9	-2.00759	0.574877	3.49221	0.000479036	0.00393011	DOWN		CSW01_RS14185	156.178	-0.74456	0.22903	3.25093	0.00115028	0.00947829	NS		CSW01_RS14500	280.494	-2.19037	0.35405	6.18663	6.14658e-10	5.03114e-09	DOWN		CSW01_RS12775	4478.43	3.17387	0.358771	-8.84652
CSW01_RS15695	1214.43	-0.842628	0.317649	2.65271	0.00798493	0.0650354	NS		CSW01_RS08020	472.199	0.816813	0.205561	-3.97358	7.08004e-05	0.000580385	NS		CSW01_RS14590	445.779	-1.22527	0.351906	3.48182	0.000498019	0.00407727	NS		CSW01_RS15490	660.891	-1.2192	0.375682	3.24531	0.00117322	0.00964705	NS		CSW01_RS19175	167.951	-3.0346	0.492178	6.16564	7.01978e-10	5.73381e-09	DOWN		CSW01_RS03730	322839	4.86629	0.55015	-8.84539
CSW01_RS15990	114.54	-1.09157	0.411389	2.65338	0.00796897	0.0650354	NS		CSW01_RS09115	284.695	-0.806827	0.203241	3.96981	7.19298e-05	0.000588407	NS		CSW01_RS14455	2263.98	1.24017	0.357578	-3.46824	0.000523875	0.00427996	NS		CSW01_RS16585	323.58	-0.767643	0.237005	3.23893	0.00119977	0.00984466	NS		CSW01_RS12635	1117.92	-3.03484	0.493046	6.15527	7.49484e-10	6.109e-09	DOWN		CSW01_RS12500	14488.6	-1.6917	0.191732	8.82325
CSW01_RS02655	40.8077	-0.862731	0.325232	2.65266	0.00798599	0.0650354	NS		CSW01_RS15480	146.649	-0.784866	0.197941	3.96516	7.33482e-05	0.000597505	NS		astD	414.479	-1.99591	0.576522	3.46198	0.000536208	0.00437156	DOWN		CSW01_RS03210	72.7674	-1.33944	0.414112	3.23447	0.00121867	0.00997882	NS		CSW01_RS14310	525.285	-2.07563	0.337413	6.1516	7.67053e-10	6.23912e-09	DOWN		CSW01_RS15110	415.565	-2.77165	0.314191	8.82154
CSW01_RS07850	3898.73	1.84371	0.695062	-2.65259	0.00798768	0.0650354	NS		CSW01_RS17665	2253.29	2.74609	0.692513	-3.9654	7.32744e-05	0.000597505	UP		CSW01_RS14710	896.372	2.21503	0.640788	-3.45673	0.000546766	0.00444832	UP		CSW01_RS16580	57.3731	-0.786863	0.243569	3.23056	0.00123549	0.0100954	NS		CSW01_RS10065	3875.75	-4.53457	0.737221	6.1509	7.70466e-10	6.2538e-09	DOWN		CSW01_RS02380	595.228	2.90678	0.329516	-8.82136
CSW01_RS16800	746.25	-0.837644	0.316286	2.64837	0.00808799	0.0655783	NS		CSW01_RS10540	353.153	1.45967	0.368185	-3.9645	7.35506e-05	0.000597905	NS		CSW01_RS03035	15837.4	-1.11847	0.3242	3.44995	0.000560699	0.00455002	NS		CSW01_RS14340	11090.2	2.24152	0.694018	-3.22977	0.0012389	0.0101022	UP		CSW01_RS00175	954.511	2.09322	0.340375	-6.14973	7.76129e-10	6.28665e-09	UP		CSW01_RS02055	322944	4.86525	0.551637	-8.81965
CSW01_RS07675	187.991	0.584984	0.220844	-2.64886	0.00807639	0.0655783	NS		CSW01_RS18170	1513.63	1.57233	0.39673	-3.96323	7.39435e-05	0.000598605	UP		CSW01_RS12930	12174.6	-1.20574	0.349539	3.44951	0.000561601	0.00455002	NS		CSW01_RS08915	1314.52	-1.72381	0.536091	3.21551	0.00130211	0.0105956	DOWN		CSW01_RS05090	4604.69	2.73024	0.44421	-6.14627	7.9326e-10	6.41205e-09	UP		CSW01_RS00825	322516	4.8612	0.551798	-8.80974
CSW01_RS04020	497.169	1.2962	0.48981	-2.64632	0.00813719	0.065704	NS		CSW01_RS03040	3357.82	0.816369	0.20597	-3.96354	7.38473e-05	0.000598605	NS		CSW01_RS08280	504.926	-1.45701	0.423043	3.44412	0.000572918	0.00463208	NS		CSW01_RS19080	644.067	-0.343519	0.1069	3.21345	0.00131149	0.0106497	NS		CSW01_RS04900	3108.24	2.68521	0.437567	-6.1367	8.42558e-10	6.7964e-09	UP		aceE	7016.11	2.26206	0.256965	-8.80299
galM	370.229	0.708335	0.267629	-2.6467	0.00812807	0.065704	NS		CSW01_RS01095	256.359	1.38336	0.349138	-3.96221	7.42597e-05	0.00059992	NS		CSW01_RS04735	214.764	-0.833206	0.242093	3.44167	0.000578134	0.00466457	NS		CSW01_RS15835	3754.44	-1.75323	0.54619	3.20992	0.00132774	0.0107403	DOWN		CSW01_RS09095	74.6903	-4.4119	0.719619	6.13088	8.73952e-10	7.03504e-09	DOWN		CSW01_RS00315	323011	4.85347	0.551405	-8.80201
CSW01_RS01880	5694.92	0.920323	0.348036	-2.64433	0.00818521	0.0659552	NS		CSW01_RS07715	5913.79	-1.72812	0.436927	3.95518	7.64768e-05	0.000616555	DOWN		CSW01_RS17435	241.869	-1.008	0.293189	3.43806	0.000585888	0.00471736	NS		CSW01_RS09020	189.768	-0.600124	0.186964	3.20983	0.00132814	0.0107403	NS		CSW01_RS03935	636.484	1.45068	0.236802	-6.12613	9.00428e-10	7.23319e-09	NS		CSW01_RS05195	262.523	4.88887	0.555943	-8.79383
CSW01_RS16195	55.8905	-1.05454	0.399534	2.63943	0.00830464	0.0667795	NS		CSW01_RS12945	3079.99	0.714731	0.181133	-3.9459	7.95012e-05	0.000639616	NS		CSW01_RS16905	857.091	2.2714	0.660886	-3.4369	0.000588413	0.00472793	UP		CSW01_RS16300	186.045	-1.36019	0.423985	3.20811	0.00133611	0.0107604	NS		CSW01_RS15665	118.439	-2.59964	0.424614	6.12237	9.21955e-10	7.39085e-09	DOWN		CSW01_RS11495	3740.28	2.77054	0.315302	-8.78696
hutX	7334.04	1.11464	0.422511	-2.63812	0.00833669	0.0668994	NS		CSW01_RS00040	394.311	0.736564	0.186741	-3.9443	8.0032e-05	0.000642561	NS		citF	107.511	1.79521	0.52306	-3.43214	0.000598847	0.00479201	UP		CSW01_RS11460	4204.14	-0.756525	0.235785	3.20854	0.00133411	0.0107604	NS		CSW01_RS08470	645.177	1.46054	0.238619	-6.1208	9.31079e-10	7.44863e-09	NS		CSW01_RS01620	323624	4.85231	0.552336	-8.78508
CSW01_RS04275	2006.32	0.645037	0.244839	-2.63454	0.00842514	0.0674703	NS		CSW01_RS02275	343.838	0.741174	0.188043	-3.9415	8.0973e-05	0.000648781	NS		CSW01_RS12280	1935.72	0.779865	0.227188	-3.43269	0.000597634	0.00479201	NS		almE	10180.9	-1.52916	0.477333	3.20355	0.00135743	0.0109096	DOWN		CSW01_RS12605	2891.32	-3.84527	0.629266	6.11072	9.91839e-10	7.91842e-09	DOWN		CSW01_RS14160	4253.51	3.87186	0.440903	-8.78166
CSW01_RS16310	418.178	-0.792011	0.300837	2.63269	0.00847118	0.0677	NS		CSW01_RS17735	1799.69	-2.74477	0.697582	3.93469	8.33037e-05	0.000664726	DOWN		CSW01_RS15795	457.896	-1.31515	0.383317	3.43097	0.000601422	0.00479314	NS		CSW01_RS18640	2035.93	-1.1195	0.349749	3.20086	0.00137017	0.0109895	NS		CSW01_RS17065	648.478	2.88454	0.472301	-6.1074	1.01265e-09	8.06798e-09	UP		CSW01_RS12675	326557	4.84971	0.553309	-8.76492
CSW01_RS13790	478.484	0.754256	0.286919	-2.62881	0.00856833	0.0683364	NS		CSW01_RS11285	1749.82	-0.903758	0.229684	3.93479	8.32687e-05	0.000664726	NS		CSW01_RS04085	218.456	-1.564	0.455905	3.43054	0.000602371	0.00479314	DOWN		CSW01_RS03645	1119.25	0.766981	0.240041	-3.19521	0.00139731	0.0111842	NS		CSW01_RS11675	319.702	3.21899	0.527276	-6.10495	1.0283e-09	8.17594e-09	UP		CSW01_RS16095	453.003	-2.40348	0.274252	8.76379
CSW01_RS04440	119.556	-0.76137	0.28975	2.62768	0.00859693	0.0684245	NS		CSW01_RS11170	234.871	1.33178	0.338898	-3.92972	8.50452e-05	0.000677238	NS		CSW01_RS11120	95.4388	0.780259	0.227454	-3.43041	0.000602679	0.00479314	NS		CSW01_RS01575	21088.2	0.578601	0.181193	-3.19329	0.00140661	0.0112128	NS		CSW01_RS04920	2690.7	-2.76501	0.453904	6.09162	1.11771e-09	8.86866e-09	DOWN		CSW01_RS09490	2584	2.08653	0.238424	-8.75135
CSW01_RS06720	470.109	0.890677	0.339495	-2.62354	0.00870218	0.0691212	NS		dapD	2516.44	0.841967	0.214504	-3.92518	8.66665e-05	0.000688743	NS		CSW01_RS15005	151.781	-1.32922	0.388126	3.4247	0.000615469	0.00488239	NS		CSW01_RS12870	2722.55	0.493278	0.154448	-3.19382	0.00140406	0.0112128	NS		CSW01_RS14060	5480.66	2.7884	0.458292	-6.08434	1.16971e-09	9.26235e-09	UP		CSW01_RS16365	569.01	-2.80297	0.320357	8.74953
CSW01_RS16055	181.756	-0.775484	0.296055	2.61939	0.00880873	0.0695426	NS		CSW01_RS16645	410.464	-0.782323	0.199954	3.91251	9.1343e-05	0.000724432	NS		CSW01_RS15300	308.277	0.995891	0.290831	-3.42429	0.000616406	0.00488239	NS		CSW01_RS18975	1179.5	0.576251	0.180616	-3.19048	0.00142036	0.0112764	NS		gmd	3378.06	1.95573	0.321661	-6.08009	1.20114e-09	9.49197e-09	UP		CSW01_RS18245	1635.88	-3.07317	0.351826	8.73492
CSW01_RS19595	879.774	-0.685784	0.261726	2.62023	0.00878698	0.0695426	NS		CSW01_RS07140	1070.86	-1.39322	0.356649	3.90641	9.3677e-05	0.000741435	NS		CSW01_RS10780	6182.89	0.755774	0.220757	-3.42355	0.000618078	0.0048857	NS		CSW01_RS19125	366.37	-1.79662	0.563119	3.19049	0.00142033	0.0112764	DOWN		CSW01_RS02960	1536.67	3.21765	0.529342	-6.0786	1.2124e-09	9.56145e-09	UP		CSW01_RS15885	166.627	-2.60326	0.298294	8.72715
CSW01_RS08860	6563.94	-0.824046	0.314572	2.61958	0.00880377	0.0695426	NS		CSW01_RS16600	79.0912	-1.60137	0.410263	3.90329	9.48952e-05	0.000749556	DOWN		CSW01_RS02860	1091.59	1.6389	0.479251	-3.41971	0.000626886	0.00494529	UP		CSW01_RS18225	933.047	0.715394	0.224348	-3.18876	0.00142884	0.0112979	NS		CSW01_RS19205	1239.04	3.83915	0.63193	-6.07528	1.23768e-09	9.74108e-09	UP		CSW01_RS01820	362.683	2.81533	0.323266	-8.70902
CSW01_RS17745	600.161	-1.41171	0.541432	2.60736	0.00912425	0.0717431	NS		CSW01_RS15580	301.646	-1.69608	0.434741	3.90136	9.56538e-05	0.000754023	DOWN		CSW01_RS08960	596.956	-1.26819	0.371338	3.41518	0.000637391	0.00501801	NS		CSW01_RS00180	768.669	0.310207	0.0972762	-3.18893	0.00142803	0.0112979	NS		CSW01_RS04015	254.651	-3.2866	0.541708	6.06711	1.30232e-09	1.02291e-08	DOWN		CSW01_RS13715	1393.39	1.71709	0.197426	-8.69738
CSW01_RS07930	317.219	-1.02908	0.394618	2.60779	0.00911279	0.0717431	NS		CSW01_RS17230	605.102	-0.689495	0.176772	3.90048	9.60007e-05	0.000755232	NS		CSW01_RS09680	285.293	-0.892212	0.261316	3.4143	0.000639462	0.00502416	NS		CSW01_RS15855	519.38	-0.527186	0.165465	3.18608	0.00144213	0.0113801	NS		tnaA	512.165	3.71698	0.612749	-6.06607	1.31078e-09	1.02748e-08	UP		CSW01_RS03950	2243.93	2.21425	0.254684	-8.69412
CSW01_RS03245	83.957	0.995058	0.382679	-2.60024	0.00931578	0.0731017	NS		CSW01_RS06710	922.394	1.89834	0.486912	-3.89873	9.66996e-05	0.000759199	UP		CSW01_RS18470	169.983	0.93817	0.274963	-3.41198	0.000644919	0.00504392	NS		CSW01_RS05345	482.078	1.20337	0.37783	-3.18496	0.00144773	0.0114013	NS		CSW01_RS06715	215.083	2.15365	0.355156	-6.06395	1.32817e-09	1.03902e-08	UP		CSW01_RS13970	309872	4.78735	0.55084	-8.691
CSW01_RS01070	981.563	0.596772	0.229676	-2.59832	0.00936801	0.0732169	NS		CSW01_RS14375	111784	1.2718	0.326602	-3.89404	9.85882e-05	0.000772032	NS		CSW01_RS09710	182.937	-1.03796	0.304197	3.41213	0.000644574	0.00504392	NS		CSW01_RS06915	248.319	0.440168	0.138356	-3.18142	0.00146554	0.0115183	NS		atpD	11697.4	3.31236	0.54757	-6.04921	1.45561e-09	1.13643e-08	UP		CSW01_RS04445	277.03	-3.24106	0.37327	8.68289
CSW01_RS04715	85.4078	-0.635778	0.244633	2.5989	0.00935219	0.0732169	NS		CSW01_RS15060	16589.9	-2.31877	0.595519	3.89369	9.87299e-05	0.000772032	DOWN		CSW01_RS11895	379.562	-1.41496	0.414752	3.41159	0.00064586	0.00504392	NS		CSW01_RS02145	3951.49	-0.788346	0.248187	3.17641	0.00149108	0.0116956	NS		CSW01_RS01890	1032	1.66738	0.275956	-6.04219	1.52039e-09	1.18462e-08	UP		CSW01_RS11335	418.498	3.11165	0.358392	-8.68225
CSW01_RS05275	402.146	1.14994	0.442708	-2.5975	0.0093904	0.0732451	NS		CSW01_RS05000	4691.1	-0.830814	0.213633	3.88898	0.000100666	0.000785601	NS		CSW01_RS09335	1153.2	-1.28184	0.376349	3.40598	0.000659261	0.00513828	NS		CSW01_RS04115	237.333	-4.01898	1.2702	3.16406	0.00155586	0.0121734	DOWN		CSW01_RS15820	101.665	-2.19379	0.363332	6.03797	1.56066e-09	1.21357e-08	DOWN		CSW01_RS13755	7603.1	-3.31304	0.382382	8.66421
CSW01_RS16140	527.716	-0.739495	0.285616	2.58912	0.00962217	0.0748814	NS		CSW01_RS15545	593.893	-1.2134	0.312666	3.88082	0.000104107	0.000810828	NS		tal	12553.9	1.88341	0.553181	-3.4047	0.000662379	0.00515228	UP		CSW01_RS13635	518.056	0.63922	0.202054	-3.16362	0.00155823	0.0121734	NS		CSW01_RS06490	61.0409	-3.32988	0.551685	6.03584	1.58141e-09	1.22725e-08	DOWN		CSW01_RS09890	493.885	2.0545	0.237672	-8.64425
CSW01_RS04705	1659.2	0.542103	0.209425	-2.58853	0.00963858	0.0748814	NS		CSW01_RS12130	361.667	-1.89991	0.489659	3.88006	0.000104432	0.000811738	DOWN		CSW01_RS00605	1631.37	1.14442	0.336232	-3.40367	0.000664859	0.00516126	NS		CSW01_RS09570	5156.75	-0.758409	0.239795	3.16274	0.00156292	0.0121858	NS		rpoC	24827.3	3.94588	0.654363	-6.03011	1.63851e-09	1.26903e-08	UP		CSW01_RS15780	196.668	-2.84831	0.329559	8.6428
glgX	4997.31	-1.1885	0.460617	2.58024	0.00987328	0.0765523	NS		CSW01_RS05295	4398.41	-1.94685	0.502022	3.87801	0.000105313	0.000816959	DOWN		CSW01_RS17560	31.2399	-1.26834	0.37312	3.39927	0.000675657	0.00523463	NS		CSW01_RS19355	642.636	0.495008	0.156577	-3.16143	0.00156998	0.0121923	NS		CSW01_RS07300	785.232	-2.95578	0.490357	6.02782	1.66189e-09	1.28458e-08	DOWN		CSW01_RS02080	3753.38	1.58933	0.183893	-8.64268
CSW01_RS15165	4654.15	1.12338	0.435532	-2.57934	0.00989899	0.0765993	NS		CSW01_RS16585	317.367	-0.899972	0.232428	3.87204	0.00010793	0.000833945	NS		CSW01_RS18460	821.729	1.04126	0.306367	-3.39873	0.000676996	0.00523463	NS		CSW01_RS05935	393.327	0.543035	0.171741	-3.16195	0.00156717	0.0121923	NS		CSW01_RS06325	1742.04	2.25428	0.374356	-6.02174	1.72551e-09	1.33111e-08	UP		CSW01_RS18735	4270.62	2.82879	0.327447	-8.63895
CSW01_RS15690	482.879	-0.817312	0.31704	2.57795	0.00993882	0.0767552	NS		CSW01_RS07895	87.2302	1.30947	0.338187	-3.87204	0.000107928	0.000833945	NS		CSW01_RS13235	1150.21	-1.28342	0.37773	3.39771	0.000679526	0.00524379	NS		CSW01_RS15630	133.757	-0.831837	0.263265	3.15969	0.00157936	0.0122408	NS		CSW01_RS00405	164.554	-1.70221	0.283108	6.01258	1.8259e-09	1.40577e-08	DOWN		CSW01_RS15625	542.92	-2.5846	0.299574	8.6276
CSW01_RS06725	4956.49	-4.33301	1.68506	2.57143	0.0101281	0.0779113	NS		CSW01_RS16905	1077.94	-2.60475	0.675788	3.85438	0.000116022	0.000894699	DOWN		araD	18.9611	1.7062	0.502823	-3.39324	0.000690714	0.00531959	UP		CSW01_RS03160	925.693	0.739481	0.234149	-3.15816	0.00158768	0.012281	NS		CSW01_RS06045	520.401	2.27849	0.379614	-6.00212	1.94755e-09	1.49646e-08	UP		CSW01_RS02180	1648.92	-1.97512	0.229234	8.61617
CSW01_RS10560	8713.06	-1.16295	0.45226	2.57141	0.0101285	0.0779113	NS		CSW01_RS12370	20989.4	1.24044	0.321884	-3.85369	0.00011635	0.000895456	NS		CSW01_RS03980	1475.34	-2.23536	0.659045	3.39182	0.000694308	0.00533672	DOWN		CSW01_RS17800	304.457	0.506669	0.160464	-3.15753	0.00159113	0.0122834	NS		CSW01_RS07575	946.582	-2.30005	0.383324	6.00028	1.9698e-09	1.51057e-08	DOWN		CSW01_RS11795	567.413	-3.23065	0.375141	8.61183
CSW01_RS11630	1396.72	-0.646716	0.251716	2.56923	0.0101925	0.0782497	NS		CSW01_RS00405	582.758	1.90215	0.494344	-3.84783	0.000119167	0.000915331	UP		CSW01_RS09310	6660.87	-1.38565	0.409109	3.38699	0.000706639	0.00542081	NS		CSW01_RS16380	664.818	-0.591759	0.187925	3.1489	0.00163885	0.0126269	NS		CSW01_RS05095	1976.3	2.26197	0.377233	-5.99622	2.01964e-09	1.54574e-08	UP		CSW01_RS16265	257.053	-2.62743	0.305127	8.61093
galE	1826.5	0.593063	0.231124	-2.566	0.0102879	0.0788271	NS		CSW01_RS02685	976.035	-0.81699	0.212811	3.83904	0.000123515	0.000946868	NS		CSW01_RS10845	817.124	0.741986	0.219297	-3.38348	0.00071573	0.00547976	NS		CSW01_RS15540	339.069	-1.09179	0.34687	3.14756	0.0016464	0.0126497	NS		prmC	453.978	2.57789	0.430021	-5.9948	2.03732e-09	1.5562e-08	UP		CSW01_RS16005	431.689	-2.13731	0.248265	8.60898
CSW01_RS06030	3322.39	0.634383	0.247507	-2.56309	0.0103746	0.0793349	NS		CSW01_RS15730	172.039	-1.14894	0.299335	3.83831	0.000123886	0.000947852	NS		CSW01_RS15120	399.193	-1.3868	0.409947	3.38288	0.000717289	0.00548093	NS		CSW01_RS05485	259.224	-1.02016	0.324182	3.14689	0.00165019	0.0126497	NS		CSW01_RS18225	471.349	-2.4091	0.401955	5.99346	2.05419e-09	1.56602e-08	DOWN		tuf	119959	2.59876	0.302817	-8.58196
CSW01_RS06425	1176.54	0.594776	0.23243	-2.55895	0.010499	0.080129	NS		CSW01_RS00130	1574.13	2.65605	0.693684	-3.8289	0.00012872	0.000982905	UP		CSW01_RS14555	1343.86	-0.841748	0.24932	3.37618	0.000735007	0.00559724	NS		ptsN	3023.48	0.360127	0.114448	-3.14665	0.00165151	0.0126497	NS		fecE	320.337	-2.68161	0.447737	5.98926	2.10797e-09	1.60074e-08	DOWN		CSW01_RS05890	1567	1.91541	0.223201	-8.58156
CSW01_RS03265	360.486	2.79475	1.09422	-2.5541	0.0106463	0.0810948	NS		CSW01_RS15575	1661.42	-1.66691	0.435908	3.82399	0.00013131	0.00100072	DOWN		CSW01_RS07585	3218.93	1.2242	0.362615	-3.37604	0.000735383	0.00559724	NS		CSW01_RS03250	780.076	-1.59025	0.506208	3.14149	0.00168093	0.0128499	DOWN		CSW01_RS08475	408.945	1.76123	0.294058	-5.9894	2.10617e-09	1.60074e-08	UP		CSW01_RS06650	3743.23	-1.85113	0.215764	8.57944
CSW01_RS07065	485.467	-0.70651	0.276741	2.55297	0.010681	0.0812006	NS		CSW01_RS19245	354.928	1.08754	0.284641	-3.82076	0.000133044	0.00101182	NS		CSW01_RS17265	115.665	1.12743	0.334076	-3.37476	0.000738801	0.00560138	NS		CSW01_RS15695	1149.15	-1.02785	0.327313	3.14027	0.00168793	0.0128783	NS		CSW01_RS18815	121.038	-2.998	0.500756	5.98694	2.13828e-09	1.62059e-08	DOWN		CSW01_RS18965	2592.32	3.38038	0.394147	-8.57643
CSW01_RS15545	425.384	-0.646272	0.253455	2.54985	0.010777	0.0817709	NS		CSW01_RS01590	1710.22	0.647843	0.169581	-3.82025	0.000133317	0.00101182	NS		CSW01_RS02670	3355.81	-1.01364	0.300347	3.3749	0.000738425	0.00560138	NS		CSW01_RS10570	1246.53	-0.429368	0.13679	3.13888	0.00169593	0.0129141	NS		CSW01_RS18240	152.809	-1.93302	0.323631	5.97292	2.33038e-09	1.75932e-08	DOWN		CSW01_RS02250	381.326	-2.08905	0.243754	8.57034
CSW01_RS07910	434.077	1.47931	0.580537	-2.54818	0.0108287	0.0820038	NS		CSW01_RS06670	1983.46	-1.90559	0.498868	3.81983	0.000133543	0.00101182	DOWN		CSW01_RS04440	108.953	-1.01431	0.300701	3.37316	0.000743106	0.00562308	NS		CSW01_RS01450	10502.6	0.593728	0.189416	-3.13451	0.00172139	0.0130825	NS		CSW01_RS08165	15819.9	-3.84992	0.644536	5.97316	2.32708e-09	1.75932e-08	DOWN		CSW01_RS16390	176.031	-2.71599	0.317055	8.56632
CSW01_RS18340	986.194	0.569217	0.224055	-2.54053	0.0110685	0.0836576	NS		CSW01_RS16805	547.317	-0.986807	0.25856	3.81655	0.000135331	0.0010214	NS		CSW01_RS02740	2515.7	-1.05513	0.313043	3.37056	0.000750169	0.00566552	NS		CSW01_RS01555	2741.34	0.92917	0.296749	-3.13116	0.00174117	0.0132072	NS		CSW01_RS03330	943.707	1.65094	0.276975	-5.9606	2.51318e-09	1.89365e-08	UP		rsfS	839.381	2.72139	0.317734	-8.56499
CSW01_RS11255	3998.13	-0.70107	0.276843	2.53237	0.0113294	0.0854639	NS		CSW01_RS17415	603.48	1.27502	0.334066	-3.81668	0.000135261	0.0010214	NS		CSW01_RS03750	2991.87	-1.62121	0.481149	3.36945	0.000753186	0.0056773	DOWN		CSW01_RS16850	151.196	-0.772493	0.246861	3.12926	0.00175249	0.0132674	NS		CSW01_RS07420	237.138	-2.30212	0.386372	5.9583	2.54879e-09	1.91677e-08	DOWN		CSW01_RS09775	16326.4	-2.36735	0.276968	8.54736
CSW01_RS15580	214.217	-1.17711	0.465631	2.52799	0.0114717	0.0860666	NS		CSW01_RS17745	1242.15	-2.58775	0.678969	3.8113	0.000138239	0.00104133	DOWN		CSW01_RS18010	1299.86	-2.22899	0.662978	3.36208	0.000773564	0.00581965	DOWN		CSW01_RS00940	20815.8	-0.520726	0.166478	3.1279	0.0017606	0.0132786	NS		lpxD	2285.97	2.44927	0.4112	-5.9564	2.57861e-09	1.93545e-08	UP		CSW01_RS16770	11922.7	-2.75531	0.322411	8.54594
CSW01_RS00230	2189.56	0.552217	0.218422	-2.52821	0.0114646	0.0860666	NS		CSW01_RS09035	1763.86	0.904191	0.237804	-3.80225	0.000143386	0.00107595	NS		CSW01_RS12305	897.918	-0.801901	0.238579	3.36116	0.000776156	0.0058279	NS		CSW01_RS04710	95.7563	-1.24332	0.397498	3.12787	0.00176076	0.0132786	NS		frdA	9803.02	2.43255	0.408461	-5.95541	2.59426e-09	1.94345e-08	UP		CSW01_RS02185	2504.96	-1.9478	0.22798	8.54373
CSW01_RS02780	1854.52	-0.924433	0.365696	2.52787	0.0114755	0.0860666	NS		CSW01_RS13395	736.92	0.603784	0.158788	-3.80246	0.000143264	0.00107595	NS		CSW01_RS07300	763.869	-0.99678	0.296626	3.36039	0.000778318	0.0058329	NS		CSW01_RS11110	928.987	0.565406	0.18097	-3.12431	0.00178221	0.0134146	NS		CSW01_RS07385	235.541	-2.18328	0.367044	5.94829	2.70961e-09	2.02596e-08	DOWN		CSW01_RS15615	184.434	-2.75115	0.322268	8.53682
CSW01_RS13200	1189.8	1.02622	0.406385	-2.52525	0.0115616	0.0865457	NS		CSW01_RS05270	9180.82	1.42844	0.375854	-3.80051	0.0001444	0.00108147	NS		CSW01_RS00505	3558.49	1.52017	0.452662	-3.35828	0.000784278	0.00585504	UP		CSW01_RS15815	1520.77	-0.687413	0.220177	3.12209	0.00179571	0.0134902	NS		CSW01_RS18670	597.431	2.91609	0.490876	-5.94059	2.84e-09	2.11937e-08	UP		CSW01_RS10115	1777.67	2.38298	0.279231	-8.5341
CSW01_RS03255	225.516	1.66351	0.659587	-2.52205	0.0116674	0.0871704	NS		CSW01_RS14630	286.007	-0.945763	0.248931	3.79931	0.000145102	0.00108258	NS		CSW01_RS05895	1470.45	1.13951	0.3393	-3.35842	0.000783885	0.00585504	NS		CSW01_RS03945	5360.43	0.434584	0.139317	-3.11939	0.00181223	0.0135883	NS		CSW01_RS06410	263.887	-2.37585	0.400102	5.93811	2.88335e-09	2.1476e-08	DOWN		CSW01_RS10120	11834.3	3.30738	0.38757	-8.53362
CSW01_RS00265	452.273	-1.03981	0.413076	2.51723	0.0118282	0.0882023	NS		CSW01_RS16340	205.161	-1.08714	0.286135	3.7994	0.000145049	0.00108258	NS		CSW01_RS03545	2103.13	0.897166	0.2678	-3.35013	0.000807722	0.00601853	NS		CSW01_RS02135	4860.15	-0.462895	0.14863	3.11441	0.00184314	0.0137936	NS		CSW01_RS06690	1503.86	1.66605	0.280729	-5.93472	2.94347e-09	2.18819e-08	UP		CSW01_RS10560	936.991	1.72138	0.201716	-8.53368
CSW01_RS03260	465.375	1.30593	0.519824	-2.51225	0.0119964	0.0892146	NS		CSW01_RS16520	224.443	-1.05804	0.278944	3.793	0.000148836	0.00110832	NS		CSW01_RS15240	17.2538	1.80246	0.538188	-3.34913	0.000810653	0.00602885	UP		CSW01_RS15790	138.523	-0.981767	0.315662	3.11019	0.00186969	0.013939	NS		CSW01_RS08365	633.242	2.25871	0.380914	-5.92972	3.03445e-09	2.25151e-08	UP		CSW01_RS02410	876.33	3.29801	0.386816	-8.52604
CSW01_RS07645	257.253	0.52323	0.208304	-2.51186	0.0120097	0.0892146	NS		CSW01_RS12425	133975	-2.02362	0.533793	3.79102	0.000150027	0.00111506	DOWN		CSW01_RS12600	602.555	-1.87733	0.560892	3.34704	0.000816788	0.0060629	DOWN		CSW01_RS17170	6154.4	-0.419098	0.13475	3.11019	0.00186965	0.013939	NS		CSW01_RS09050	121.665	-1.62883	0.275064	5.92166	3.18717e-09	2.36032e-08	DOWN		CSW01_RS10720	43081.9	-2.63751	0.309644	8.5179
CSW01_RS03990	1771.24	-0.820497	0.327299	2.50687	0.0121805	0.0903119	NS		CSW01_RS01165	283.015	-1.65299	0.436734	3.78488	0.000153781	0.00114078	DOWN		CSW01_RS15990	114.526	-0.952568	0.28474	3.3454	0.000821643	0.00608734	NS		CSW01_RS03555	380.466	0.819044	0.263702	-3.10594	0.00189676	0.0141139	NS		nspC	362.322	2.18387	0.369388	-5.91214	3.37699e-09	2.49614e-08	UP		CSW01_RS15905	895.213	-1.74561	0.204956	8.51701
CSW01_RS15880	81.6601	-0.887574	0.354428	2.50424	0.0122714	0.090813	NS		CSW01_RS14730	196.418	-0.915606	0.241998	3.78353	0.000154622	0.00114268	NS		CSW01_RS15815	1583.2	-0.917649	0.274385	3.34439	0.000824639	0.00609795	NS		CSW01_RS05695	142.497	-0.531629	0.17138	3.10205	0.00192188	0.0142737	NS		CSW01_RS07280	84.9532	-2.36771	0.400646	5.90974	3.42645e-09	2.5279e-08	DOWN		CSW01_RS07820	173.375	-2.3822	0.279913	8.5105
CSW01_RS16390	150.678	-0.782787	0.313276	2.49871	0.0124646	0.0920677	NS		CSW01_RS08315	25515.9	-1.62141	0.428499	3.78392	0.000154379	0.00114268	DOWN		CSW01_RS06790	5110.33	2.55795	0.765272	-3.34253	0.000830176	0.00612726	UP		CSW01_RS07070	684.573	-0.598683	0.19312	3.10005	0.00193487	0.014343	NS		CSW01_RS10875	554.319	1.69666	0.28836	-5.88384	4.00849e-09	2.95171e-08	UP		CSW01_RS05385	651.174	1.94595	0.228771	-8.50609
CSW01_RS02075	4229.78	0.676623	0.270885	-2.49782	0.012496	0.0921252	NS		CSW01_RS16750	2689.13	-1.3366	0.353315	3.78303	0.000154932	0.0011428	NS		CSW01_RS00985	2436.67	-0.944848	0.283004	3.33864	0.000841898	0.00619033	NS		CSW01_RS09620	26990	0.415858	0.134193	-3.09896	0.00194203	0.0143688	NS		CSW01_RS14555	853.859	-1.75268	0.298122	5.87906	4.12607e-09	3.03254e-08	DOWN		CSW01_RS01785	772.584	3.5471	0.417349	-8.49911
CSW01_RS09510	1954.97	0.736602	0.295465	-2.49303	0.0126659	0.093202	NS		CSW01_RS16005	357.848	-0.763422	0.20206	3.77819	0.000157972	0.00116303	NS		CSW01_RS09940	1213.91	0.642923	0.192547	-3.33905	0.000840641	0.00619033	NS		CSW01_RS06085	2571.2	-0.707936	0.228527	3.09782	0.00194951	0.014397	NS		CSW01_RS04075	1775.25	-2.76532	0.472674	5.85037	4.90466e-09	3.59677e-08	DOWN		CSW01_RS01310	3377.34	2.91892	0.343447	-8.49888
recA	5193.49	0.680641	0.273467	-2.48894	0.0128126	0.0939593	NS		CSW01_RS15680	146.442	-1.13841	0.30175	3.77268	0.000161503	0.00118679	NS		CSW01_RS14685	1095.18	-0.903009	0.27138	3.32747	0.000876374	0.0064317	NS		CSW01_RS01975	827.407	0.488447	0.157754	-3.09625	0.00195986	0.0144461	NS		CSW01_RS11695	4103.18	2.48515	0.424804	-5.85012	4.91225e-09	3.59677e-08	UP		CSW01_RS06490	130.861	-3.29235	0.387407	8.49843
CSW01_RS06045	883.192	0.897638	0.360669	-2.48881	0.012817	0.0939593	NS		CSW01_RS05565	2360.2	-1.24953	0.33152	3.7691	0.000163836	0.00120167	NS		xerC	1528.54	0.813686	0.244977	-3.32148	0.00089543	0.00655919	NS		CSW01_RS14005	2006.11	0.615394	0.19904	-3.09182	0.00198934	0.0146358	NS		atpA	13420.5	2.76394	0.473102	-5.84217	5.15254e-09	3.76562e-08	UP		CSW01_RS19155	773.616	2.4117	0.283931	-8.49396
CSW01_RS10430	969.827	-0.837468	0.336786	2.48665	0.0128953	0.0943561	NS		CSW01_RS14645	391.503	-0.690811	0.183504	3.76456	0.000166842	0.00122142	NS		CSW01_RS02515	328.418	0.860744	0.259236	-3.32031	0.000899165	0.0065742	NS		deoA	4902.13	1.76039	0.569982	-3.0885	0.00201172	0.0147727	UP		CSW01_RS13410	1424.23	-3.92219	0.672339	5.83365	5.42291e-09	3.95577e-08	DOWN		CSW01_RS00375	388.909	-2.44511	0.287859	8.49412
CSW01_RS00940	28954	-0.756723	0.30456	2.48465	0.012968	0.0947104	NS		CSW01_RS03990	2548.11	-1.42314	0.378106	3.76386	0.000167308	0.00122254	NS		purE	271.251	-1.53323	0.462286	3.31663	0.000911114	0.00664909	DOWN		CSW01_RS16190	1140.27	-0.785024	0.254489	3.08471	0.00203753	0.0149343	NS		CSW01_RS08020	151.059	2.24525	0.385044	-5.83116	5.50431e-09	4.00763e-08	UP		CSW01_RS12930	3897.29	2.36458	0.278472	-8.49127
CSW01_RS18435	696.157	0.707174	0.284835	-2.48274	0.0130375	0.0950394	NS		CSW01_RS16615	416.952	-1.57876	0.419659	3.76199	0.000168564	0.00122941	DOWN		CSW01_RS03700	5421.94	1.22411	0.369295	-3.31471	0.000917375	0.00668226	NS		CSW01_RS05270	10410	1.69128	0.550903	-3.07001	0.0021405	0.0156335	UP		CSW01_RS14135	92.5791	1.92706	0.331011	-5.82172	5.82453e-09	4.23285e-08	UP		CSW01_RS12510	14269.1	-2.54152	0.299844	8.47613
CSW01_RS12440	2746.89	0.640874	0.258336	-2.48078	0.0131096	0.0953872	NS		CSW01_RS16305	155.009	-1.34906	0.35932	3.75449	0.000173698	0.00126449	NS		CSW01_RS10410	720.019	-1.77161	0.535345	3.30928	0.000935361	0.00680057	DOWN		CSW01_RS11450	2401.03	-2.00662	0.653632	3.06995	0.00214092	0.0156335	DOWN		CSW01_RS01230	453.03	1.76319	0.303383	-5.81178	6.18119e-09	4.48367e-08	UP		CSW01_RS10805	2064.39	1.47203	0.173757	-8.47178
CSW01_RS18825	4657.59	-1.04999	0.423485	2.4794	0.0131603	0.0955777	NS		CSW01_RS08990	366.186	-0.81095	0.216059	3.75337	0.000174474	0.00126778	NS		CSW01_RS05260	45.6141	-1.25159	0.378492	3.30679	0.000943724	0.00684859	NS		CSW01_RS02095	3614.79	0.927921	0.302449	-3.06802	0.00215482	0.0157057	NS		CSW01_RS00960	5003.48	-3.10191	0.534105	5.80768	6.33458e-09	4.58638e-08	DOWN		CSW01_RS09785	1265.09	-2.41536	0.285247	8.4676
CSW01_RS15525	223.387	-1.40874	0.569045	2.47563	0.0133003	0.0964145	NS		CSW01_RS09770	161.707	-1.14387	0.304829	3.7525	0.00017508	0.00126982	NS		CSW01_RS16635	123.51	-0.823628	0.249295	3.30383	0.000953742	0.00690843	NS		CSW01_RS02580	9092.66	0.564049	0.184096	-3.06389	0.00218476	0.0158944	NS		CSW01_RS15220	38.5321	2.69276	0.464249	-5.80025	6.62158e-09	4.78526e-08	UP		CSW01_RS18715	1772.19	1.46955	0.173577	-8.46626
CSW01_RS18960	31106.4	-1.92033	0.778417	2.46697	0.0136263	0.0985948	NS		CSW01_RS09140	215.925	1.19943	0.321559	-3.73004	0.000191446	0.00138594	NS		CSW01_RS17805	420.706	0.679272	0.205648	-3.30308	0.000956304	0.00690905	NS		CSW01_RS15705	171.22	-1.2842	0.419225	3.06328	0.00218928	0.0158977	NS		CSW01_RS18830	1045.28	2.31133	0.398738	-5.7966	6.76709e-09	4.88135e-08	UP		CSW01_RS05715	958.088	-2.74539	0.324746	8.45394
CSW01_RS09015	505.818	-0.550845	0.223405	2.46568	0.0136754	0.0987665	NS		CSW01_RS16880	529.806	-0.639747	0.171598	3.72818	0.000192866	0.00139363	NS		CSW01_RS12995	302.962	1.3487	0.408356	-3.30276	0.000957374	0.00690905	NS		aroA	2058.11	0.485961	0.158879	-3.05869	0.00222306	0.0161131	NS		CSW01_RS05075	722.235	-1.61839	0.279483	5.79065	7.0116e-09	5.04835e-08	DOWN		deoA	7483.63	3.87089	0.457948	-8.45268
CSW01_RS15265	272.682	-0.559197	0.227149	2.46181	0.0138239	0.0996551	NS		CSW01_RS07090	1264.85	1.17966	0.316771	-3.72402	0.000196078	0.00141422	NS		CSW01_RS19125	263.475	-1.27545	0.386562	3.29947	0.00096866	0.00697758	NS		CSW01_RS03225	1457.73	0.640169	0.209367	-3.05764	0.00223084	0.0161396	NS		CSW01_RS13685	362.51	1.56933	0.271198	-5.78665	7.18049e-09	5.1604e-08	UP		CSW01_RS16340	153.015	-2.85102	0.337377	8.45054
CSW01_RS12835	1335.88	0.555817	0.22622	-2.45697	0.0140114	0.10082	NS		CSW01_RS15845	693.75	-1.47543	0.396627	3.71994	0.00019927	0.0014346	NS		CSW01_RS04775	804.363	-0.849282	0.257566	3.29734	0.000976055	0.00701787	NS		CSW01_RS18840	8391.69	-1.18605	0.38832	3.05431	0.00225582	0.0162902	NS		CSW01_RS00225	661.285	1.45942	0.252241	-5.78583	7.21546e-09	5.1626e-08	NS		CSW01_RS04235	147.067	-2.73616	0.323876	8.44816
CSW01_RS16235	2291.22	-0.659895	0.268758	2.45535	0.0140747	0.101089	NS		CSW01_RS11135	136.842	1.13073	0.304294	-3.71592	0.000202466	0.00145492	NS		CSW01_RS10015	91.7835	1.44469	0.438262	-3.29641	0.000979285	0.00702813	NS		CSW01_RS15300	686.178	-1.09802	0.360026	3.04983	0.00228971	0.0164742	NS		CSW01_RS05685	10254.8	-3.83482	0.662788	5.78589	7.21282e-09	5.1626e-08	DOWN		CSW01_RS12065	3245.21	2.35466	0.278807	-8.44548
CSW01_RS04360	5198.13	-0.970607	0.395535	2.45391	0.0141313	0.101309	NS		gspF	2108.2	0.622427	0.167527	-3.71538	0.000202896	0.00145533	NS		CSW01_RS15725	175.448	-1.02564	0.311324	3.29443	0.000986225	0.00706493	NS		CSW01_RS06355	5007.01	-0.571128	0.187242	3.05022	0.00228674	0.0164742	NS		CSW01_RS12275	386.262	1.63756	0.283038	-5.78565	7.22339e-09	5.1626e-08	UP		CSW01_RS06070	2533.03	2.29292	0.271585	-8.44274
CSW01_RS16190	774.591	-0.999438	0.407827	2.45064	0.0142602	0.101978	NS		CSW01_RS00380	2889.64	-2.1257	0.573538	3.7063	0.000210309	0.0015035	DOWN		CSW01_RS16615	312.994	-1.45474	0.44175	3.29312	0.000990813	0.00707523	NS		deoD	25566	3.42829	1.12534	-3.04643	0.00231575	0.0166309	UP		CSW01_RS14325	355.221	2.00562	0.346704	-5.78481	7.2595e-09	5.17888e-08	UP		CSW01_RS13035	6654.52	2.89638	0.343152	-8.44049
CSW01_RS06480	1857.63	1.14849	0.468729	-2.45022	0.014277	0.101978	NS		CSW01_RS06760	139.726	-1.04456	0.281839	3.70621	0.000210382	0.0015035	NS		groES	218.927	-2.09306	0.635611	3.29299	0.000991295	0.00707523	DOWN		CSW01_RS16410	889.95	-0.657067	0.215866	3.04387	0.00233559	0.0167426	NS		CSW01_RS14705	1420.24	3.41151	0.590174	-5.78051	7.44726e-09	5.3031e-08	UP		CSW01_RS11310	722.27	-1.90024	0.225262	8.43568
CSW01_RS15505	1852.49	-0.861642	0.351896	2.44857	0.0143424	0.102259	NS		CSW01_RS11210	7419.79	-0.885888	0.239089	3.70527	0.000211167	0.00150635	NS		CSW01_RS18025	1097.9	1.57859	0.479824	-3.28993	0.00100213	0.00713946	UP		CSW01_RS04445	153.252	-1.01995	0.335666	3.03857	0.00237705	0.0169777	NS		CSW01_RS09800	1266.37	-1.31192	0.226982	5.77983	7.47746e-09	5.31487e-08	NS		CSW01_RS15535	217.732	-3.22061	0.381868	8.43382
CSW01_RS15475	270.904	-0.922498	0.376921	2.44746	0.0143868	0.102388	NS		CSW01_RS18680	1020.31	0.948488	0.256092	-3.70371	0.000212472	0.00151289	NS		CSW01_RS07655	1429.07	0.956823	0.291162	-3.28623	0.0010154	0.00722081	NS		CSW01_RS07005	1160.37	0.789157	0.25969	-3.03884	0.00237491	0.0169777	NS		CSW01_RS02785	539.935	-1.72405	0.29834	5.77881	7.52288e-09	5.3374e-08	DOWN		pfkB	488.45	-3.94998	0.469199	8.41856
CSW01_RS15305	226.756	-0.790643	0.323579	2.44343	0.0145482	0.103348	NS		CSW01_RS16875	138.193	-0.995321	0.269124	3.69837	0.000216991	0.00153522	NS		CSW01_RS18165	469.447	-1.26002	0.383606	3.28468	0.00102099	0.00724739	NS		CSW01_RS06555	304.917	-1.45244	0.478298	3.03668	0.00239195	0.017053	NS		CSW01_RS04105	131.34	2.92841	0.506909	-5.77699	7.60486e-09	5.38574e-08	UP		CSW01_RS19475	2896.89	-3.37665	0.401093	8.4186
CSW01_RS15530	1047.3	-1.18587	0.485786	2.44115	0.0146407	0.103628	NS		CSW01_RS03305	10870.8	0.871013	0.235527	-3.69814	0.000217182	0.00153522	NS		CSW01_RS16575	369.615	-1.31093	0.399722	3.2796	0.00103954	0.00736561	NS		CSW01_RS18540	190.044	-2.0091	0.661943	3.03516	0.00240409	0.0170715	DOWN		CSW01_RS07985	108.885	-3.07207	0.532818	5.7657	8.13206e-09	5.74863e-08	DOWN		CSW01_RS15700	269.238	-3.16873	0.37654	8.4154
CSW01_RS04750	360.496	-0.576553	0.236139	2.44159	0.0146227	0.103628	NS		CSW01_RS06505	474.458	-1.27705	0.345209	3.69937	0.000216139	0.00153522	NS		CSW01_RS03060	7898.5	-1.42352	0.434151	3.27884	0.00104233	0.00737197	NS		CSW01_RS02465	1079.22	0.47985	0.158106	-3.03498	0.0024055	0.0170715	NS		CSW01_RS14070	3602.8	1.91851	0.332906	-5.76291	8.26772e-09	5.83392e-08	UP		CSW01_RS09470	1068.67	1.90684	0.226729	-8.4102
CSW01_RS04370	287.677	-0.796494	0.327568	2.43154	0.0150348	0.106224	NS		CSW01_RS13635	625.608	1.03679	0.280333	-3.69844	0.000216929	0.00153522	NS		CSW01_RS00130	785.221	-1.43307	0.437243	3.27751	0.00104727	0.00739316	NS		CSW01_RS06665	579.77	-0.997554	0.328714	3.03472	0.00240763	0.0170715	NS		CSW01_RS11510	483.119	2.22456	0.386283	-5.75887	8.46804e-09	5.96445e-08	UP		CSW01_RS18105	948.198	1.90664	0.226834	-8.40545
CSW01_RS15945	739.674	-1.01291	0.41729	2.42736	0.0152094	0.107263	NS		CSW01_RS02580	10094.7	0.782762	0.211831	-3.69522	0.000219694	0.00155017	NS		CSW01_RS05420	816.643	-1.33216	0.406537	3.27685	0.00104973	0.00739316	NS		CSW01_RS10300	1406.71	0.447777	0.147587	-3.03398	0.00241348	0.017082	NS		CSW01_RS08945	2082.93	3.91348	0.679778	-5.757	8.56208e-09	6.01978e-08	UP		CSW01_RS05825	1867.71	1.70524	0.203117	-8.39534
CSW01_RS17525	151.244	1.00229	0.413239	-2.42544	0.0152899	0.107442	NS		pdxH	3867.53	-1.08251	0.293034	3.69414	0.000220636	0.00155401	NS		sppA	4369.8	0.974789	0.297509	-3.2765	0.00105102	0.00739316	NS		CSW01_RS07580	179.468	1.46805	0.484912	-3.02746	0.00246622	0.0174238	NS		CSW01_RS06240	3268.2	3.15487	0.54818	-5.75516	8.65573e-09	6.07464e-08	UP		CSW01_RS00945	9700.43	-3.76705	0.448789	8.39381
CSW01_RS18610	517.913	-1.33007	0.548328	2.42568	0.0152796	0.107442	NS		CSW01_RS03820	630.741	0.754161	0.204401	-3.68961	0.000224594	0.00157904	NS		CSW01_RS18610	455.487	-1.84907	0.564788	3.27391	0.00106069	0.00743436	DOWN		CSW01_RS15140	283.795	-1.05487	0.348627	3.02579	0.00247988	0.0174888	NS		fabZ	389.221	1.45818	0.25364	-5.749	8.97711e-09	6.28883e-08	NS		CSW01_RS14105	174.068	-2.51474	0.300036	8.38146
CSW01_RS16955	450.028	-0.631642	0.260664	2.4232	0.0153845	0.107897	NS		dnaJ	588.241	1.15728	0.313908	-3.68669	0.000227187	0.0015944	NS		CSW01_RS12020	863.335	-1.69833	0.518723	3.27405	0.00106018	0.00743436	DOWN		accB	5192.09	-1.01267	0.334884	3.02394	0.00249503	0.0175639	NS		CSW01_RS13045	352.214	3.08995	0.538062	-5.74275	9.31537e-09	6.51406e-08	UP		pspC	827.744	-2.75893	0.329186	8.38107
CSW01_RS17810	307.587	0.544114	0.22466	-2.42195	0.0154376	0.107897	NS		CSW01_RS04730	264.006	-0.777948	0.211221	3.6831	0.000230418	0.00161417	NS		idnK	189.833	-2.37657	0.727247	3.2679	0.0010835	0.00758061	DOWN		CSW01_RS18345	867.744	0.463975	0.153576	-3.02115	0.00251815	0.0176669	NS		CSW01_RS07360	190.335	-2.29191	0.399612	5.73534	9.73154e-09	6.79286e-08	DOWN		CSW01_RS00550	726.747	-1.88975	0.225578	8.37739
putP	3633.47	0.743424	0.306913	-2.42226	0.0154243	0.107897	NS		CSW01_RS15460	212.914	-1.2763	0.346599	3.68236	0.000231086	0.00161594	NS		CSW01_RS16125	2094.3	-0.806296	0.247072	3.26341	0.00110081	0.00767417	NS		treC	19826	-1.40537	0.465188	3.02109	0.00251868	0.0176669	NS		CSW01_RS14330	1108.07	1.81886	0.31736	-5.73123	9.97051e-09	6.94719e-08	UP		CSW01_RS07510	2350.76	1.81658	0.216992	-8.37161
CSW01_RS15495	159.73	-0.994737	0.411059	2.41994	0.0155232	0.108302	NS		CSW01_RS14655	246.53	-1.02537	0.278693	3.6792	0.000233964	0.00163314	NS		CSW01_RS05075	1193.19	-0.748832	0.229452	3.26356	0.00110022	0.00767417	NS		CSW01_RS00175	6501.84	0.460391	0.152703	-3.01494	0.00257026	0.0179964	NS		CSW01_RS13235	781.82	-2.11469	0.369158	5.72841	1.01378e-08	7.05114e-08	DOWN		atpA	29419.9	2.85893	0.341513	-8.37137
CSW01_RS04550	323.227	-1.24993	0.517179	2.41683	0.0156563	0.108986	NS		CSW01_RS00575	22462.1	1.21231	0.330755	-3.66529	0.000247059	0.00172148	NS		CSW01_RS15720	318.118	-1.08094	0.331737	3.25842	0.00112035	0.00779412	NS		CSW01_RS08965	745.037	-1.66287	0.551739	3.01388	0.00257931	0.0180245	DOWN		CSW01_RS06720	115.873	2.25096	0.393115	-5.72596	1.02848e-08	7.14058e-08	UP		CSW01_RS01800	798.499	3.55035	0.424263	-8.36828
CSW01_RS05300	5397.37	0.575965	0.238362	-2.41634	0.0156773	0.108986	NS		CSW01_RS14135	486.901	0.643809	0.175717	-3.66389	0.000248413	0.00172782	NS		ftsL	210.136	0.762991	0.23419	-3.258	0.00112202	0.00779412	NS		CSW01_RS10390	2086.69	0.404925	0.134375	-3.01339	0.00258348	0.0180245	NS		CSW01_RS17005	437.983	2.18455	0.381888	-5.72038	1.06284e-08	7.36601e-08	UP		CSW01_RS15580	105.691	-2.57944	0.308442	8.36279
CSW01_RS15460	152.621	-0.719018	0.297826	2.41422	0.0157688	0.109428	NS		CSW01_RS00675	1489.42	0.590832	0.16139	-3.66089	0.000251342	0.00174508	NS		CSW01_RS15210	170.036	0.984252	0.302404	-3.25476	0.00113488	0.00785547	NS		fadB	282.611	1.54591	0.514633	-3.0039	0.0026654	0.0185629	UP		CSW01_RS08855	281.159	-2.93438	0.513079	5.71915	1.07056e-08	7.4063e-08	DOWN		CSW01_RS17930	280.417	-3.26836	0.390984	8.35931
CSW01_RS16265	628.388	-0.909772	0.377135	2.41232	0.0158512	0.109756	NS		CSW01_RS17615	2127.16	-0.892539	0.244094	3.65654	0.00025564	0.00177177	NS		CSW01_RS15915	320.501	-1.25351	0.385104	3.25499	0.00113397	0.00785547	NS		CSW01_RS02890	217.07	0.929364	0.309781	-3.00006	0.00269923	0.0187652	NS		CSW01_RS13560	626.334	-1.62491	0.284178	5.71794	1.07821e-08	7.44594e-08	DOWN		CSW01_RS09095	103.453	-3.69349	0.441832	8.35948
CSW01_RS01410	2772.99	-0.528813	0.219375	2.41054	0.0159287	0.109756	NS		CSW01_RS16300	190.632	-1.31269	0.359238	3.65411	0.00025808	0.00178235	NS		lysS	10304.2	1.33579	0.410559	-3.2536	0.00113954	0.00787371	NS		dnaJ	587.563	1.17998	0.395112	-2.98646	0.0028223	0.0195513	NS		dsrH	170.235	1.68851	0.295454	-5.71497	1.09726e-08	7.56406e-08	UP		CSW01_RS02365	247.037	2.92275	0.349957	-8.35173
CSW01_RS07025	96.9963	-0.941798	0.390696	2.41057	0.0159278	0.109756	NS		CSW01_RS16380	664.55	-0.634774	0.173715	3.65412	0.000258065	0.00178235	NS		CSW01_RS07955	72.3598	1.09657	0.337096	-3.25297	0.00114204	0.00787703	NS		CSW01_RS13625	1069.41	0.322536	0.107998	-2.98649	0.00282198	0.0195513	NS		CSW01_RS12480	134.563	1.76243	0.309171	-5.70048	1.19468e-08	8.22108e-08	UP		CSW01_RS02395	343.062	3.38092	0.404816	-8.35175
CSW01_RS11385	423.753	-0.75007	0.31112	2.41087	0.0159145	0.109756	NS		CSW01_RS11895	558.774	1.40873	0.385624	-3.65312	0.000259074	0.00178605	NS		CSW01_RS00515	1368.13	-0.971142	0.298622	3.25208	0.00114564	0.00788791	NS		CSW01_RS00990	2431.93	-0.764435	0.256044	2.98556	0.0028306	0.0195705	NS		CSW01_RS09440	401.161	-2.04397	0.358588	5.70006	1.19766e-08	8.22702e-08	DOWN		CSW01_RS05805	4067.8	2.29684	0.275311	-8.34272
parC	5011.78	0.555396	0.230888	-2.40547	0.0161516	0.111095	NS		CSW01_RS19345	1243.67	-1.17146	0.320801	3.65166	0.000260549	0.00179305	NS		deoD	24732.7	2.99265	0.92231	-3.24474	0.0011756	0.00807988	UP		CSW01_RS03260	383.959	-0.875011	0.293128	2.98508	0.00283507	0.0195705	NS		pspA	960.039	-2.7403	0.480883	5.69847	1.20885e-08	8.28924e-08	DOWN		CSW01_RS19440	464.988	-2.2205	0.26618	8.3421
CSW01_RS14385	6191.06	1.60469	0.667728	-2.4032	0.0162521	0.111557	NS		CSW01_RS15650	113.777	-0.915535	0.251209	3.64452	0.000267893	0.00183919	NS		CSW01_RS15530	944.955	-1.53331	0.472881	3.24248	0.00118494	0.00811939	DOWN		CSW01_RS16375	198.18	-0.818459	0.27468	2.97968	0.00288548	0.0198834	NS		CSW01_RS12270	1221.69	1.76188	0.309339	-5.69564	1.22912e-08	8.41341e-08	UP		CSW01_RS01630	231.467	4.24553	0.509477	-8.33312
CSW01_RS11955	30847.7	1.40679	0.585513	-2.40267	0.0162759	0.111557	NS		CSW01_RS11155	106.318	1.30348	0.357683	-3.64423	0.000268195	0.00183919	NS		CSW01_RS02725	3063.46	-0.813172	0.250836	3.24184	0.00118759	0.00811939	NS		CSW01_RS16610	605.505	-1.0417	0.349785	2.97811	0.00290035	0.0199507	NS		CSW01_RS01225	167.839	2.78097	0.488903	-5.68818	1.284e-08	8.77364e-08	UP		CSW01_RS01545	262.831	-2.15592	0.258751	8.33203
CSW01_RS04025	533.529	1.15844	0.4824	-2.40142	0.0163316	0.111742	NS		CSW01_RS15260	1282.92	-1.7723	0.486998	3.63923	0.000273458	0.00186897	DOWN		CSW01_RS05690	211.381	-1.32747	0.409426	3.24227	0.00118583	0.00811939	NS		CSW01_RS17415	515.806	0.96827	0.325453	-2.97514	0.00292852	0.020074	NS		CSW01_RS03335	458282	3.85912	0.678693	-5.68611	1.29968e-08	8.8652e-08	UP		CSW01_RS06200	4292.16	1.81666	0.218103	-8.32938
CSW01_RS09500	1872.95	0.608755	0.253878	-2.39782	0.0164929	0.112648	NS		oadA	4978.46	-2.07636	0.570556	3.63919	0.000273496	0.00186897	DOWN		CSW01_RS00220	2280.61	0.756614	0.233526	-3.23995	0.0011955	0.00815914	NS		CSW01_RS13745	212.22	0.795152	0.267249	-2.97532	0.00292683	0.020074	NS		CSW01_RS10860	1030.34	2.51532	0.442621	-5.68278	1.32525e-08	9.02379e-08	UP		CSW01_RS12460	604.223	-2.06763	0.248421	8.32308
CSW01_RS04745	184.98	-0.665235	0.277672	2.39576	0.016586	0.113086	NS		CSW01_RS16020	248.095	-0.852333	0.234818	3.62976	0.000283686	0.00193522	NS		CSW01_RS08485	1534.51	0.72198	0.22295	-3.23831	0.00120239	0.00819183	NS		CSW01_RS00970	10749.1	-0.866439	0.291335	2.97403	0.00293918	0.0201118	NS		CSW01_RS01895	498.3	1.51874	0.267982	-5.66731	1.45054e-08	9.85965e-08	UP		CSW01_RS15775	166.535	-2.64225	0.318036	8.30802
CSW01_RS12355	1779.67	0.834828	0.348566	-2.39504	0.0166186	0.113111	NS		CSW01_RS04735	222.546	-0.659286	0.181737	3.6277	0.000285959	0.00194731	NS		CSW01_RS06010	576.144	-1.4075	0.434919	3.23623	0.00121121	0.0082375	NS		tusC	1166.86	0.425308	0.143124	-2.97161	0.00296242	0.0202355	NS		CSW01_RS01380	261.936	2.7015	0.476713	-5.66692	1.45384e-08	9.86478e-08	UP		CSW01_RS00895	538.974	2.36966	0.285842	-8.29009
CSW01_RS03720	3053.15	1.03746	0.433368	-2.39395	0.0166682	0.113251	NS		CSW01_RS15795	510.502	-1.10348	0.304227	3.62716	0.000286561	0.00194802	NS		CSW01_RS17840	296.453	0.77792	0.240543	-3.23402	0.0012206	0.00828692	NS		CSW01_RS08240	1819.9	1.03466	0.348866	-2.96578	0.00301914	0.0205869	NS		CSW01_RS05615	431.421	-2.95153	0.520959	5.66556	1.46542e-08	9.92603e-08	DOWN		CSW01_RS04855	6210.63	1.56987	0.189384	-8.28934
CSW01_RS16675	755.223	-0.847866	0.355181	2.38713	0.0169803	0.115171	NS		CSW01_RS16375	190.96	-1.02687	0.28454	3.60886	0.000307543	0.00208701	NS		CSW01_RS18685	364.801	-1.34211	0.415433	3.23064	0.00123514	0.00835651	NS		CSW01_RS01410	3489.02	-0.465123	0.157011	2.96236	0.00305286	0.0207807	NS		atpC	8113.19	3.72345	0.659402	-5.64671	1.6355e-08	1.10588e-07	UP		citE	330.898	3.38402	0.4084	-8.28605
CSW01_RS07835	456.055	1.13466	0.476991	-2.37879	0.0173693	0.117605	NS		CSW01_RS09825	2850.24	0.756592	0.210076	-3.60151	0.000316373	0.00214321	NS		CSW01_RS06150	8003.74	1.28544	0.397872	-3.23078	0.00123453	0.00835651	NS		CSW01_RS00380	2995.6	-1.76864	0.59761	2.95952	0.00308117	0.0209369	DOWN		brnQ	773.801	-1.55164	0.275851	5.62491	1.85603e-08	1.25282e-07	DOWN		CSW01_RS06350	1052.3	1.77831	0.214742	-8.28114
CSW01_RS05980	808.927	0.661123	0.278105	-2.37724	0.0174426	0.117897	NS		CSW01_RS10500	6594.87	-1.0329	0.286868	3.60061	0.000317473	0.00214693	NS		CSW01_RS04155	127.51	-1.28245	0.397144	3.22919	0.00124141	0.00838437	NS		CSW01_RS19270	1207.58	1.76302	0.597221	-2.95203	0.00315688	0.0213944	UP		ccoN	8022.18	-1.72068	0.305979	5.62353	1.87089e-08	1.26066e-07	DOWN		CSW01_RS15265	533.692	-1.9407	0.234394	8.27968
CSW01_RS14885	2527.09	0.823714	0.347632	-2.3695	0.017812	0.11895	NS		astA	230.389	1.80389	0.501742	-3.59526	0.000324066	0.00218773	UP		CSW01_RS01585	672.477	-1.30574	0.404555	3.22759	0.00124836	0.00841671	NS		CSW01_RS11035	286.879	0.827678	0.280399	-2.95179	0.00315941	0.0213944	NS		CSW01_RS00265	521.079	-3.30649	0.589379	5.61012	2.02185e-08	1.36003e-07	DOWN		nspC	854	1.72541	0.208611	-8.27095
CSW01_RS15605	433.116	-0.634336	0.267586	2.37059	0.0177597	0.11895	NS		CSW01_RS16500	931.293	-1.5189	0.423337	3.58792	0.000333325	0.00224634	DOWN		CSW01_RS15925	141.135	-0.787547	0.244488	3.2212	0.00127654	0.00859181	NS		CSW01_RS16755	887.573	-1.14198	0.387759	2.94507	0.00322882	0.021789	NS		CSW01_RS02040	43795.9	-4.27352	0.763714	5.5957	2.1973e-08	1.47549e-07	DOWN		CSW01_RS06995	249.55	-2.78057	0.336833	8.25504
CSW01_RS15870	578.468	-0.6694	0.282428	2.37016	0.0177803	0.11895	NS		CSW01_RS05520	184.141	-1.41159	0.393502	3.58726	0.000334174	0.00224818	NS		CSW01_RS15940	569.537	-0.744081	0.231042	3.22055	0.00127945	0.00859659	NS		CSW01_RS13565	1559.29	0.396603	0.13466	-2.94522	0.00322728	0.021789	NS		CSW01_RS01220	348.048	2.54261	0.454709	-5.59173	2.24822e-08	1.50708e-07	UP		CSW01_RS16655	101.96	-4.58659	0.556309	8.24468
CSW01_RS16260	97.5485	-0.789739	0.333268	2.36968	0.0178035	0.11895	NS		CSW01_RS15495	198.777	-1.29216	0.360616	3.58319	0.000339418	0.00227953	NS		CSW01_RS16880	551.928	-0.8327	0.258715	3.21861	0.00128815	0.00864016	NS		CSW01_RS19265	855.407	1.75286	0.595657	-2.94274	0.00325324	0.021916	UP		CSW01_RS15895	25.1882	-4.24945	0.760071	5.59086	2.25946e-08	1.51201e-07	DOWN		manA	1820.03	3.48932	0.423236	-8.24438
CSW01_RS17500	813.015	0.720126	0.30379	-2.37047	0.0177654	0.11895	NS		CSW01_RS04940	22083.2	-1.39771	0.390261	3.58147	0.000341671	0.00229072	NS		CSW01_RS16305	134.343	-1.09906	0.341701	3.21644	0.00129792	0.00867954	NS		CSW01_RS06385	324.293	0.68453	0.232687	-2.94185	0.00326256	0.021941	NS		CSW01_RS09190	1236.52	-2.96711	0.530841	5.58946	2.27782e-08	1.52168e-07	DOWN		CSW01_RS18930	1465.5	-2.23632	0.271394	8.24013
CSW01_RS19235	456.476	1.00351	0.423495	-2.36958	0.0178081	0.11895	NS		CSW01_RS18855	1332.27	0.866952	0.242378	-3.57686	0.000347747	0.00232746	NS		CSW01_RS05335	1025.94	2.10778	0.655339	-3.21632	0.00129848	0.00867954	UP		CSW01_RS05300	6126.56	0.480931	0.163784	-2.93638	0.00332069	0.0222936	NS		CSW01_RS02215	434.492	1.52998	0.275259	-5.55834	2.72357e-08	1.81634e-07	UP		CSW01_RS06310	971.216	1.81249	0.220428	-8.22258
CSW01_RS07895	85.5833	1.05594	0.445287	-2.37136	0.0177228	0.11895	NS		CSW01_RS14665	216.852	-0.788733	0.220793	3.57227	0.000353897	0.00236052	NS		cpxP	365.545	1.07493	0.334851	-3.21016	0.00132661	0.00885238	NS		CSW01_RS06340	305.342	-0.639453	0.217838	2.93546	0.00333056	0.0223216	NS		bioH	333.604	-2.04242	0.367693	5.55469	2.78103e-08	1.85148e-07	DOWN		CSW01_RS12515	34266.6	-2.6486	0.32226	8.21883
CSW01_RS06470	550.831	0.680848	0.288016	-2.36393	0.0180825	0.12055	NS		CSW01_RS13235	1319.44	0.730496	0.204482	-3.57241	0.000353707	0.00236052	NS		CSW01_RS15350	989.825	1.01551	0.316484	-3.20872	0.00133326	0.00888154	NS		CSW01_RS17270	679.264	0.726046	0.247475	-2.93382	0.00334822	0.0223961	NS		CSW01_RS14085	1700.44	1.98419	0.35837	-5.5367	3.08231e-08	2.04855e-07	UP		CSW01_RS14645	310.264	-2.16422	0.26337	8.21744
CSW01_RS16820	769.784	-0.742867	0.314814	2.3597	0.0182896	0.121723	NS		CSW01_RS07345	195.917	0.892848	0.250097	-3.57001	0.000356963	0.00237691	NS		CSW01_RS18390	156.055	-0.836369	0.260773	3.20727	0.00134002	0.00891135	NS		CSW01_RS10585	835.405	-0.681935	0.232476	2.93336	0.00335312	0.0223961	NS		CSW01_RS11710	13002.6	2.75964	0.498676	-5.53393	3.13134e-08	2.07759e-07	UP		CSW01_RS12070	1569.11	2.52001	0.306704	-8.21641
CSW01_RS12075	515.069	-0.787365	0.336304	2.34123	0.0192202	0.127698	NS		glnQ	924.378	0.95106	0.266795	-3.56476	0.000364193	0.00242092	NS		CSW01_RS16580	57.0407	-0.912442	0.284776	3.20406	0.00135502	0.00899579	NS		CSW01_RS02515	355.795	0.792772	0.270394	-2.93192	0.00336876	0.0224622	NS		CSW01_RS06215	12215.5	-4.14697	0.749821	5.53062	3.19098e-08	2.11355e-07	DOWN		CSW01_RS16835	2655.43	-2.53678	0.308794	8.21512
CSW01_RS06475	1472.56	0.731596	0.31287	-2.33834	0.0193696	0.128472	NS		CSW01_RS16845	151.371	-0.743401	0.208617	3.56348	0.000365972	0.00242861	NS		CSW01_RS00570	3916.19	0.939702	0.293577	-3.20087	0.00137014	0.00908068	NS		CSW01_RS15405	1179.03	-0.766911	0.261647	2.93109	0.00337775	0.0224839	NS		fusA	8876.58	3.52172	0.636988	-5.5287	3.22606e-08	2.13315e-07	UP		CSW01_RS17950	1998.71	-1.8172	0.221206	8.21493
CSW01_RS13960	2341.41	0.960985	0.411177	-2.33716	0.0194311	0.128661	NS		CSW01_RS16465	179.542	-1.05125	0.295146	3.56181	0.000368304	0.00243993	NS		CSW01_RS18070	374.449	1.00552	0.314589	-3.1963	0.00139203	0.00921007	NS		CSW01_RS18445	1402.12	-0.546262	0.186455	2.92972	0.00339264	0.0225446	NS		CSW01_RS08385	647.097	-1.77489	0.32132	5.52374	3.31862e-08	2.19063e-07	DOWN		CSW01_RS15630	128.631	-2.27347	0.276893	8.21063
CSW01_RS15285	121.63	0.639496	0.273981	-2.33409	0.0195911	0.129501	NS		CSW01_RS01475	351.617	0.850182	0.238734	-3.56121	0.000369146	0.00244137	NS		CSW01_RS07065	466.177	-0.737781	0.230976	3.19419	0.00140224	0.00926189	NS		CSW01_RS14635	116.472	-1.30767	0.447607	2.92147	0.00348383	0.0230939	NS		CSW01_RS02050	30.3661	-2.76585	0.50104	5.52022	3.38577e-08	2.23117e-07	DOWN		CSW01_RS18650	1064.24	-2.17878	0.265388	8.2098
CSW01_RS07485	6895.37	0.698382	0.299601	-2.33104	0.0197513	0.130339	NS		rrf	1651.99	2.12582	0.597354	-3.55874	0.000372643	0.00246033	UP		CSW01_RS18155	470.287	0.746823	0.23423	-3.18842	0.00143055	0.00941695	NS		CSW01_RS04450	93.5586	-0.776779	0.265961	2.92065	0.00349299	0.0230939	NS		CSW01_RS07110	80.4718	2.35005	0.426865	-5.50537	3.68389e-08	2.42351e-07	UP		CSW01_RS01790	793.952	3.55681	0.433468	-8.20548
CSW01_RS15575	1127.09	-1.04869	0.450027	2.33029	0.0197908	0.130379	NS		CSW01_RS10300	1606.83	0.739615	0.207861	-3.55822	0.000373379	0.00246102	NS		CSW01_RS04430	529.881	-1.18199	0.370695	3.18859	0.00142969	0.00941695	NS		CSW01_RS05390	3182.67	0.659383	0.225757	-2.92077	0.00349164	0.0230939	NS		CSW01_RS02745	3719.39	-3.04761	0.553901	5.50209	3.75313e-08	2.46489e-07	DOWN		CSW01_RS05050	5983.45	2.13087	0.259961	-8.19689
CSW01_RS14765	907.861	0.76208	0.327509	-2.3269	0.0199708	0.131302	NS		CSW01_RS04450	91.9686	-0.898648	0.252841	3.5542	0.000379125	0.00249468	NS		CSW01_RS06425	1390.94	1.04911	0.329348	-3.1854	0.00144556	0.00949975	NS		CSW01_RS12130	387.827	-1.43389	0.492334	2.91243	0.00358623	0.0236703	NS		CSW01_RS16140	137.48	-3.0458	0.553817	5.49965	3.80537e-08	2.49079e-07	DOWN		CSW01_RS04510	3366.66	2.38943	0.291816	-8.18815
gspL	1694.37	0.570992	0.245443	-2.32638	0.0199984	0.131302	NS		thiF	106.703	1.01071	0.284546	-3.552	0.000382308	0.00251139	NS		CSW01_RS01500	845.639	-0.818322	0.257079	3.18315	0.00145681	0.00955753	NS		CSW01_RS01330	58950.1	-0.561517	0.192923	2.91058	0.00360759	0.0237712	NS		CSW01_RS09425	265.052	1.9395	0.352652	-5.49974	3.80344e-08	2.49079e-07	UP		CSW01_RS04685	185.327	3.25865	0.398673	-8.17375
CSW01_RS02970	337.818	0.5719	0.246179	-2.32311	0.0201732	0.132228	NS		CSW01_RS07870	956.277	1.40305	0.395182	-3.5504	0.000384648	0.00252251	NS		CSW01_RS09505	8457.57	0.870315	0.273758	-3.17914	0.00147712	0.00967454	NS		CSW01_RS11020	1056.9	0.651505	0.224322	-2.90433	0.00368045	0.0242105	NS		CSW01_RS10590	2075.71	-2.08549	0.379588	5.49408	3.92742e-08	2.56635e-07	DOWN		CSW01_RS08335	3839.26	-2.65126	0.324437	8.17189
CSW01_RS07425	45.3182	-0.810657	0.349285	2.32091	0.0202919	0.132783	NS		CSW01_RS07660	678.93	-0.689218	0.194161	3.54972	0.000385647	0.00252482	NS		CSW01_RS09355	462.745	-1.51613	0.477073	3.17798	0.00148307	0.0096972	DOWN		CSW01_RS15625	711.565	-0.748632	0.25814	2.90009	0.0037305	0.0244949	NS		CSW01_RS18150	93.505	1.76886	0.322243	-5.48921	4.03725e-08	2.63369e-07	UP		CSW01_RS03760	2272.04	1.94673	0.238272	-8.17022
CSW01_RS00815	1998.2	1.0186	0.439134	-2.31956	0.0203646	0.133035	NS		CSW01_RS15515	502.9	-1.59834	0.450622	3.54695	0.000389716	0.00254719	DOWN		CSW01_RS19210	1101.82	1.09382	0.344538	-3.17475	0.00149963	0.00978907	NS		CSW01_RS05970	67.7132	1.36993	0.472453	-2.89962	0.00373619	0.0244949	NS		CSW01_RS17085	1669.58	-2.50211	0.456273	5.4838	4.16291e-08	2.71112e-07	DOWN		CSW01_RS16550	1707.79	-2.56124	0.313563	8.16819
CSW01_RS17560	35.6871	-0.824157	0.355619	2.31753	0.0204749	0.133532	NS		CSW01_RS04100	484.16	-1.98237	0.559688	3.54192	0.00039723	0.00259196	DOWN		CSW01_RS17525	159.483	1.18626	0.373808	-3.17345	0.00150637	0.00980021	NS		gspF	1886.8	0.378831	0.130854	-2.89506	0.00379084	0.0248116	NS		CSW01_RS01595	164.747	-1.52716	0.278729	5.47903	4.27671e-08	2.78057e-07	DOWN		CSW01_RS10505	3223.52	1.65945	0.203498	-8.15461
CSW01_RS17735	808.735	-1.45594	0.629174	2.31405	0.020665	0.134547	NS		CSW01_RS08915	1313.03	-1.82223	0.514613	3.54097	0.000398655	0.00259691	DOWN		CSW01_RS08400	238.397	0.666441	0.20999	-3.17369	0.00150516	0.00980021	NS		CSW01_RS16460	2417.12	-0.813898	0.28119	2.89447	0.00379793	0.0248165	NS		CSW01_RS09670	589.913	-6.83695	1.24923	5.47294	4.42637e-08	2.87307e-07	DOWN		CSW01_RS11630	463.061	1.93054	0.236888	-8.14958
CSW01_RS15515	373.894	-1.16569	0.504125	2.31231	0.0207608	0.134945	NS		CSW01_RS19555	1204.72	0.840312	0.237415	-3.53942	0.000401008	0.00260789	NS		CSW01_RS05060	10216.2	1.89997	0.599611	-3.16867	0.00153136	0.00994621	UP		pgsA	5160.63	0.482049	0.166925	-2.88782	0.00387917	0.0253051	NS		CSW01_RS05695	333.067	-2.04114	0.373365	5.46687	4.58049e-08	2.96816e-07	DOWN		CSW01_RS15740	655.648	-3.20632	0.393528	8.14763
CSW01_RS15415	837.304	-0.869367	0.376082	2.31164	0.0207975	0.134959	NS		flgF	1897.03	-0.781162	0.221024	3.53429	0.000408868	0.00265458	NS		CSW01_RS15895	56.4964	-1.35988	0.429275	3.16785	0.00153572	0.00995793	NS		CSW01_RS16055	190.678	-0.89531	0.310963	2.87915	0.0039875	0.0259685	NS		CSW01_RS03350	3729.78	-2.30961	0.422743	5.46339	4.67124e-08	3.02192e-07	DOWN		CSW01_RS06195	1244.31	1.82645	0.224217	-8.1459
CSW01_RS16240	1000.36	-0.702549	0.304223	2.30932	0.0209257	0.135565	NS		CSW01_RS07665	3384.89	-1.50691	0.426471	3.53345	0.000410178	0.00265866	DOWN		CSW01_RS06020	946.578	0.640858	0.202368	-3.1668	0.00154128	0.00997736	NS		CSW01_RS12875	118.689	0.665896	0.231493	-2.87653	0.00402078	0.0261417	NS		CSW01_RS06005	486.975	-3.2331	0.591913	5.46213	4.70464e-08	3.03797e-07	DOWN		CSW01_RS00260	1403.63	-2.34479	0.288388	8.13067
CSW01_RS02155	1775.91	-0.525995	0.227871	2.3083	0.0209823	0.135706	NS		CSW01_RS09990	1029.1	1.39669	0.39536	-3.5327	0.000411345	0.0026618	NS		CSW01_RS16030	54.4112	-0.930565	0.293928	3.16596	0.00154571	0.00998944	NS		CSW01_RS02900	4750.56	-0.638342	0.222381	2.87049	0.00409842	0.0266023	NS		CSW01_RS10835	2208.8	-1.94209	0.355574	5.46186	4.71166e-08	3.03797e-07	DOWN		CSW01_RS15910	123.428	-2.49388	0.306915	8.12566
CSW01_RS12055	1086.12	-0.902459	0.391083	2.30759	0.0210221	0.135738	NS		CSW01_RS17005	900.757	1.02011	0.289154	-3.52791	0.000418849	0.00270587	NS		CSW01_RS03210	56.9167	-0.960424	0.303765	3.16173	0.00156833	0.0101188	NS		CSW01_RS16960	3325.62	-0.778348	0.271341	2.86853	0.0041239	0.0266599	NS		CSW01_RS08355	628.624	2.40917	0.4415	-5.45678	4.84834e-08	3.12092e-07	UP		CSW01_RS09650	499.249	1.90132	0.234342	-8.11343
CSW01_RS15650	94.4452	-0.666492	0.288953	2.30658	0.0210783	0.135876	NS		CSW01_RS15120	564.336	-1.61123	0.456973	3.52588	0.00042208	0.00272224	DOWN		CSW01_RS02715	192.323	-1.69726	0.537856	3.15561	0.00160164	0.0103167	DOWN		CSW01_RS07310	254.344	0.699746	0.243964	-2.86823	0.00412773	0.0266599	NS		CSW01_RS01345	149.894	1.741	0.319323	-5.45215	4.97632e-08	3.19801e-07	UP		CSW01_RS11900	68078.7	2.5826	0.318458	-8.1097
CSW01_RS18135	2072.15	1.25295	0.543861	-2.30379	0.0212342	0.136271	NS		glgX	7127.84	-1.74502	0.495203	3.52385	0.000425322	0.00273833	DOWN		modC	680.801	0.667366	0.211676	-3.15278	0.00161724	0.0104	NS		CSW01_RS09705	260.761	-0.960344	0.3347	2.86927	0.00411422	0.0266599	NS		fliQ	256.681	2.29366	0.421098	-5.44685	5.12689e-08	3.28933e-07	UP		CSW01_RS13420	300.106	-1.96147	0.241902	8.10855
CSW01_RS19230	101.417	0.586143	0.254508	-2.30304	0.0212765	0.136271	NS		CSW01_RS05755	1494.33	-1.29146	0.366532	3.52344	0.000425979	0.00273833	NS		CSW01_RS07005	1089	0.796432	0.252678	-3.15196	0.00162176	0.0104005	NS		CSW01_RS17740	3987.69	-2.55994	0.893194	2.86605	0.00415624	0.0267999	DOWN		CSW01_RS08955	55.0629	4.58525	0.842552	-5.4421	5.26556e-08	3.37273e-07	UP		CSW01_RS15570	1195.07	-2.06406	0.254719	8.10328
CSW01_RS09065	62.5785	-0.680816	0.295509	2.30388	0.0212297	0.136271	NS		CSW01_RS04745	213.945	-0.821594	0.233379	3.52042	0.000430857	0.00276514	NS		CSW01_RS08925	639.926	-1.95352	0.61981	3.1518	0.00162266	0.0104005	DOWN		CSW01_RS11945	9718.26	1.2706	0.443474	-2.86511	0.00416871	0.0268361	NS		CSW01_RS14390	85.3885	-1.67695	0.30847	5.43635	5.43835e-08	3.47768e-07	DOWN		CSW01_RS17195	2190.38	1.93812	0.239456	-8.09383
gspF	1959.53	0.614573	0.266859	-2.30299	0.0212792	0.136271	NS		moaB	472.47	0.869513	0.247217	-3.51721	0.000436113	0.00279308	NS		CSW01_RS08665	2230.88	1.51956	0.48272	-3.1479	0.00164446	0.0105229	UP		CSW01_RS17285	1039.81	0.663195	0.231922	-2.85956	0.00424228	0.0272202	NS		mreD	253.039	1.56617	0.288227	-5.4338	5.51658e-08	3.52192e-07	UP		CSW01_RS03330	2076.82	1.68315	0.208159	-8.08588
CSW01_RS13990	2060.66	0.991425	0.430655	-2.30213	0.0213277	0.136357	NS		CSW01_RS11145	34.6703	1.19572	0.339995	-3.51689	0.000436642	0.00279308	NS		pgsA	4154.14	1.09409	0.348366	-3.14063	0.00168587	0.0107702	NS		CSW01_RS07295	4081.99	-1.86977	0.653767	2.86	0.00423647	0.0272202	DOWN		lptB	782.884	1.6687	0.30713	-5.43321	5.53486e-08	3.52779e-07	UP		CSW01_RS04435	119.438	-3.33552	0.412585	8.08445
secD	1178.75	0.937308	0.407632	-2.2994	0.0214825	0.137122	NS		CSW01_RS07000	3586.92	1.36431	0.388388	-3.51275	0.000443498	0.00282766	NS		CSW01_RS17665	1706.25	-2.1715	0.691538	3.1401	0.00168887	0.0107718	DOWN		CSW01_RS11065	391.383	0.675573	0.236686	-2.85431	0.00431311	0.0276293	NS		CSW01_RS19020	644.12	-1.99357	0.367508	5.42455	5.80997e-08	3.69708e-07	DOWN		CSW01_RS01675	1105.21	2.23434	0.27656	-8.07904
CSW01_RS05590	19830.3	0.978889	0.425842	-2.29872	0.0215211	0.137144	NS		CSW01_RS11625	3228.79	-1.02386	0.291439	3.51311	0.000442902	0.00282766	NS		CSW01_RS16630	163.773	-0.822904	0.262308	3.13716	0.00170591	0.0108626	NS		CSW01_RS00145	1482.41	0.946698	0.332045	-2.85112	0.00435659	0.0278623	NS		ccoO	2711.02	-1.86949	0.346107	5.40148	6.60946e-08	4.19895e-07	DOWN		CSW01_RS17080	3523.65	-1.76433	0.218598	8.07112
CSW01_RS14340	11802.5	1.54544	0.673532	-2.29453	0.0217603	0.138276	NS		CSW01_RS04445	146.104	-1.29956	0.370098	3.5114	0.000445752	0.0028374	NS		CSW01_RS10745	1029.61	0.73625	0.234746	-3.13637	0.00171053	0.0108743	NS		hutH	241.755	-1.22446	0.429892	2.84829	0.00439555	0.0280656	NS		CSW01_RS08160	427.79	-2.6916	0.498744	5.39675	6.78603e-08	4.30409e-07	DOWN		CSW01_RS02375	589.008	2.78388	0.344947	-8.07044
CSW01_RS00845	7270.78	-1.28588	0.560451	2.29436	0.0217696	0.138276	NS		deoD	25466.3	3.41549	0.973319	-3.50911	0.000449604	0.00285261	UP		CSW01_RS07060	464.601	-1.12873	0.360174	3.13385	0.0017253	0.0109503	NS		CSW01_RS17265	136.252	0.706248	0.248048	-2.84723	0.00441017	0.028113	NS		CSW01_RS04080	155.289	-2.39191	0.443485	5.39343	6.91251e-08	4.37717e-07	DOWN		murQ	236.182	1.86531	0.231158	-8.06943
CSW01_RS00080	48.6096	-0.836796	0.364876	2.29337	0.0218265	0.138412	NS		CSW01_RS05530	1012.68	-1.31408	0.374439	3.50947	0.000448997	0.00285261	NS		CSW01_RS18940	1095.01	-1.13157	0.361777	3.12781	0.00176115	0.0111597	NS		CSW01_RS17030	393.693	0.49058	0.172428	-2.84514	0.00443922	0.0282522	NS		budA	100.043	-3.20857	0.594949	5.39302	6.92825e-08	4.38e-07	DOWN		CSW01_RS16040	68.6124	-3.87202	0.479874	8.06883
CSW01_RS17435	271.985	-0.662798	0.289541	2.28913	0.0220715	0.139512	NS		CSW01_RS10585	832.234	-0.741675	0.211612	3.50487	0.000456824	0.00289371	NS		CSW01_RS13445	851.136	0.893461	0.28608	-3.12311	0.0017895	0.0113209	NS		CSW01_RS00470	4962.27	0.304707	0.107193	-2.84261	0.00447452	0.0284306	NS		CSW01_RS16270	69.0387	-2.36579	0.439032	5.38864	7.09936e-08	4.47363e-07	DOWN		tal	4818.96	2.79461	0.346384	-8.06796
citE	28.2257	0.785964	0.343259	-2.28971	0.0220383	0.139512	NS		CSW01_RS16475	711.658	-0.853345	0.243506	3.50441	0.000457612	0.00289401	NS		CSW01_RS16595	99.0414	-1.10596	0.354666	3.11832	0.00181885	0.0114879	NS		CSW01_RS09405	440.586	-1.39583	0.492617	2.83351	0.00460404	0.0292062	NS		CSW01_RS00215	500.067	2.00403	0.371883	-5.38886	7.09046e-08	4.47363e-07	UP		CSW01_RS13325	1119.43	1.58877	0.196958	-8.06656
CSW01_RS15785	1958.06	-0.650736	0.284689	2.28578	0.0222672	0.140457	NS		CSW01_RS15720	411.152	-1.25268	0.357822	3.50086	0.000463757	0.00291868	NS		CSW01_RS06235	157.533	1.28613	0.41268	-3.11654	0.00182988	0.0115389	NS		CSW01_RS05175	1756.46	0.511322	0.180554	-2.83197	0.00462629	0.0292998	NS		pdxH	1068.99	1.84123	0.341891	-5.38545	7.22647e-08	4.54636e-07	UP		CSW01_RS19695	350.658	-2.1026	0.260789	8.06244
CSW01_RS08605	465.136	0.876032	0.383327	-2.28534	0.0222931	0.140457	NS		CSW01_RS05320	18015.1	-1.78479	0.509813	3.50087	0.000463734	0.00291868	DOWN		CSW01_RS17505	242.775	1.08176	0.347338	-3.11443	0.001843	0.0116029	NS		CSW01_RS02500	617.166	0.552139	0.195076	-2.83038	0.0046493	0.029398	NS		tal	2492.69	1.68333	0.312842	-5.38077	7.41697e-08	4.65867e-07	UP		pgsA	966.074	2.1716	0.269385	-8.06133
CSW01_RS14715	775.503	0.663094	0.290241	-2.28463	0.0223345	0.140491	NS		CSW01_RS11945	8590.19	0.985838	0.281558	-3.50136	0.000462885	0.00291868	NS		CSW01_RS09705	264.786	-1.12362	0.36102	3.11233	0.00185616	0.0116668	NS		CSW01_RS14270	983.828	0.971883	0.343784	-2.82702	0.00469838	0.0296126	NS		CSW01_RS10160	466.213	-1.60828	0.299092	5.3772	7.56525e-08	4.74415e-07	DOWN		CSW01_RS12465	3022.05	-2.33854	0.290352	8.05416
CSW01_RS00915	820.912	1.08134	0.47352	-2.28362	0.0223936	0.140636	NS		CSW01_RS16310	527.895	-1.13082	0.323747	3.49291	0.000477781	0.00300209	NS		CSW01_RS16515	230.29	1.35831	0.437266	-3.10638	0.00189393	0.011866	NS		CSW01_RS06995	77.1905	0.913577	0.323154	-2.82707	0.00469763	0.0296126	NS		CSW01_RS04530	177.828	-1.64165	0.305339	5.37648	7.59561e-08	4.75551e-07	DOWN		CSW01_RS16020	184.511	-2.93329	0.364216	8.05371
CSW01_RS00990	2431.61	-0.860004	0.377254	2.27964	0.0226291	0.141886	NS		CSW01_RS09335	1357.62	0.957409	0.274202	-3.49162	0.000480096	0.00301179	NS		CSW01_RS09765	22.8451	-1.60906	0.517922	3.10677	0.00189143	0.011866	DOWN		tnaC	500.843	-3.3573	1.1885	2.82481	0.00473084	0.0297693	DOWN		CSW01_RS02485	340.982	-1.38213	0.257316	5.37132	7.81619e-08	4.8779e-07	NS		CSW01_RS18240	414.962	-2.28955	0.284487	8.048
CSW01_RS04950	1815.48	-1.09348	0.480514	2.27565	0.0228668	0.143147	NS		CSW01_RS02860	692.298	0.686717	0.196826	-3.48896	0.00048491	0.00303711	NS		CSW01_RS17090	1555.42	0.705858	0.227517	-3.10244	0.00191932	0.0120058	NS		CSW01_RS06760	149.236	-0.722828	0.255984	2.82372	0.00474691	0.0298051	NS		galM	143.149	2.28968	0.426259	-5.37158	7.80518e-08	4.8779e-07	UP		ccoS	165.483	2.48713	0.309044	-8.04781
CSW01_RS19590	1624.87	-0.446506	0.196652	2.27054	0.0231747	0.144842	NS		metF	1803.21	1.89061	0.542402	-3.48562	0.000491002	0.00307033	UP		CSW01_RS02180	1321.26	1.02426	0.330319	-3.10081	0.00192992	0.0120334	NS		CSW01_RS12355	2230.22	0.812286	0.287698	-2.8234	0.00475175	0.0298051	NS		CSW01_RS07665	777.833	1.58444	0.295382	-5.36402	8.13893e-08	5.07118e-07	UP		CSW01_RS15690	226.321	-2.7856	0.346253	8.04498
CSW01_RS14990	2317.52	0.607849	0.267953	-2.26849	0.0232991	0.145386	NS		CSW01_RS07515	10497.8	1.47152	0.422581	-3.48222	0.000497277	0.0031046	NS		CSW01_RS11610	2181.72	0.841593	0.271398	-3.10096	0.00192896	0.0120334	NS		CSW01_RS07590	3970.23	0.521176	0.185201	-2.81411	0.00489119	0.0306306	NS		CSW01_RS03440	496.233	1.96787	0.36707	-5.36101	8.27584e-08	5.14823e-07	UP		CSW01_RS14065	16202.8	2.79508	0.347778	-8.03696
CSW01_RS08120	453.112	0.81151	0.360054	-2.25385	0.0242053	0.1508	NS		CSW01_RS10200	1817.36	-0.978128	0.281826	3.47068	0.000519144	0.00323594	NS		CSW01_RS14905	1288.06	0.889468	0.287321	-3.09573	0.00196329	0.0122219	NS		CSW01_RS00160	1883.75	0.704223	0.25077	-2.80824	0.0049813	0.0311451	NS		CSW01_RS14170	1154.06	1.88616	0.351943	-5.35928	8.35537e-08	5.18941e-07	UP		CSW01_RS06930	1008.81	-1.47284	0.183322	8.03418
CSW01_RS04015	629.231	0.979563	0.434967	-2.25204	0.0243198	0.151271	NS		CSW01_RS04710	86.9555	-1.83471	0.528734	3.47	0.000520455	0.00323894	DOWN		CSW01_RS03835	153.312	-0.894047	0.289282	3.09057	0.00199772	0.0124164	NS		CSW01_RS11935	5196.21	1.48459	0.528789	-2.80752	0.00499245	0.031165	NS		CSW01_RS13425	314.463	-2.2993	0.430648	5.33918	9.33684e-08	5.78973e-07	DOWN		CSW01_RS07755	644.901	1.80126	0.224252	-8.03228
CSW01_RS16525	136.026	-0.652698	0.28996	2.25099	0.0243862	0.151443	NS		CSW01_RS10460	11006.8	1.3233	0.381418	-3.46942	0.00052158	0.00324077	NS		CSW01_RS15810	861.098	-1.11865	0.362201	3.08847	0.00201192	0.0124671	NS		CSW01_RS15470	297.366	-1.01664	0.362556	2.8041	0.00504577	0.0313997	NS		CSW01_RS05960	48.9283	-2.33232	0.437124	5.3356	9.52296e-08	5.89574e-07	DOWN		CSW01_RS16440	68.6162	-3.89956	0.485532	8.03151
CSW01_RS00945	14288.7	-0.919777	0.408737	2.25029	0.0244306	0.151477	NS		CSW01_RS00445	1056.33	0.899493	0.259311	-3.46878	0.000522825	0.00324335	NS		CSW01_RS06045	926.168	1.07479	0.348008	-3.08841	0.00201227	0.0124671	NS		CSW01_RS06285	315.087	0.613995	0.218965	-2.80408	0.00504609	0.0313997	NS		CSW01_RS16090	476.734	-1.67363	0.31384	5.33274	9.67407e-08	5.97961e-07	DOWN		CSW01_RS11530	1576.62	2.23819	0.278693	-8.031
CSW01_RS18155	434.248	0.475376	0.211405	-2.24866	0.0245343	0.151879	NS		CSW01_RS11450	2531.67	-1.74807	0.504105	3.46768	0.000524972	0.00325149	DOWN		CSW01_RS19270	1077.31	2.12802	0.689694	-3.08546	0.00203237	0.0125716	UP		CSW01_RS03255	239.201	-1.29552	0.462578	2.80065	0.00509992	0.0316842	NS		CSW01_RS01300	4758.66	2.18952	0.410602	-5.33246	9.68919e-08	5.97961e-07	UP		CSW01_RS03155	1531.91	1.57392	0.196023	-8.02924
CSW01_RS04245	9682.41	-0.843314	0.375169	2.24783	0.0245873	0.151966	NS		CSW01_RS00570	4005.43	-0.919349	0.265186	3.46681	0.000526664	0.00325681	NS		CSW01_RS16040	23.51	-1.17352	0.381421	3.07669	0.00209314	0.012927	NS		CSW01_RS12270	7216.46	-1.97507	0.705551	2.79933	0.00512088	0.0317641	DOWN		CSW01_RS12290	487.14	1.85955	0.34879	-5.33144	9.74365e-08	6.00369e-07	UP		CSW01_RS05510	1751.38	-1.56462	0.195004	8.02352
CSW01_RS08930	1612.75	-0.614555	0.274153	2.24165	0.0249841	0.154174	NS		CSW01_RS15805	849.689	-0.887306	0.256166	3.46379	0.000532625	0.00328774	NS		CSW01_RS19130	187.974	-0.944358	0.307072	3.07536	0.00210248	0.0129642	NS		CSW01_RS16630	179.421	-0.891404	0.318688	2.7971	0.00515631	0.0319332	NS		CSW01_RS19290	265.429	-2.2691	0.427169	5.31194	1.08465e-07	6.67263e-07	DOWN		CSW01_RS02005	432.084	-3.18941	0.397547	8.02272
CSW01_RS15180	855.768	-0.67208	0.300254	2.23837	0.0251969	0.154876	NS		CSW01_RS06225	38.8949	1.07866	0.311444	-3.46342	0.000533352	0.00328774	NS		CSW01_RS07000	2466.53	1.28632	0.419201	-3.06851	0.00215132	0.0132444	NS		CSW01_RS04120	4547.26	-4.33823	1.55261	2.79415	0.00520355	0.0321749	DOWN		CSW01_RS13380	493.73	-2.18371	0.412009	5.30014	1.15713e-07	7.1073e-07	DOWN		CSW01_RS18280	3412.53	-3.39122	0.422773	8.02137
CSW01_RS07090	1290.07	0.760808	0.33994	-2.23806	0.0252169	0.154876	NS		CSW01_RS16460	2417.15	-0.866688	0.250587	3.45863	0.000542931	0.00334151	NS		CSW01_RS16605	69.4689	-0.860889	0.280718	3.06673	0.00216411	0.0132811	NS		CSW01_RS17105	7969.87	3.99484	1.43261	-2.7885	0.00529533	0.0326907	UP		CSW01_RS06375	373.848	-2.79325	0.527199	5.29828	1.16897e-07	7.16868e-07	DOWN		CSW01_RS15520	171.459	-2.53011	0.315757	8.01283
CSW01_RS12350	1975.05	0.886553	0.395925	-2.23919	0.0251433	0.154876	NS		gspE	2183.94	0.7137	0.206428	-3.45739	0.000545443	0.00335168	NS		CSW01_RS11955	43997.3	2.12726	0.693624	-3.06688	0.00216304	0.0132811	UP		CSW01_RS04470	3580.26	0.475888	0.170748	-2.78709	0.0053184	0.0327347	NS		CSW01_RS01305	2580.92	2.17396	0.411371	-5.28468	1.25924e-07	7.69889e-07	UP		CSW01_RS08985	264.039	-3.77781	0.471635	8.01001
CSW01_RS18105	1417.38	0.806836	0.361204	-2.23374	0.0255002	0.156369	NS		CSW01_RS18840	8105.13	-1.40295	0.405855	3.45678	0.000546666	0.00335392	NS		CSW01_RS09010	157.26	-0.775235	0.253054	3.06352	0.00218752	0.0134037	NS		CSW01_RS07055	248.959	-0.708775	0.254358	2.78653	0.00532754	0.0327347	NS		CSW01_RS07375	194.482	-1.42288	0.269248	5.28466	1.25939e-07	7.69889e-07	NS		CSW01_RS19275	6599.99	-1.76635	0.220851	7.99795
CSW01_RS17085	872.4	0.592956	0.265641	-2.23217	0.0256036	0.156511	NS		CSW01_RS08980	16.7429	-1.59308	0.46104	3.45539	0.000549493	0.00336597	DOWN		CSW01_RS02185	1670.13	0.804068	0.262649	-3.06137	0.00220323	0.0134788	NS		CSW01_RS12910	423.144	0.320985	0.115172	-2.787	0.00531985	0.0327347	NS		CSW01_RS06185	1031.4	1.5516	0.293908	-5.2792	1.29746e-07	7.91918e-07	UP		CSW01_RS19560	1619.72	-1.79859	0.224997	7.99384
CSW01_RS00305	2269.12	0.979685	0.438874	-2.23227	0.0255974	0.156511	NS		CSW01_RS16190	1009.98	-1.38343	0.400563	3.45371	0.000552933	0.00338173	NS		CSW01_RS11670	528.167	0.733323	0.239593	-3.06071	0.00220816	0.0134878	NS		CSW01_RS02035	606.661	0.867631	0.31157	-2.78471	0.00535764	0.0328384	NS		CSW01_RS09755	219.304	-3.07302	0.582344	5.27698	1.31333e-07	8.00349e-07	DOWN		CSW01_RS06165	272.443	3.75667	0.469935	-7.99403
CSW01_RS03030	6847.97	0.888336	0.3982	-2.23088	0.0256893	0.156789	NS		CSW01_RS15470	281.545	-1.34131	0.388541	3.45217	0.000556095	0.00339575	NS		CSW01_RS02865	362.447	1.17531	0.384179	-3.05928	0.00221872	0.0135311	NS		CSW01_RS07560	2028.18	0.348774	0.125256	-2.78449	0.0053612	0.0328384	NS		CSW01_RS05010	381.493	-2.1113	0.400186	5.27581	1.32175e-07	8.04217e-07	DOWN		CSW01_RS01815	303.719	3.7228	0.466014	-7.98859
CSW01_RS16380	607.913	-0.602577	0.270608	2.22675	0.025964	0.15748	NS		CSW01_RS12795	4566.52	0.683998	0.198472	-3.44632	0.000568284	0.00346476	NS		raiA	40988.3	-3.0794	1.00764	3.05604	0.00224281	0.0136566	DOWN		CSW01_RS11025	279.174	0.838025	0.301052	-2.78366	0.00537496	0.0328712	NS		CSW01_RS16860	487.137	-2.68679	0.50943	5.27411	1.33405e-07	8.10434e-07	DOWN		CSW01_RS00505	1846.14	1.94043	0.243169	-7.97976
CSW01_RS16875	111.729	-0.68583	0.307935	2.22719	0.0259346	0.15748	NS		CSW01_RS14845	399.776	-1.70584	0.495203	3.44472	0.000571651	0.00347985	DOWN		CSW01_RS15920	130.847	-1.21137	0.39649	3.05524	0.00224882	0.0136718	NS		CSW01_RS16310	538.757	-0.978567	0.352241	2.77812	0.00546751	0.033337	NS		CSW01_RS11700	3188.14	2.89871	0.549981	-5.27057	1.36002e-07	8.24923e-07	UP		CSW01_RS12405	1607.89	1.62946	0.20422	-7.97893
CSW01_RS18455	2579.95	0.544139	0.244192	-2.22833	0.0258588	0.15748	NS		secD	2790.26	-1.22419	0.355854	3.44015	0.000581401	0.00353369	NS		CSW01_RS07870	555.176	1.38189	0.452599	-3.05323	0.0022639	0.0137207	NS		CSW01_RS03980	695.035	-0.614738	0.221322	2.77757	0.00547667	0.033337	NS		CSW01_RS11740	531.014	1.49218	0.283257	-5.26794	1.37966e-07	8.35533e-07	NS		CSW01_RS02065	228.334	4.21246	0.528666	-7.96808
CSW01_RS01025	2582.15	-0.946351	0.424947	2.22699	0.0259482	0.15748	NS		CSW01_RS18385	328.509	1.40164	0.407617	-3.43863	0.000584664	0.00354799	NS		CSW01_RS08920	1204.08	-1.40247	0.459297	3.05352	0.00226176	0.0137207	NS		CSW01_RS11330	3736.18	-0.826278	0.297443	2.77794	0.00547047	0.033337	NS		CSW01_RS05565	730.011	2.50761	0.476517	-5.26237	1.42209e-07	8.59889e-07	UP		CSW01_RS15585	1249.99	-1.99903	0.251054	7.96255
CSW01_RS04375	1212.23	-0.517348	0.232541	2.22476	0.0260973	0.158043	NS		CSW01_RS15415	1070.32	-1.2391	0.36088	3.43356	0.000595715	0.00358787	NS		CSW01_RS14315	1145.66	-1.04043	0.342127	3.04107	0.00235737	0.0142429	NS		CSW01_RS07360	226.873	0.538023	0.194	-2.77331	0.00554884	0.0337239	NS		CSW01_RS09090	111.455	-1.93826	0.368522	5.25956	1.44402e-07	8.71793e-07	DOWN		CSW01_RS17110	2059.06	-1.90571	0.239361	7.96164
CSW01_RS16590	1149.75	-0.725041	0.326343	2.22171	0.0263028	0.158117	NS		CSW01_RS16395	2702.35	-1.54489	0.44978	3.43476	0.00059307	0.00358787	DOWN		CSW01_RS09685	56.451	-1.07741	0.354237	3.0415	0.00235402	0.0142429	NS		CSW01_RS01205	1510.96	0.484358	0.175099	-2.76619	0.00567153	0.0344161	NS		CSW01_RS09565	371.349	-1.55157	0.295466	5.25128	1.51047e-07	9.10498e-07	DOWN		CSW01_RS08880	6250.59	-1.71708	0.2162	7.94206
CSW01_RS02690	346.114	-0.752453	0.338594	2.22229	0.026264	0.158117	NS		CSW01_RS06070	12945.7	-1.75234	0.510326	3.43376	0.000595278	0.00358787	DOWN		CSW01_RS04550	293.283	-1.57455	0.519312	3.03198	0.00242953	0.0146562	DOWN		cysW	422.108	0.958559	0.346678	-2.76499	0.00569251	0.0344899	NS		CSW01_RS01265	656.351	1.74512	0.332958	-5.24126	1.59485e-07	9.59871e-07	UP		CSW01_RS11405	2365.25	-1.38883	0.174923	7.93965
CSW01_RS07845	428.568	1.20961	0.544076	-2.22323	0.0262002	0.158117	NS		CSW01_RS09030	1129.37	0.943147	0.274689	-3.4335	0.000595832	0.00358787	NS		CSW01_RS19675	109.49	-0.830812	0.274133	3.03069	0.00243996	0.0146964	NS		CSW01_RS15940	535.911	-0.454787	0.164774	2.76006	0.00577907	0.0349602	NS		CSW01_RS06740	94.9155	-4.27838	0.81708	5.23618	1.63937e-07	9.85142e-07	DOWN		CSW01_RS15515	162.88	-2.50994	0.316227	7.93715
CSW01_RS08025	551.321	0.514655	0.231662	-2.22157	0.0263123	0.158117	NS		CSW01_RS09175	13427.5	3.23909	0.943035	-3.43475	0.000593101	0.00358787	UP		CSW01_RS07355	319.018	-0.675861	0.223172	3.02843	0.00245826	0.0147837	NS		CSW01_RS03515	304.349	-0.576365	0.208928	2.75868	0.00580345	0.0350535	NS		CSW01_RS03525	235.033	-2.2061	0.421481	5.23416	1.65738e-07	9.94427e-07	DOWN		CSW01_RS15480	83.338	-3.4955	0.440561	7.93422
CSW01_RS13680	1993.64	0.557603	0.250956	-2.22191	0.0262893	0.158117	NS		CSW01_RS16610	612.065	-1.05496	0.30793	3.42598	0.00061259	0.00367743	NS		CSW01_RS18405	53.4349	-1.12937	0.374444	3.01612	0.00256035	0.0153739	NS		CSW01_RS05960	45.2059	0.695479	0.252196	-2.75769	0.00582115	0.0351063	NS		CSW01_RS07255	228.196	-2.04437	0.390807	5.23115	1.6846e-07	1.0092e-06	DOWN		CSW01_RS07430	152.026	-2.64789	0.334336	7.91986
CSW01_RS11120	93.6193	0.663681	0.298848	-2.2208	0.0263647	0.158188	NS		CSW01_RS04650	1385.78	1.18859	0.346919	-3.42614	0.000612225	0.00367743	NS		CSW01_RS15055	807.625	1.48758	0.493718	-3.01303	0.00258657	0.0155075	NS		CSW01_RS15500	1875.12	-1.29567	0.470123	2.75602	0.00585094	0.0352305	NS		CSW01_RS12220	376.46	1.63634	0.313188	-5.2248	1.74347e-07	1.04286e-06	UP		glpK	21315.6	3.95382	0.499326	-7.91832
CSW01_RS02095	3011.69	0.594889	0.267983	-2.21987	0.0264273	0.15832	NS		CSW01_RS11160	143.635	1.17488	0.343331	-3.42202	0.000621582	0.00372567	NS		sdhD	2600.92	-2.20627	0.732782	3.01082	0.00260544	0.0155966	DOWN		CSW01_RS06830	339.326	-0.438739	0.159221	2.75553	0.00585975	0.0352305	NS		CSW01_RS13270	11202.5	2.42796	0.464915	-5.22237	1.7665e-07	1.05501e-06	UP		CSW01_RS14290	454.205	1.72765	0.218203	-7.91764
lolD	703.551	0.47495	0.214112	-2.21823	0.0265389	0.158745	NS		CSW01_RS04105	405.16	-3.49482	1.02229	3.41861	0.000629408	0.00376679	DOWN		CSW01_RS03540	1744.02	0.70361	0.233857	-3.00872	0.00262354	0.0156809	NS		CSW01_RS15875	701.026	-0.807265	0.293068	2.75454	0.00587756	0.0352834	NS		CSW01_RS02220	492.89	1.43682	0.275147	-5.22203	1.76973e-07	1.05532e-06	NS		CSW01_RS16060	141.338	-2.35332	0.297578	7.90825
CSW01_RS16500	603.449	-0.765807	0.346243	2.21176	0.026983	0.161021	NS		CSW01_RS03595	618.569	0.716548	0.210358	-3.40632	0.000658445	0.00392852	NS		CSW01_RS11655	1512.14	1.13062	0.37588	-3.00792	0.00263046	0.0156981	NS		CSW01_RS18440	1691.71	-0.478937	0.173904	2.75402	0.00588678	0.0352846	NS		CSW01_RS06070	1133.2	2.36378	0.453138	-5.21647	1.82364e-07	1.08581e-06	UP		CSW01_RS15330	230.573	-2.45769	0.310804	7.90751
glmS	1595.39	0.729599	0.329963	-2.21115	0.0270255	0.161021	NS		CSW01_RS11125	558.828	0.797639	0.234152	-3.4065	0.00065801	0.00392852	NS		CSW01_RS15750	399.534	-0.774398	0.257495	3.00743	0.00263464	0.0156991	NS		CSW01_RS04770	659.518	-0.797199	0.289618	2.75259	0.00591257	0.035385	NS		CSW01_RS15860	474.53	-2.80114	0.537275	5.21361	1.85199e-07	1.101e-06	DOWN		CSW01_RS00720	98.9347	-5.09557	0.644793	7.90265
CSW01_RS02745	8351.57	-0.876219	0.396319	2.21089	0.0270433	0.161021	NS		CSW01_RS11460	4194.59	-0.80647	0.236911	3.40411	0.000663797	0.0039544	NS		CSW01_RS09270	784.315	1.17461	0.39093	-3.00467	0.00265868	0.0158181	NS		CSW01_RS08865	5059.55	-0.635374	0.231526	2.74428	0.00606433	0.0362378	NS		CSW01_RS04300	156.687	3.02927	0.581157	-5.21247	1.86341e-07	1.10609e-06	UP		grxD	1687.91	1.57498	0.199398	-7.89865
lacZ	1541.44	0.799569	0.362287	-2.20701	0.0273136	0.162135	NS		CSW01_RS16755	888.634	-1.20035	0.353584	3.39481	0.00068676	0.00408496	NS		CSW01_RS06535	190.78	0.813441	0.270826	-3.00356	0.00266842	0.0158519	NS		CSW01_RS17045	7264.22	-0.887205	0.323598	2.74169	0.00611243	0.0364141	NS		CSW01_RS07345	100.166	-1.91848	0.36823	5.21	1.88839e-07	1.11921e-06	DOWN		CSW01_RS15825	283.933	-3.15685	0.399799	7.89609
gspE	2098.66	0.584555	0.264855	-2.20707	0.0273089	0.162135	NS		CSW01_RS08380	46332.7	1.44391	0.425588	-3.39275	0.000691936	0.00410949	NS		CSW01_RS08930	1480.36	-0.813837	0.271379	2.99889	0.00270963	0.0160478	NS		CSW01_RS04580	960.954	0.616003	0.224678	-2.74171	0.00611198	0.0364141	NS		chiP	8344.2	3.4793	0.667941	-5.20899	1.89874e-07	1.12364e-06	UP		CSW01_RS15760	732.035	-2.79925	0.354621	7.89363
ribD	1295.36	0.536668	0.243645	-2.20267	0.0276182	0.163694	NS		CSW01_RS06260	2506.68	2.20115	0.649652	-3.3882	0.000703522	0.00417195	UP		CSW01_RS12950	440.3	-0.871359	0.290533	2.99918	0.0027071	0.0160478	NS		CSW01_RS16875	134.194	-1.05094	0.383672	2.73916	0.00615965	0.0366396	NS		CSW01_RS17030	289.422	-1.87518	0.360387	5.20325	1.95832e-07	1.15713e-06	DOWN		gcvP	4964.95	2.57429	0.326602	-7.88204
CSW01_RS18225	1275.71	0.733981	0.333444	-2.20121	0.027721	0.1638	NS		CSW01_RS09715	885.887	1.57228	0.464316	-3.38623	0.000708588	0.00419562	UP		CSW01_RS00730	85.4694	-1.0063	0.33562	2.99832	0.00271472	0.0160535	NS		CSW01_RS15775	469.5	-0.495773	0.181716	2.72828	0.00636654	0.0378128	NS		CSW01_RS16365	146.736	-1.83333	0.352496	5.20099	1.98228e-07	1.16951e-06	DOWN		CSW01_RS14505	575.608	2.19787	0.278869	-7.88136
CSW01_RS18470	151.992	0.600134	0.272783	-2.20004	0.027804	0.1638	NS		vasA	596.407	-1.01259	0.299261	3.38365	0.000715301	0.00422895	NS		CSW01_RS16015	35.6494	-1.14416	0.381868	2.99621	0.00273359	0.0161406	NS		CSW01_RS01895	2642.79	0.378499	0.13884	-2.72616	0.00640758	0.0379989	NS		CSW01_RS09870	157.231	1.79633	0.346007	-5.19159	2.08502e-07	1.22826e-06	UP		CSW01_RS00020	5905.88	2.20434	0.279912	-7.8751
CSW01_RS08935	1590.09	-1.34429	0.610894	2.20053	0.0277691	0.1638	NS		CSW01_RS17960	2161.97	0.642277	0.189945	-3.38139	0.000721208	0.00425098	NS		modA	582.131	0.906285	0.3037	-2.98415	0.00284371	0.0167401	NS		CSW01_RS09015	390.832	-0.558954	0.205202	2.72392	0.00645127	0.0381424	NS		CSW01_RS09960	1018.84	2.20768	0.425353	-5.19025	2.10016e-07	1.23531e-06	UP		CSW01_RS18790	268.893	-2.14719	0.272666	7.8748
CSW01_RS13385	380.702	0.669606	0.304187	-2.2013	0.0277149	0.1638	NS		CSW01_RS07155	3470.72	0.509961	0.150833	-3.38097	0.000722297	0.00425098	NS		CSW01_RS18855	1022.93	-0.683087	0.228893	2.98431	0.00284217	0.0167401	NS		CSW01_RS11130	210.634	0.385328	0.141447	-2.72418	0.00644605	0.0381424	NS		raiA	12923.2	-4.28419	0.827305	5.17849	2.2369e-07	1.31178e-06	DOWN		CSW01_RS02590	15536.6	1.94051	0.246426	-7.87463
CSW01_RS00610	1575.21	0.702621	0.31969	-2.19782	0.0279622	0.164483	NS		CSW01_RS07645	479.974	-0.952219	0.281622	3.38119	0.000721724	0.00425098	NS		CSW01_RS00525	2328.29	-0.787146	0.263851	2.98329	0.00285166	0.0167616	NS		CSW01_RS07890	376.389	1.12787	0.414591	-2.72043	0.00651974	0.0384891	NS		CSW01_RS13660	388.095	2.87401	0.554962	-5.17876	2.2337e-07	1.31178e-06	UP		CSW01_RS03880	6065.9	2.79993	0.355577	-7.87433
CSW01_RS06290	352.501	0.582734	0.265391	-2.19575	0.0281095	0.165089	NS		CSW01_RS16515	158.702	-1.20977	0.358118	3.37813	0.000729812	0.00428875	NS		CSW01_RS04770	738.476	-1.1779	0.395302	2.97975	0.00288482	0.0169309	NS		panP	5363.29	0.293837	0.108066	-2.71906	0.00654685	0.0385909	NS		CSW01_RS01765	570.741	2.04928	0.396324	-5.17071	2.33208e-07	1.36553e-06	UP		CSW01_RS14060	12038.5	2.87069	0.364723	-7.87086
CSW01_RS06500	41.5244	-0.86643	0.394694	2.19519	0.0281497	0.165089	NS		CSW01_RS18530	1416.02	-1.93176	0.572139	3.37638	0.000734465	0.00430945	DOWN		CSW01_RS13475	4055.39	2.55561	0.858386	-2.97723	0.0029087	0.0170454	UP		CSW01_RS07000	2853.25	0.903603	0.333105	-2.71267	0.0066744	0.0392836	NS		CSW01_RS08525	333.905	1.91549	0.371221	-5.15996	2.47e-07	1.44412e-06	UP		CSW01_RS14750	571.601	-2.28961	0.291292	7.86019
CSW01_RS05905	813.136	0.914782	0.416889	-2.1943	0.0282135	0.165214	NS		CSW01_RS02425	925.034	1.34103	0.397228	-3.37598	0.000735543	0.00430945	NS		CSW01_RS15695	1109.65	-1.08561	0.365237	2.97234	0.00295536	0.0172757	NS		CSW01_RS08980	18.1415	-1.0749	0.397223	2.70603	0.0068092	0.0400168	NS		CSW01_RS07390	42.5217	-2.89774	0.562308	5.1533	2.55937e-07	1.49412e-06	DOWN		CSW01_RS02645	123.645	-2.44926	0.311636	7.85936
CSW01_RS04210	1469.21	-1.2065	0.551254	2.18864	0.028623	0.16711	NS		CSW01_RS05165	1098.08	0.576818	0.170974	-3.37372	0.000741586	0.00433833	NS		CSW01_RS09545	1600.05	1.11677	0.375739	-2.97219	0.00295686	0.0172757	NS		CSW01_RS16505	5015.74	1.041	0.38483	-2.70509	0.00682853	0.0400511	NS		CSW01_RS18190	704.483	-2.54027	0.492998	5.1527	2.56769e-07	1.49673e-06	DOWN		CSW01_RS18545	612.881	-1.86836	0.237892	7.85381
CSW01_RS07040	247.558	-0.831463	0.379807	2.18917	0.0285843	0.16711	NS		CSW01_RS10690	1343.15	-0.542567	0.160846	3.37321	0.000742965	0.00433989	NS		CSW01_RS12510	3223.21	0.606398	0.204265	-2.96869	0.00299073	0.0174474	NS		CSW01_RS00680	148.775	0.734486	0.271576	-2.70454	0.00683996	0.0400511	NS		CSW01_RS15590	503.003	-1.70318	0.330857	5.14779	2.63579e-07	1.53413e-06	DOWN		CSW01_RS04265	39065.7	1.92045	0.244545	-7.85318
CSW01_RS01450	1589.71	0.602504	0.275519	-2.18679	0.0287576	0.167435	NS		CSW01_RS16195	66.7759	-1.26296	0.375089	3.3671	0.000759633	0.00443063	NS		CSW01_RS09865	1172.82	1.31003	0.441354	-2.9682	0.00299547	0.017449	NS		CSW01_RS03205	59.498	-1.75165	0.647739	2.70426	0.00684573	0.0400511	DOWN		CSW01_RS01250	278.493	1.76621	0.343399	-5.14332	2.69922e-07	1.56869e-06	UP		CSW01_RS19680	84.6854	-2.76667	0.352768	7.84273
folB	416.557	-0.566563	0.259121	2.18648	0.0287804	0.167435	NS		CSW01_RS00430	1556.57	-0.878109	0.261059	3.36364	0.000769231	0.00447991	NS		cydB	757.952	-0.623162	0.210239	2.96407	0.00303599	0.0176586	NS		CSW01_RS00685	14624.2	1.05781	0.391949	-2.69885	0.006958	0.0406472	NS		CSW01_RS01965	1427.13	-1.17696	0.228877	5.14233	2.71351e-07	1.57464e-06	NS		CSW01_RS07135	430.928	-3.13689	0.400344	7.83548
CSW01_RS13635	618.675	0.758689	0.347049	-2.18611	0.0288074	0.167435	NS		CSW01_RS02010	4462.52	-1.21121	0.360316	3.36153	0.000775114	0.00450744	NS		CSW01_RS14690	826.7	3.68001	1.24222	-2.96244	0.00305211	0.0177259	UP		CSW01_RS13680	1945.42	0.455426	0.168833	-2.69749	0.00698639	0.0407522	NS		CSW01_RS08900	1163.76	1.35467	0.263775	-5.13572	2.8107e-07	1.62862e-06	NS		CSW01_RS08320	790.905	-1.71107	0.2184	7.83457
CSW01_RS01605	2243.66	0.951045	0.435327	-2.18467	0.0289134	0.167801	NS		CSW01_RS08985	56.287	-0.827548	0.246299	3.35994	0.000779597	0.00452677	NS		CSW01_RS11370	257.134	-0.956951	0.323139	2.96142	0.00306225	0.0177583	NS		CSW01_RS08760	8765.59	-0.993951	0.3686	2.69656	0.00700597	0.0408056	NS		CSW01_RS04480	1171.62	-2.59146	0.504826	5.13338	2.84583e-07	1.64651e-06	DOWN		CSW01_RS11950	5087.01	3.54261	0.452506	-7.82888
CSW01_RS06230	458.614	-0.705982	0.323506	2.18229	0.0290885	0.168566	NS		gspD	4101.13	0.669443	0.199443	-3.35656	0.000789181	0.00457561	NS		CSW01_RS10065	648.267	-1.59102	0.537407	2.96055	0.00307092	0.0177821	DOWN		CSW01_RS15935	485.918	-0.58052	0.215395	2.69514	0.00703585	0.0409187	NS		oadA	3864.36	2.50751	0.488632	-5.1317	2.87144e-07	1.6564e-06	UP		CSW01_RS02285	6245.63	3.24579	0.414952	-7.82209
CSW01_RS16845	140.137	-0.746781	0.342296	2.18168	0.0291331	0.168574	NS		CSW01_RS17740	4040.15	-2.58531	0.771966	3.349	0.00081104	0.00469034	DOWN		CSW01_RS04470	2986.77	0.930218	0.314556	-2.95724	0.00310404	0.0179473	NS		CSW01_RS07880	383.785	0.950054	0.352598	-2.69444	0.0070507	0.0409443	NS		CSW01_RS06190	240.95	-1.99253	0.388266	5.13185	2.86905e-07	1.6564e-06	DOWN		CSW01_RS04260	1467.49	-2.71505	0.347488	7.81337
tal	8764.25	1.11663	0.511996	-2.18094	0.029188	0.168642	NS		CSW01_RS02690	393.408	-0.866515	0.258747	3.34889	0.000811374	0.00469034	NS		CSW01_RS10760	754.166	-0.650486	0.220409	2.95127	0.00316475	0.0182712	NS		CSW01_RS16315	586.897	-1.10602	0.410773	2.69253	0.00709111	0.0410442	NS		CSW01_RS14155	337.825	1.85338	0.361225	-5.13083	2.88472e-07	1.6616e-06	UP		CSW01_RS01700	34454.1	2.22028	0.284478	-7.80473
CSW01_RS16960	3012.25	-0.967969	0.444197	2.17914	0.0293211	0.16916	NS		CSW01_RS17485	293.257	0.902842	0.269803	-3.3463	0.000818967	0.00472723	NS		CSW01_RS18960	27609.6	-2.58367	0.875962	2.94953	0.00318261	0.0183471	DOWN		CSW01_RS17810	464.199	0.600851	0.223187	-2.69215	0.00709937	0.0410442	NS		CSW01_RS19610	1935.04	-2.12559	0.414442	5.12881	2.91587e-07	1.67649e-06	DOWN		CSW01_RS16305	106.61	-3.82049	0.489599	7.80331
CSW01_RS04785	90.2599	-0.626741	0.287995	2.17622	0.0295385	0.170163	NS		CSW01_RS09355	358.315	0.632383	0.189132	-3.3436	0.000826982	0.0047609	NS		CSW01_RS07365	1200.79	-0.732806	0.248972	2.94333	0.00324707	0.0186911	NS		CSW01_RS08895	4761.1	-0.453515	0.168417	2.69281	0.00708535	0.0410442	NS		CSW01_RS09370	1095.69	1.88465	0.367478	-5.12859	2.91919e-07	1.67649e-06	UP		CSW01_RS00805	5538.07	1.79534	0.230256	-7.79716
CSW01_RS00760	1866.16	0.420745	0.193776	-2.1713	0.0299085	0.17204	NS		CSW01_RS10595	47.1511	0.905086	0.270699	-3.34352	0.000827239	0.0047609	NS		CSW01_RS02170	48294.8	-0.713074	0.242427	2.94139	0.00326738	0.0187802	NS		CSW01_RS16365	771.947	-0.560401	0.208592	2.6866	0.00721844	0.041671	NS		CSW01_RS12920	169.033	-2.13118	0.41576	5.12598	2.95989e-07	1.69735e-06	DOWN		CSW01_RS16525	129.254	-3.09042	0.396403	7.79615
CSW01_RS16070	412.572	-0.711022	0.328021	2.16761	0.030188	0.173392	NS		CSW01_RS11025	293.558	0.925458	0.276965	-3.34142	0.000833497	0.00478985	NS		CSW01_RS04210	1319.55	-1.57816	0.536926	2.93925	0.00329002	0.0188825	DOWN		CSW01_RS00445	994.424	0.786933	0.29344	-2.68175	0.00732376	0.0420727	NS		CSW01_RS00235	480.063	1.42289	0.277772	-5.12251	3.01495e-07	1.72638e-06	NS		CSW01_RS18275	1967.97	-2.03122	0.260546	7.79603
CSW01_RS15520	329.382	-1.07376	0.496176	2.16408	0.0304581	0.174686	NS		CSW01_RS10250	982.591	0.711457	0.212985	-3.34041	0.000836547	0.0048003	NS		CSW01_RS02255	588.855	-0.733621	0.249664	2.93843	0.00329881	0.0189051	NS		tolB	31672.8	-0.371919	0.138702	2.68142	0.00733101	0.0420727	NS		CSW01_RS06995	84.2434	-2.27028	0.443243	5.12197	3.02359e-07	1.72878e-06	DOWN		CSW01_RS16740	1323.33	-1.77979	0.228541	7.78764
CSW01_RS00800	662.703	-0.466788	0.215817	2.16289	0.0305499	0.174955	NS		CSW01_RS02785	1870.42	-0.737392	0.22081	3.33949	0.000839326	0.00480918	NS		CSW01_RS02680	2078.07	-0.903825	0.308106	2.93349	0.00335176	0.0191522	NS		CSW01_RS10415	3006.38	-0.409069	0.152516	2.68214	0.00731534	0.0420727	NS		CSW01_RS06910	426.552	-2.41235	0.471023	5.12152	3.03086e-07	1.73039e-06	DOWN		CSW01_RS17610	518.838	2.21453	0.284642	-7.78005
CSW01_RS19055	635.694	-0.831378	0.384955	2.15968	0.0307977	0.176019	NS		CSW01_RS15600	140.716	-1.22815	0.367855	3.33869	0.000841756	0.00481603	NS		CSW01_RS13360	56.5855	-1.08374	0.369406	2.93375	0.00334895	0.0191522	NS		CSW01_RS11155	85.8201	0.869915	0.324271	-2.68268	0.00730348	0.0420727	NS		CSW01_RS10790	1246.28	1.3203	0.257985	-5.11776	3.09192e-07	1.76266e-06	NS		CSW01_RS18250	1887.75	-2.8624	0.367924	7.77986
CSW01_RS04285	317.652	-0.52925	0.245167	2.15873	0.0308711	0.176019	NS		CSW01_RS10415	6228.14	1.37399	0.411611	-3.33808	0.000843598	0.0048195	NS		CSW01_RS19145	547.922	-1.56816	0.535108	2.93055	0.00338367	0.0193062	DOWN		CSW01_RS08770	87.0353	1.53644	0.573492	-2.67909	0.00738219	0.0423044	UP		CSW01_RS07765	76.3881	-2.14505	0.419346	5.11522	3.13372e-07	1.78388e-06	DOWN		CSW01_RS07470	2043.29	1.75716	0.225924	-7.77763
CSW01_RS07925	290.713	-0.971617	0.450086	2.15873	0.0308708	0.176019	NS		CSW01_RS16745	299.134	-1.14975	0.344547	3.33698	0.000846939	0.00483152	NS		CSW01_RS16170	233.92	-1.45453	0.496588	2.92904	0.0034001	0.0193716	NS		CSW01_RS19620	186.566	-0.977218	0.365332	2.67488	0.00747567	0.0427774	NS		CSW01_RS07295	1422.13	-1.3642	0.266778	5.11361	3.16059e-07	1.79655e-06	NS		CSW01_RS16290	272.416	-2.5519	0.328256	7.77411
CSW01_RS14200	612.287	-0.576517	0.267908	2.15192	0.0314036	0.178794	NS		CSW01_RS14165	7119.95	-2.56878	0.770752	3.33283	0.000859686	0.00489707	DOWN		CSW01_RS14895	1489.07	0.699389	0.239059	-2.92559	0.00343805	0.0195592	NS		CSW01_RS14940	898.288	0.352313	0.131887	-2.67132	0.00755544	0.0431708	NS		CSW01_RS09045	366.992	-2.38787	0.467144	5.11163	3.1939e-07	1.81283e-06	DOWN		CSW01_RS16320	95.6303	-3.43171	0.441914	7.76557
CSW01_RS04215	5009.9	-1.08669	0.505734	2.14874	0.0316549	0.179962	NS		CSW01_RS06485	1081.6	-1.73412	0.521758	3.32361	0.000888589	0.00505434	DOWN		CSW01_RS06280	574.539	1.27753	0.436744	-2.92512	0.00344324	0.0195602	NS		CSW01_RS16385	356.528	-0.590748	0.221436	2.6678	0.00763492	0.0435614	NS		CSW01_RS15585	422.888	-1.45448	0.28468	5.10917	3.23574e-07	1.8339e-06	NS		CSW01_RS18940	1081.7	-1.83608	0.236466	7.76467
CSW01_RS15405	953.494	-0.535841	0.249988	2.14347	0.0320757	0.180697	NS		CSW01_RS12910	462.701	0.517282	0.155794	-3.32029	0.000899248	0.00510752	NS		CSW01_RS08945	798.521	-1.12437	0.384652	2.92308	0.00346584	0.0196599	NS		CSW01_RS03765	1426.63	0.880094	0.330429	-2.66349	0.00773349	0.0440595	NS		CSW01_RS18320	187.609	-2.02896	0.39721	5.10803	3.25534e-07	1.84232e-06	DOWN		CSW01_RS02370	480.908	2.69903	0.347737	-7.7617
CSW01_RS16735	1925.33	-0.558519	0.260322	2.14549	0.0319137	0.180697	NS		CSW01_RS09845	4332.14	0.630288	0.189882	-3.31936	0.000902254	0.00511714	NS		CSW01_RS16140	504.1	-0.791757	0.2714	2.91731	0.00353065	0.0199984	NS		CSW01_RS11175	124.993	0.918236	0.344914	-2.66222	0.00776272	0.0441618	NS		CSW01_RS01855	2334.21	1.64286	0.322734	-5.09046	3.57205e-07	2.01862e-06	UP		CSW01_RS18660	198.212	-1.99058	0.256643	7.75623
CSW01_RS04435	54.2398	-0.786873	0.36707	2.14366	0.0320603	0.180697	NS		CSW01_RS16270	383.4	-1.20155	0.362037	3.31885	0.000903875	0.0051189	NS		CSW01_RS01440	217.837	-1.05674	0.363006	2.91109	0.0036017	0.0203713	NS		CSW01_RS05755	3217.99	1.04385	0.39242	-2.66002	0.00781364	0.0443869	NS		CSW01_RS08085	486.779	-1.72751	0.339494	5.08849	3.60926e-07	2.03669e-06	DOWN		CSW01_RS14525	182.388	-8.18891	1.05596	7.75495
CSW01_RS04475	36.7313	-0.959196	0.4474	2.14394	0.0320381	0.180697	NS		CSW01_RS16145	199.385	-0.632063	0.190483	3.31821	0.000905973	0.00512334	NS		CSW01_RS06680	1052.64	-1.16686	0.401081	2.90928	0.00362259	0.0204598	NS		CSW01_RS05490	209.497	-0.55997	0.211111	2.65249	0.00799017	0.0453239	NS		astD	4374.83	-3.5311	0.694016	5.08793	3.61997e-07	2.03682e-06	DOWN		CSW01_RS15620	471.999	-2.53374	0.32685	7.75201
CSW01_RS06430	1047.56	0.614308	0.28665	-2.14306	0.0321084	0.180697	NS		CSW01_RS15465	1387.71	-1.17599	0.354604	3.31636	0.000911986	0.00514829	NS		CSW01_RS07360	339.471	-0.75521	0.259819	2.90668	0.00365286	0.0206009	NS		CSW01_RS09310	6196.42	-1.11097	0.41922	2.65008	0.00804727	0.045546	NS		CSW01_RS13710	610.354	2.10832	0.414371	-5.08801	3.61846e-07	2.03682e-06	UP		CSW01_RS12860	2388.4	2.91624	0.378084	-7.71321
CSW01_RS09250	673.42	0.650507	0.303242	-2.14517	0.0319392	0.180697	NS		CSW01_RS16510	2643.28	-1.51623	0.45724	3.31604	0.000913024	0.00514829	DOWN		CSW01_RS16640	49.1269	-0.837472	0.288331	2.90455	0.00367777	0.0207114	NS		CSW01_RS11090	3615.45	0.868835	0.32788	-2.64986	0.00805259	0.045546	NS		CSW01_RS00565	1719.71	-1.64479	0.323532	5.08387	3.69819e-07	2.07722e-06	DOWN		nhaC	4666.9	1.93612	0.251086	-7.71099
CSW01_RS09715	921.991	1.01269	0.472297	-2.14418	0.0320181	0.180697	NS		CSW01_RS04950	1982.92	-1.11531	0.336536	3.31408	0.000919456	0.00517708	NS		CSW01_RS18100	1001.2	0.874614	0.301388	-2.90195	0.00370848	0.0208542	NS		CSW01_RS02260	2616.41	-0.993166	0.374934	2.64891	0.00807524	0.0455818	NS		CSW01_RS09465	383.598	-1.87649	0.369123	5.08365	3.70246e-07	2.07722e-06	DOWN		CSW01_RS09610	4302.23	2.76754	0.359082	-7.70725
CSW01_RS04780	880.948	-0.516625	0.241425	2.1399	0.0323632	0.181868	NS		CSW01_RS00630	5693.96	1.16371	0.351233	-3.3132	0.000922338	0.00518583	NS		CSW01_RS14715	986.14	1.26057	0.434653	-2.90018	0.00372951	0.0209422	NS		CSW01_RS06910	218.659	0.629154	0.237541	-2.64862	0.00808222	0.0455818	NS		CSW01_RS09420	531.645	2.42465	0.477173	-5.08128	3.74896e-07	2.10028e-06	UP		CSW01_RS18945	267.158	-2.31215	0.30005	7.7059
CSW01_RS17505	210.235	0.682743	0.319402	-2.13757	0.0325518	0.182402	NS		CSW01_RS04090	616.523	-2.34093	0.709015	3.30166	0.00096113	0.00539616	DOWN		CSW01_RS14285	584.03	0.839213	0.290722	-2.88665	0.00389367	0.0218325	NS		CSW01_RS11125	499.465	0.564885	0.213353	-2.64766	0.00810517	0.0456455	NS		CSW01_RS00375	155.418	-2.22588	0.438547	5.07557	3.86338e-07	2.15834e-06	DOWN		CSW01_RS01425	1227.2	2.22566	0.289167	-7.69679
CSW01_RS12750	149.287	-1.26081	0.589745	2.13789	0.0325253	0.182402	NS		CSW01_RS16000	1363.34	-0.75497	0.228738	3.30059	0.000964822	0.0054091	NS		lpxH	1282.45	0.624821	0.216638	-2.88417	0.00392441	0.0219733	NS		CSW01_RS00220	2731.66	0.334821	0.126492	-2.64698	0.00812146	0.0456716	NS		pgsA	507.744	1.24751	0.245787	-5.07555	3.8637e-07	2.15834e-06	NS		CSW01_RS08780	1424.02	-2.35906	0.30659	7.69449
CSW01_RS14270	1083.87	0.865231	0.405679	-2.1328	0.0329413	0.18432	NS		CSW01_RS14025	453.367	1.22315	0.371282	-3.29439	0.000986371	0.00552198	NS		CSW01_RS14160	6382.18	-2.1122	0.733057	2.88136	0.00395962	0.0221386	DOWN		CSW01_RS08515	67.524	-0.628799	0.23775	2.64479	0.00817424	0.0459024	NS		CSW01_RS17365	190.034	1.48174	0.292009	-5.07429	3.88938e-07	2.16957e-06	NS		CSW01_RS18190	1645.45	-2.63114	0.342511	7.68192
CSW01_RS15155	23025.6	1.19653	0.561375	-2.13143	0.0330536	0.184646	NS		CSW01_RS04995	1937.28	-0.796321	0.24182	3.29304	0.000991121	0.00554062	NS		CSW01_RS16825	96.1048	-0.888894	0.308988	2.87679	0.00401745	0.0224298	NS		CSW01_RS14950	435.914	0.541753	0.205083	-2.64162	0.00825103	0.0462672	NS		CSW01_RS08800	215.134	1.59172	0.313992	-5.06929	3.99311e-07	2.22424e-06	UP		CSW01_RS13180	21540.6	2.32489	0.302769	-7.67876
CSW01_RS10250	938.246	0.602099	0.282551	-2.13094	0.0330943	0.184646	NS		CSW01_RS03365	5790.33	-0.765544	0.232739	3.28928	0.00100443	0.005607	NS		CSW01_RS10470	5935.04	-2.06134	0.717756	2.87193	0.00407977	0.0227452	DOWN		CSW01_RS17620	1779.19	0.63124	0.239101	-2.64005	0.00828932	0.0464154	NS		CSW01_RS14065	7608.68	2.40954	0.475476	-5.06765	4.02765e-07	2.24027e-06	UP		CSW01_RS03945	1864.73	1.5386	0.20049	-7.6742
CSW01_RS18100	966.047	0.714079	0.335212	-2.13023	0.0331527	0.184708	NS		groES	90.995	1.19591	0.363657	-3.28858	0.00100695	0.00561301	NS		CSW01_RS04255	20800.4	-1.12229	0.391122	2.86942	0.00411222	0.0228933	NS		CSW01_RS18680	575.898	-0.567056	0.214829	2.63957	0.00830124	0.0464158	NS		CSW01_RS15150	490.934	-1.51364	0.298842	5.06503	4.08333e-07	2.268e-06	DOWN		hisF	334.174	1.89287	0.246836	-7.66854
CSW01_RS07385	388.516	-0.565678	0.265626	2.1296	0.0332046	0.184733	NS		CSW01_RS11600	1918.66	0.663888	0.202098	-3.28497	0.00101992	0.00567719	NS		CSW01_RS11220	1834.53	0.781201	0.272309	-2.8688	0.00412031	0.0229056	NS		CSW01_RS07475	13399.8	-1.67423	0.635803	2.63325	0.00845728	0.0471911	DOWN		CSW01_RS06965	201.702	-2.55683	0.504898	5.06405	4.10435e-07	2.27642e-06	DOWN		CSW01_RS03585	5882.03	1.6777	0.218915	-7.6637
CSW01_RS18025	836.502	0.954484	0.448808	-2.12671	0.0334442	0.185801	NS		CSW01_RS14415	284.358	0.888223	0.270486	-3.2838	0.00102416	0.00569271	NS		CSW01_RS00265	421.867	-1.20604	0.420734	2.86652	0.00415012	0.0230385	NS		CSW01_RS10285	1029.06	0.346968	0.131778	-2.63298	0.00846401	0.0471911	NS		CSW01_RS00725	32.4942	-3.43329	0.67811	5.06302	4.12663e-07	2.28552e-06	DOWN		hutX	259.288	-2.26723	0.295901	7.66212
groL	683.77	-1.15867	0.546278	2.12103	0.0339189	0.18817	NS		CSW01_RS07320	473.296	-0.484427	0.147556	3.28301	0.00102703	0.00570055	NS		CSW01_RS16420	89.4905	-0.946611	0.330466	2.86447	0.0041771	0.0231553	NS		CSW01_RS14025	398.191	0.969401	0.368461	-2.63095	0.00851467	0.047406	NS		CSW01_RS08360	589.443	2.47771	0.490582	-5.05056	4.40527e-07	2.43637e-06	UP		CSW01_RS15595	375.079	-1.81995	0.237636	7.65854
CSW01_RS00615	1158.75	0.758985	0.358113	-2.1194	0.0340566	0.188666	NS		CSW01_RS15525	235.478	-1.35616	0.413295	3.28134	0.00103314	0.00571153	NS		CSW01_RS18445	1360.73	-0.621291	0.21701	2.86296	0.00419701	0.0232326	NS		CSW01_RS05225	1085.47	0.579001	0.220312	-2.6281	0.00858636	0.0477372	NS		yccS	517.851	1.49213	0.295523	-5.04909	4.43908e-07	2.45066e-06	NS		CSW01_RS08845	505.655	4.30274	0.56192	-7.65721
CSW01_RS13625	952.507	0.610774	0.288405	-2.11777	0.0341949	0.189163	NS		CSW01_RS16540	103.356	-1.5188	0.46287	3.28127	0.0010334	0.00571153	DOWN		CSW01_RS17260	135.127	1.23576	0.431733	-2.86232	0.0042055	0.0232452	NS		CSW01_RS09710	172.578	-0.775993	0.295393	2.62698	0.00861454	0.047826	NS		CSW01_RS01070	298.011	-2.63064	0.521035	5.04888	4.44404e-07	2.45066e-06	DOWN		brnQ	589.996	1.48876	0.1945	-7.65429
CSW01_RS09115	230.978	-0.496368	0.234722	2.11471	0.0344551	0.190333	NS		CSW01_RS11315	266.918	0.602181	0.183491	-3.28181	0.00103144	0.00571153	NS		CSW01_RS06525	6290.75	1.14823	0.401213	-2.86189	0.00421121	0.0232452	NS		CSW01_RS15690	458.74	-0.934494	0.357051	2.61725	0.00886407	0.0491416	NS		CSW01_RS02875	176.492	1.47413	0.291987	-5.04862	4.45002e-07	2.45066e-06	NS		CSW01_RS15755	2127.44	-2.50215	0.326983	7.65225
glpX	306.029	-0.466202	0.220691	2.11247	0.0346465	0.191119	NS		CSW01_RS14945	666.093	0.652535	0.199006	-3.27897	0.00104188	0.00575023	NS		metF	1069.98	-1.41266	0.494233	2.85829	0.00425924	0.023477	NS		dsdC	468.59	-0.681201	0.26049	2.61508	0.00892074	0.0493858	NS		CSW01_RS15185	71.139	-3.24192	0.642212	5.04805	4.4634e-07	2.45456e-06	DOWN		CSW01_RS09200	1779.47	1.96008	0.256343	-7.64631
CSW01_RS11470	248.222	0.620521	0.293828	-2.11185	0.0346993	0.19114	NS		CSW01_RS10650	1585.87	-0.57032	0.174169	3.27453	0.00105839	0.00583308	NS		CSW01_RS05000	4385.59	-0.963467	0.337184	2.85739	0.00427143	0.023511	NS		CSW01_RS09720	368.988	-0.761089	0.292413	2.60278	0.009247	0.0511197	NS		CSW01_RS06385	249.583	1.56006	0.309208	-5.04533	4.52745e-07	2.48626e-06	UP		CSW01_RS11680	3532.74	2.34556	0.30736	-7.63131
CSW01_RS09535	2560.93	0.748537	0.354713	-2.11026	0.034836	0.191388	NS		CSW01_RS06520	3237.96	-0.72973	0.223736	3.26156	0.001108	0.00609791	NS		CSW01_RS19620	211.35	-1.3661	0.478323	2.85601	0.00429	0.0235799	NS		CSW01_RS17995	4627.47	1.85244	0.711887	-2.60215	0.00926403	0.0511412	NS		CSW01_RS14490	154.492	-2.6854	0.532682	5.04128	4.6242e-07	2.53581e-06	DOWN		CSW01_RS11670	1778.72	-2.4591	0.322259	7.63082
CSW01_RS12690	1779.57	0.956718	0.453381	-2.11018	0.0348425	0.191388	NS		CSW01_RS01430	384.665	0.697939	0.214143	-3.25922	0.00111718	0.00613974	NS		CSW01_RS06270	169.672	-0.913554	0.320076	2.85418	0.00431485	0.023683	NS		purE	241.24	-1.17532	0.451757	2.60167	0.00927701	0.0511412	NS		CSW01_RS09350	63.854	-1.83414	0.363969	5.03927	4.67322e-07	2.55908e-06	DOWN		CSW01_RS15525	84.262	-2.57629	0.337641	7.63027
CSW01_RS04525	646.197	-0.812565	0.385323	2.10879	0.0349631	0.191781	NS		CSW01_RS07305	1034.14	0.941193	0.289328	-3.25303	0.0011418	0.00626628	NS		CSW01_RS16270	314.902	-0.954318	0.3345	2.85297	0.00433122	0.0237395	NS		CSW01_RS15680	156.95	-0.78453	0.301969	2.59805	0.0093756	0.0515395	NS		rpoB	16548.7	4.00614	0.796036	-5.03262	4.83823e-07	2.64572e-06	UP		CSW01_RS00855	17151.4	2.11095	0.276765	-7.62724
CSW01_RS08855	388.02	-0.468589	0.22237	2.10725	0.0350959	0.192239	NS		CSW01_RS06495	541.629	-1.508	0.46374	3.25183	0.00114665	0.00628405	DOWN		arcA	565.643	-1.63241	0.572658	2.85059	0.00436387	0.0238179	DOWN		CSW01_RS17735	1902.22	-2.09678	0.807014	2.5982	0.00937143	0.0515395	NS		CSW01_RS14075	12674.7	2.27804	0.45285	-5.03046	4.89317e-07	2.672e-06	UP		CSW01_RS12580	618.752	-1.8119	0.237562	7.62707
CSW01_RS16680	1034.13	-0.524495	0.249274	2.10409	0.0353705	0.193471	NS		CSW01_RS17600	2976.69	0.970844	0.29868	-3.25045	0.00115223	0.00630578	NS		CSW01_RS11445	208.871	-0.956087	0.335376	2.85079	0.00436102	0.0238179	NS		asd	2842.82	-0.857046	0.330089	2.59641	0.00942046	0.0517134	NS		CSW01_RS16255	80.5179	-1.55586	0.309617	5.0251	5.03182e-07	2.74386e-06	DOWN		CSW01_RS11890	7351.59	-3.35731	0.440255	7.62582
CSW01_RS08260	183.003	0.520091	0.24729	-2.10316	0.0354515	0.193642	NS		groL	355.026	0.850166	0.261734	-3.24821	0.00116133	0.00634664	NS		CSW01_RS12275	1987.45	0.932722	0.327102	-2.85147	0.00435177	0.0238179	NS		CSW01_RS04885	3073.46	0.299336	0.115467	-2.59241	0.00953072	0.0522381	NS		CSW01_RS15835	294.439	-1.72408	0.34312	5.02473	5.04149e-07	2.74528e-06	DOWN		acnB	10199.3	2.7718	0.36376	-7.61987
CSW01_RS04415	9592.79	-1.00401	0.47804	2.10027	0.0357052	0.194755	NS		budA	169.145	-1.69661	0.523242	3.2425	0.00118486	0.00646619	DOWN		CSW01_RS18625	106.261	-0.815533	0.286201	2.84951	0.00437872	0.0238322	NS		mlaD	1702.34	0.482081	0.18599	-2.59197	0.00954272	0.0522381	NS		CSW01_RS18480	5591.68	-2.95737	0.590129	5.0114	5.40366e-07	2.93838e-06	DOWN		CSW01_RS09765	96.4493	-6.27738	0.823929	7.61883
CSW01_RS00965	3282.72	-1.15812	0.551641	2.0994	0.0357813	0.194898	NS		CSW01_RS15620	590.786	-1.18	0.36409	3.24096	0.00119129	0.00649217	NS		CSW01_RS06690	8161.35	0.929695	0.326229	-2.84982	0.0043744	0.0238322	NS		CSW01_RS07895	64.8264	0.687732	0.265406	-2.59124	0.009563	0.052276	NS		CSW01_RS05360	868.039	2.59437	0.51779	-5.01046	5.42988e-07	2.94851e-06	UP		CSW01_RS02995	2690.85	1.44563	0.189768	-7.6179
CSW01_RS16250	79.5248	-0.591189	0.28178	2.09805	0.0359006	0.195003	NS		CSW01_RS15875	709.327	-0.814655	0.251532	3.23878	0.00120042	0.00653285	NS		CSW01_RS03430	372.774	1.28655	0.451981	-2.84648	0.00442056	0.0240264	NS		CSW01_RS18535	23.9932	-1.22967	0.475283	2.58724	0.00967476	0.0528131	NS		lptC	1216	1.53992	0.307357	-5.0102	5.43744e-07	2.94851e-06	UP		CSW01_RS05455	130.467	-3.96199	0.520308	7.6147
gspI	488.307	0.581231	0.276961	-2.0986	0.035852	0.195003	NS		CSW01_RS02510	522.791	0.6739	0.208185	-3.23703	0.00120782	0.00656397	NS		ygbF	5444.95	1.05894	0.372471	-2.843	0.0044691	0.0242564	NS		CSW01_RS01585	530.303	-0.655517	0.253626	2.58458	0.00974963	0.0531477	NS		CSW01_RS10845	175.926	1.80748	0.360797	-5.00969	5.45192e-07	2.95224e-06	UP		CSW01_RS02385	460.007	2.63008	0.345445	-7.61358
CSW01_RS16705	1193.04	-0.595096	0.283878	2.09631	0.0360549	0.195569	NS		CSW01_RS07760	303.028	0.566242	0.175253	-3.231	0.00123357	0.00668527	NS		CSW01_RS17220	178.128	0.658956	0.232011	-2.84019	0.00450872	0.0244374	NS		CSW01_RS15495	200.216	-1.18387	0.458917	2.5797	0.0098887	0.0538308	NS		CSW01_RS03155	686.967	1.60953	0.321698	-5.00321	5.63831e-07	3.04892e-06	UP		CSW01_RS11740	6672.6	-2.74517	0.360576	7.61329
CSW01_RS16470	683.853	-0.740688	0.353679	2.09424	0.036239	0.196295	NS		fliI	1488.87	-0.538847	0.166767	3.23113	0.00123303	0.00668527	NS		CSW01_RS04055	116.948	-0.685776	0.24155	2.83906	0.00452467	0.0244736	NS		CSW01_RS18280	152.502	-0.856167	0.332242	2.57694	0.00996791	0.0540366	NS		CSW01_RS06750	152.365	-3.32186	0.664258	5.00086	5.70753e-07	3.07779e-06	DOWN		CSW01_RS10900	1224.97	1.58129	0.207818	-7.60901
CSW01_RS17415	631.664	0.734771	0.351047	-2.09309	0.0363415	0.196304	NS		CSW01_RS16620	567.681	-1.29772	0.401723	3.23038	0.00123624	0.00669047	NS		arsC	867.886	-1.21329	0.42739	2.83883	0.00452797	0.0244736	NS		CSW01_RS03235	950.403	-1.20057	0.465742	2.57776	0.00994444	0.0540366	NS		CSW01_RS08185	21.4716	2.84308	0.568517	-5.00087	5.70717e-07	3.07779e-06	UP		CSW01_RS15420	565.721	-2.5606	0.336685	7.60534
CSW01_RS18985	3759.26	1.24897	0.596633	-2.09336	0.0363172	0.196304	NS		CSW01_RS00720	56.2385	1.35968	0.421078	-3.22905	0.001242	0.00671232	NS		CSW01_RS06965	355.65	-0.676662	0.238638	2.83551	0.00457523	0.0246948	NS		CSW01_RS09000	218.424	-0.435772	0.169081	2.5773	0.00995755	0.0540366	NS		CSW01_RS00305	69093.9	-3.88756	0.777677	4.99894	5.76455e-07	3.10423e-06	DOWN		CSW01_RS06790	1489.68	2.26082	0.297402	-7.60191
ushA	8164.32	0.730293	0.349526	-2.08938	0.0366734	0.197823	NS		ihfB	3814.44	0.895692	0.277882	-3.22329	0.00126729	0.00683952	NS		CSW01_RS07390	37.331	-0.962545	0.339721	2.83334	0.00460637	0.0248285	NS		CSW01_RS14170	4259.31	-1.40509	0.545744	2.57463	0.0100348	0.0543237	NS		CSW01_RS01340	189.389	1.47842	0.295937	-4.99572	5.86169e-07	3.15218e-06	NS		CSW01_RS07490	3018.62	1.52187	0.200272	-7.59902
CSW01_RS16855	831.821	-0.460111	0.2212	2.08007	0.0375192	0.202106	NS		CSW01_RS16040	26.1686	-1.08656	0.337205	3.22225	0.00127189	0.00685484	NS		CSW01_RS14310	891.084	-1.07088	0.378147	2.83191	0.00462704	0.0249055	NS		secF	3858.78	0.807129	0.314153	-2.56922	0.0101927	0.0550828	NS		CSW01_RS00085	16434.3	-4.99692	1.00173	4.98829	6.09166e-07	3.27132e-06	DOWN		CSW01_RS08690	10869.5	-1.97931	0.260703	7.5922
CSW01_RS14720	311.231	-0.650329	0.313669	2.07329	0.0381449	0.204171	NS		CSW01_RS04315	1397.31	-0.756215	0.234955	3.21855	0.00128841	0.00693432	NS		CSW01_RS02755	16748.4	0.879602	0.310747	-2.83061	0.00464599	0.024973	NS		CSW01_RS09410	95.4939	-0.975168	0.37961	2.56887	0.0102031	0.0550828	NS		CSW01_RS16845	38.6791	-2.56874	0.514985	4.98798	6.1013e-07	3.27198e-06	DOWN		CSW01_RS16085	1251.93	-1.98969	0.262083	7.59185
CSW01_RS15680	106.848	-0.603104	0.290663	2.07492	0.0379937	0.204171	NS		CSW01_RS17490	668.514	0.884494	0.275013	-3.21619	0.00129903	0.00698183	NS		CSW01_RS04450	87.8313	-0.765552	0.270773	2.82728	0.00469446	0.0251988	NS		CSW01_RS16825	101.469	-0.866592	0.337575	2.56711	0.010255	0.0552868	NS		CSW01_RS08640	62.4926	1.65768	0.332534	-4.98498	6.19672e-07	3.31857e-06	UP		CSW01_RS06545	1304.17	1.58297	0.208564	-7.58985
CSW01_RS16135	460.315	-0.681455	0.328488	2.07452	0.0380312	0.204171	NS		CSW01_RS13305	1008.47	-1.38774	0.431677	3.21477	0.0013055	0.00700696	NS		CSW01_RS05205	150.447	-0.648732	0.229657	2.82479	0.00473111	0.0253606	NS		CSW01_RS11145	29.0469	0.828156	0.322894	-2.5648	0.0103236	0.0555801	NS		CSW01_RS06945	222.981	-3.06146	0.614187	4.98457	6.21003e-07	3.32113e-06	DOWN		CSW01_RS10970	49447.5	-2.40377	0.316725	7.58944
CSW01_RS19705	236.707	0.503339	0.242776	-2.07326	0.0381477	0.204171	NS		CSW01_RS15520	416.166	-1.39124	0.433331	3.21058	0.00132468	0.00710015	NS		CSW01_RS16095	607.061	-0.530806	0.188074	2.82233	0.00476761	0.0254861	NS		CSW01_RS17505	270.174	0.88685	0.346004	-2.56312	0.0103736	0.0556193	NS		CSW01_RS00815	69460.4	-3.91671	0.785825	4.9842	6.22194e-07	3.32293e-06	DOWN		CSW01_RS16495	52.302	-3.98138	0.524637	7.58883
CSW01_RS08145	642.824	-0.946741	0.456682	2.07309	0.0381643	0.204171	NS		CSW01_RS17175	136.068	-0.674064	0.210282	3.20553	0.00134815	0.00720612	NS		CSW01_RS06435	127.514	0.962087	0.340861	-2.82252	0.00476485	0.0254861	NS		CSW01_RS17745	1302.6	-2.04312	0.797015	2.56346	0.0103633	0.0556193	NS		CSW01_RS05935	152.941	1.91677	0.384623	-4.9835	6.24455e-07	3.33043e-06	UP		CSW01_RS18640	2010.25	-2.49127	0.328338	7.58751
CSW01_RS16805	452.645	-0.728499	0.351528	2.07238	0.0382301	0.204243	NS		CSW01_RS18955	19684.2	-2.49449	0.778174	3.20557	0.00134794	0.00720612	DOWN		CSW01_RS04790	90.96	-0.85371	0.302842	2.81899	0.00481743	0.0257172	NS		CSW01_RS02150	3736.6	-0.545648	0.212859	2.56342	0.0103645	0.0556193	NS		CSW01_RS17790	1139.42	1.94256	0.389853	-4.98281	6.2666e-07	3.33761e-06	UP		CSW01_RS01795	857.041	3.69237	0.487045	-7.58117
CSW01_RS15635	1944.23	-0.598997	0.289591	2.06842	0.0386003	0.205097	NS		CSW01_RS10695	1356.41	-0.525604	0.164284	3.19936	0.00137731	0.00735192	NS		CSW01_RS01315	32794.5	-0.740059	0.262573	2.81849	0.00482501	0.0257224	NS		CSW01_RS04860	5963.84	0.347386	0.135653	-2.56085	0.0104416	0.0559074	NS		CSW01_RS15245	140.206	1.58126	0.317533	-4.97982	6.36431e-07	3.38039e-06	UP		CSW01_RS15770	132.817	-2.60011	0.343552	7.56832
CSW01_RS17900	308.081	0.438079	0.211646	-2.06987	0.0384647	0.205097	NS		CSW01_RS18640	2102.36	-1.03649	0.324218	3.19689	0.00138917	0.00740509	NS		CSW01_RS16300	157.558	-1.14554	0.406764	2.81622	0.00485923	0.0258694	NS		CSW01_RS11885	151.564	0.614138	0.239878	-2.56021	0.010461	0.0559347	NS		CSW01_RS17115	62.9877	-2.12707	0.427132	4.9799	6.36166e-07	3.38039e-06	DOWN		CSW01_RS08875	2020.82	-2.28591	0.302177	7.56481
CSW01_RS00985	2650.86	-0.733178	0.354399	2.06879	0.0385654	0.205097	NS		CSW01_RS02095	3217.15	0.637306	0.199451	-3.19529	0.00139689	0.00743608	NS		parE	3258.83	1.23839	0.440031	-2.81434	0.00488782	0.0259862	NS		CSW01_RS02735	2015.54	-0.586431	0.229255	2.55798	0.0105282	0.0562172	NS		CSW01_RS02070	500.953	1.59417	0.320171	-4.97912	6.38742e-07	3.38804e-06	UP		gltA	14546.7	2.35935	0.311941	-7.56346
CSW01_RS11360	505.957	0.607708	0.293671	-2.06935	0.0385133	0.205097	NS		CSW01_RS08120	442.153	1.27201	0.398517	-3.19185	0.00141366	0.0075151	NS		CSW01_RS13435	2222.93	1.37171	0.4876	-2.81318	0.00490539	0.026044	NS		CSW01_RS16265	883.132	-0.807161	0.316026	2.55409	0.0106465	0.0566821	NS		ihfA	2209.22	1.83088	0.367737	-4.97878	6.39862e-07	3.38935e-06	UP		citX	548.794	3.83441	0.507179	-7.56028
CSW01_RS05130	1236.57	-0.968987	0.469402	2.0643	0.0389892	0.206882	NS		CSW01_RS05030	699.482	-0.620674	0.194497	3.19117	0.00141698	0.00752255	NS		CSW01_RS03125	1249.68	-0.584619	0.207933	2.81157	0.00492997	0.0261389	NS		CSW01_RS19055	698.887	-1.18669	0.464696	2.55369	0.0106587	0.0566821	NS		CSW01_RS16370	112.957	-1.8978	0.38124	4.97796	6.42568e-07	3.39443e-06	DOWN		CSW01_RS04925	1439.24	1.64407	0.217462	-7.56027
CSW01_RS16200	997.779	-0.590472	0.286428	2.06151	0.0392549	0.207405	NS		lolD	736.129	0.590201	0.185054	-3.18934	0.001426	0.00756013	NS		CSW01_RS09890	1865.88	1.22363	0.436014	-2.8064	0.00500988	0.0265265	NS		CSW01_RS00430	1604.83	-0.706298	0.276523	2.55421	0.0106428	0.0566821	NS		CSW01_RS02665	114.333	-2.35215	0.472488	4.97821	6.41744e-07	3.39443e-06	DOWN		CSW01_RS15640	1334.98	-1.67735	0.221997	7.55571
speB	2613.38	0.526722	0.25556	-2.06105	0.0392982	0.207405	NS		deoA	3934.68	1.31559	0.412602	-3.18853	0.00143	0.00757105	NS		CSW01_RS01555	2259.92	1.57121	0.560375	-2.80386	0.00504955	0.0267003	UP		CSW01_RS05130	1364.17	-0.903927	0.354518	2.54973	0.0107806	0.0572526	NS		CSW01_RS08685	454.133	1.70638	0.342826	-4.9774	6.44434e-07	3.39967e-06	UP		CSW01_RS14470	3552.98	-1.83474	0.242954	7.55178
CSW01_RS04030	1007.37	1.03965	0.504566	-2.06047	0.0393532	0.207405	NS		CSW01_RS00515	1234.11	0.57951	0.181927	-3.18541	0.0014455	0.00764275	NS		CSW01_RS02260	4705.74	-2.23836	0.798485	2.80326	0.00505881	0.026713	DOWN		CSW01_RS13235	846.391	-0.459564	0.180443	2.54686	0.0108696	0.0576473	NS		CSW01_RS04845	506.701	-1.29675	0.260775	4.97269	6.60293e-07	3.47862e-06	NS		mrdA	1048.8	1.96739	0.260638	-7.54835
CSW01_RS08140	217.992	-0.900047	0.436701	2.06101	0.0393018	0.207405	NS		CSW01_RS05980	871.375	0.674159	0.21202	-3.1797	0.00147429	0.00778442	NS		CSW01_RS08975	1513.59	-1.28901	0.460229	2.8008	0.00509764	0.0268816	NS		CSW01_RS12405	11242.3	0.612101	0.240551	-2.54458	0.0109409	0.0579467	NS		CSW01_RS18245	795.004	-3.19451	0.642513	4.9719	6.63001e-07	3.48136e-06	DOWN		CSW01_RS05475	806.139	-1.98837	0.263621	7.54255
CSW01_RS13890	940.457	-0.614939	0.298446	2.06047	0.0393537	0.207405	NS		CSW01_RS14270	1089.34	1.1691	0.367723	-3.17929	0.00147635	0.00778476	NS		CSW01_RS18660	234.389	-0.661967	0.236688	2.79679	0.00516131	0.0271439	NS		gcvH	6418.06	-2.42496	0.954369	2.54091	0.0110566	0.0583991	NS		CSW01_RS02005	151.567	-2.78551	0.560268	4.97175	6.635e-07	3.48136e-06	DOWN		CSW01_RS02640	219.731	-2.06171	0.273369	7.54184
CSW01_RS16075	16.56	-0.900925	0.438088	2.05649	0.039735	0.209132	NS		CSW01_RS16680	1247.1	-0.786406	0.247483	3.17761	0.00148494	0.0078195	NS		CSW01_RS12355	1952.68	1.11442	0.39845	-2.79689	0.00515972	0.0271439	NS		CSW01_RS16245	188.082	-0.629857	0.24799	2.53985	0.0110901	0.0583991	NS		CSW01_RS07140	308.845	2.22433	0.447384	-4.97185	6.63169e-07	3.48136e-06	UP		CSW01_RS14975	2581.6	-1.81956	0.241441	7.53622
CSW01_RS07405	43.2794	-1.14591	0.557421	2.05573	0.0398083	0.209235	NS		CSW01_RS02725	2992.2	-0.533396	0.167892	3.17702	0.00148799	0.00782499	NS		CSW01_RS16235	2102.48	-0.873014	0.313354	2.78603	0.0053358	0.0280237	NS		CSW01_RS02505	819.485	0.489884	0.192879	-2.53984	0.0110902	0.0583991	NS		CSW01_RS05620	187.718	-1.95359	0.39332	4.96693	6.80208e-07	3.56422e-06	DOWN		CSW01_RS03370	1606.97	1.52007	0.201881	-7.52952
CSW01_RS07900	57.9079	0.965481	0.469976	-2.05432	0.0399446	0.209669	NS		CSW01_RS18275	3578.4	-1.14486	0.360687	3.1741	0.00150301	0.00789333	NS		CSW01_RS08705	944.766	0.777022	0.278993	-2.7851	0.0053512	0.0280668	NS		CSW01_RS06825	1809.08	-0.369415	0.145494	2.53904	0.0111158	0.0583991	NS		CSW01_RS14315	932.212	-2.3765	0.478581	4.96573	6.84434e-07	3.58153e-06	DOWN		CSW01_RS02350	1082.13	1.82839	0.243028	-7.52337
CSW01_RS18605	232.231	-1.26533	0.616305	2.05309	0.0400643	0.210014	NS		CSW01_RS14000	1190.19	0.600575	0.189243	-3.17356	0.00150581	0.0078974	NS		CSW01_RS00650	837.829	0.712267	0.255784	-2.78464	0.00535869	0.0280683	NS		CSW01_RS06875	225.939	-0.969997	0.381828	2.5404	0.0110724	0.0583991	NS		CSW01_RS12600	593.652	-2.98737	0.603208	4.95247	7.32772e-07	3.82933e-06	DOWN		CSW01_RS15490	233.719	-3.14818	0.418502	7.52251
CSW01_RS17965	337.744	-0.473666	0.231051	2.05005	0.0403592	0.211276	NS		CSW01_RS02515	409.713	1.0794	0.340187	-3.17298	0.00150885	0.00789827	NS		CSW01_RS04320	14196.9	1.29114	0.464045	-2.78236	0.00539647	0.0282168	NS		CSW01_RS08880	9289.88	-0.600963	0.236665	2.5393	0.0111074	0.0583991	NS		CSW01_RS01605	68968.7	-3.89798	0.787451	4.95012	7.41663e-07	3.87058e-06	DOWN		CSW01_RS14705	3032.82	4.25264	0.565571	-7.51921
CSW01_RS15600	106.036	-0.787464	0.384517	2.04793	0.0405667	0.211794	NS		CSW01_RS07555	965.512	0.434555	0.136965	-3.17275	0.00151002	0.00789827	NS		CSW01_RS07315	1205.42	-0.703752	0.252961	2.78206	0.00540152	0.0282168	NS		CSW01_RS08265	598.126	0.407887	0.160833	-2.53609	0.0112097	0.0588132	NS		CSW01_RS00275	340.282	-1.9662	0.397559	4.94569	7.58751e-07	3.95445e-06	DOWN		CSW01_RS02990	3196.88	1.76065	0.234736	-7.50054
CSW01_RS16465	138.468	-0.641383	0.313164	2.04808	0.0405526	0.211794	NS		CSW01_RS16070	563.554	-1.22737	0.387325	3.16884	0.00153049	0.0079777	NS		CSW01_RS10480	3819.23	-2.21538	0.798938	2.77291	0.00555576	0.0289837	DOWN		CSW01_RS12780	2489.24	0.634158	0.250228	-2.53432	0.0112665	0.0590322	NS		gap	263.253	-1.97274	0.399035	4.94377	7.6626e-07	3.98824e-06	DOWN		CSW01_RS05265	13671.9	-3.28906	0.438673	7.49777
CSW01_RS16595	111.993	-0.730752	0.357078	2.04648	0.0407093	0.212255	NS		CSW01_RS16385	338.887	-0.822141	0.259489	3.16831	0.00153327	0.0079777	NS		cysK	7844.31	1.59718	0.576307	-2.7714	0.00558155	0.0290793	UP		CSW01_RS17795	394.709	0.434322	0.171535	-2.53198	0.0113421	0.059349	NS		CSW01_RS04045	86.75	-2.00498	0.405586	4.94342	7.67654e-07	3.99016e-06	DOWN		CSW01_RS15650	143.859	-3.40719	0.454502	7.49652
CSW01_RS08085	629.085	0.937389	0.45819	-2.04585	0.0407708	0.212291	NS		CSW01_RS16450	2761.64	-1.00856	0.318331	3.16829	0.00153339	0.0079777	NS		CSW01_RS06350	1503.3	-0.887259	0.320357	2.7696	0.00561258	0.0292019	NS		CSW01_RS07355	227.909	0.420683	0.16626	-2.53028	0.0113972	0.0595574	NS		CSW01_RS17745	230.752	1.48263	0.30052	-4.93355	8.075e-07	4.19167e-06	NS		CSW01_RS02505	2143.22	-1.56534	0.209236	7.48123
CSW01_RS03035	17870.9	-0.749224	0.366553	2.04397	0.0409561	0.212406	NS		raiA	40454.1	1.92853	0.608663	-3.16846	0.00153249	0.0079777	UP		CSW01_RS08700	116.303	0.756503	0.273315	-2.76788	0.0056422	0.0293169	NS		citC	5259.82	-3.95532	1.5637	2.52946	0.0114238	0.0596169	NS		metK	1356.19	1.2734	0.258229	-4.93129	8.16875e-07	4.23468e-06	NS		CSW01_RS02270	2542.64	1.76894	0.236875	-7.46784
CSW01_RS04825	278.767	-0.729348	0.356707	2.04467	0.0408874	0.212406	NS		CSW01_RS14685	1342.79	1.0868	0.343205	-3.16662	0.00154224	0.00801305	NS		CSW01_RS16280	55.4679	-0.826252	0.299377	2.7599	0.00578188	0.0299229	NS		CSW01_RS18025	1460.66	0.579905	0.229463	-2.52723	0.0114965	0.0599167	NS		CSW01_RS12260	685.872	2.23485	0.453693	-4.9259	8.39733e-07	4.34738e-06	UP		CSW01_RS15540	131.675	-2.97424	0.399005	7.45414
CSW01_RS09350	237.707	-0.810782	0.396637	2.04414	0.0409393	0.212406	NS		CSW01_RS00410	5265.98	-1.08671	0.343672	3.16205	0.00156661	0.00812889	NS		CSW01_RS00800	630.31	-0.526468	0.190726	2.76034	0.00577409	0.0299229	NS		CSW01_RS03320	4248.26	0.459692	0.181956	-2.52639	0.011524	0.0599802	NS		CSW01_RS00705	1324.93	3.05744	0.621207	-4.92178	8.57619e-07	4.43407e-06	UP		CSW01_RS18180	2094.36	-2.31505	0.310665	7.45192
CSW01_RS19320	3036.06	-1.07599	0.527502	2.03979	0.0413709	0.21407	NS		CSW01_RS01975	903.223	0.67324	0.21342	-3.15454	0.00160752	0.00833008	NS		CSW01_RS06580	4770.25	1.46748	0.531678	-2.7601	0.00577843	0.0299229	NS		CSW01_RS16595	94.4346	-0.871732	0.345344	2.52424	0.0115947	0.0601879	NS		CSW01_RS07780	153.681	-1.53212	0.311488	4.91871	8.71183e-07	4.49822e-06	DOWN		CSW01_RS03795	1778.01	-1.3633	0.183084	7.44629
CSW01_RS12525	1034.95	-0.609727	0.298939	2.03963	0.041387	0.21407	NS		CSW01_RS15980	692.949	-0.908541	0.288119	3.15335	0.00161409	0.00835305	NS		CSW01_RS16195	56.3018	-0.88271	0.320183	2.75689	0.00583543	0.0301201	NS		CSW01_RS11360	507.141	0.582341	0.230668	-2.52459	0.0115835	0.0601879	NS		CSW01_RS14910	247.925	1.98701	0.404371	-4.91384	8.93119e-07	4.59927e-06	UP		metL	877.418	1.35502	0.182009	-7.44476
CSW01_RS19530	570.695	0.485462	0.238511	-2.03539	0.0418118	0.215981	NS		CSW01_RS11165	124.221	1.15455	0.36632	-3.15175	0.00162293	0.00838765	NS		CSW01_RS07485	7072.66	0.829982	0.30105	-2.75696	0.00583418	0.0301201	NS		CSW01_RS17980	302.995	0.822459	0.327242	-2.5133	0.0119606	0.0620052	NS		trpD	237.181	-1.55308	0.316048	4.91406	8.92081e-07	4.59927e-06	DOWN		CSW01_RS07405	83.4578	-2.93737	0.394631	7.44333
CSW01_RS07770	829.17	0.579002	0.284592	-2.0345	0.0419011	0.216157	NS		CSW01_RS04410	2274.42	0.537842	0.170807	-3.14884	0.00163921	0.00846059	NS		CSW01_RS16315	524.337	-0.996414	0.361695	2.75484	0.00587202	0.0302689	NS		CSW01_RS15545	612.098	-1.01194	0.40295	2.51134	0.0120273	0.0622682	NS		CSW01_RS03750	1997.48	-3.14192	0.639562	4.91261	8.98716e-07	4.62197e-06	DOWN		CSW01_RS13770	2947.65	-1.80877	0.243057	7.44174
CSW01_RS04520	1883.82	-0.845193	0.415678	2.03329	0.0420236	0.216502	NS		CSW01_RS18130	3254.27	0.651613	0.207316	-3.14309	0.00167174	0.00860637	NS		glmS	2026.33	1.3182	0.478706	-2.75367	0.00589316	0.0303377	NS		ilvA	1619.49	0.571073	0.227692	-2.50809	0.0121386	0.0627613	NS		CSW01_RS16645	69.188	-2.22627	0.453235	4.91196	9.01725e-07	4.63132e-06	DOWN		CSW01_RS05095	4522.06	2.00696	0.269704	-7.44132
CSW01_RS02665	295.84	-0.888254	0.438071	2.02765	0.0425962	0.218812	NS		CSW01_RS09495	5002.26	-1.37637	0.437907	3.14307	0.00167187	0.00860637	NS		CSW01_RS11380	643.482	-1.31602	0.478011	2.75312	0.00590308	0.0303487	NS		CSW01_RS00490	637.292	0.710262	0.283292	-2.50717	0.0121701	0.0628045	NS		CSW01_RS13960	70097.6	-3.83701	0.782126	4.90587	9.30132e-07	4.77091e-06	DOWN		CSW01_RS09170	1180.2	2.58657	0.347669	-7.43975
CSW01_RS04250	5421.77	-0.987933	0.487319	2.02728	0.0426335	0.218812	NS		CSW01_RS04750	387.44	-0.566033	0.180178	3.14153	0.0016807	0.00864044	NS		CSW01_RS00230	2401.03	0.844747	0.307015	-2.75148	0.00593259	0.0304602	NS		CSW01_RS06050	1566.4	1.78038	0.710189	-2.50691	0.012179	0.0628045	NS		lptA	947.61	1.33487	0.272267	-4.90279	9.44848e-07	4.84001e-06	NS		CSW01_RS16680	1373.48	-2.09125	0.281475	7.42962
gspD	3946.33	0.536619	0.264708	-2.02722	0.0426403	0.218812	NS		CSW01_RS01340	2281.99	-0.617437	0.196577	3.14095	0.001684	0.00864603	NS		CSW01_RS16375	173.627	-0.651115	0.237375	2.74297	0.00608855	0.0312198	NS		CSW01_RS16120	146.161	-0.766076	0.305743	2.50562	0.0122237	0.0629521	NS		CSW01_RS03685	215.482	-1.53147	0.312395	4.90237	9.46893e-07	4.84411e-06	DOWN		CSW01_RS03640	1292.38	1.53139	0.206137	-7.42902
CSW01_RS04485	404.942	-0.601311	0.297094	2.02398	0.0429726	0.220227	NS		CSW01_RS14750	417.059	0.796427	0.253655	-3.13981	0.00169058	0.0086684	NS		CSW01_RS17615	1972.39	0.600126	0.21896	-2.7408	0.00612897	0.0313858	NS		CSW01_RS16320	80.1546	-1.03356	0.412792	2.50382	0.0122861	0.0631822	NS		CSW01_RS12690	55688.2	-3.75327	0.766206	4.89851	9.65639e-07	4.93351e-06	DOWN		CSW01_RS15990	57.6053	-3.40108	0.457972	7.42639
CSW01_RS00085	3323.52	-1.41344	0.699387	2.02097	0.0432825	0.221525	NS		CSW01_RS09520	3763.43	0.776034	0.247218	-3.13906	0.00169488	0.00867904	NS		CSW01_RS15535	265.884	-0.848387	0.3097	2.73938	0.00615547	0.0314802	NS		CSW01_RS00410	5198.04	-1.08457	0.43324	2.5034	0.0123007	0.0631822	NS		CSW01_RS00760	421.206	1.91386	0.390863	-4.89651	9.75535e-07	4.97754e-06	UP		CSW01_RS12505	7984.97	-2.45839	0.331607	7.41358
CSW01_RS05165	1010.94	0.597436	0.295848	-2.0194	0.0434452	0.222066	NS		CSW01_RS05040	2318.83	-0.79603	0.253637	3.13846	0.0016984	0.00868568	NS		CSW01_RS18530	626.759	-1.50804	0.550686	2.73848	0.0061724	0.0315253	DOWN		CSW01_RS18095	4773.74	0.463328	0.185122	-2.50282	0.0123207	0.0632021	NS		CSW01_RS07570	1765.72	-1.5211	0.310779	4.89447	9.85687e-07	5.02274e-06	DOWN		CSW01_RS16675	1101.83	-4.26523	0.576069	7.40402
CSW01_RS19125	307.865	-0.748172	0.370656	2.01851	0.0435382	0.22225	NS		CSW01_RS08780	476.445	0.988958	0.315274	-3.13682	0.00170789	0.00872273	NS		CSW01_RS14890	2295.19	0.652758	0.238432	-2.73771	0.00618682	0.0315576	NS		CSW01_RS16805	589.982	-0.647742	0.259268	2.49835	0.0124773	0.0639219	NS		moaC	110.831	1.5997	0.327083	-4.89082	1.00417e-06	5.11024e-06	UP		CSW01_RS12755	2823.52	-1.4296	0.1934	7.3919
CSW01_RS00970	13161.8	-1.51551	0.752609	2.01368	0.0440434	0.224535	NS		CSW01_RS04365	79.9484	-1.08357	0.345536	3.13592	0.00171318	0.00873834	NS		CSW01_RS16830	2771.47	-0.854756	0.312341	2.73661	0.0062075	0.0316215	NS		CSW01_RS06260	2081.89	1.87829	0.753761	-2.49189	0.0127065	0.0650105	NS		CSW01_RS07725	446.602	-2.49839	0.510919	4.89	1.00837e-06	5.12487e-06	DOWN		CSW01_RS01945	13971.4	3.35433	0.453961	-7.38904
CSW01_RS11670	496.888	0.509989	0.253437	-2.01229	0.0441893	0.224984	NS		CSW01_RS07920	417.28	-1.48467	0.47365	3.13452	0.00172134	0.00876852	NS		CSW01_RS02720	982.876	-0.749918	0.274117	2.73576	0.00622369	0.0316215	NS		CSW01_RS11435	795.025	0.510357	0.205675	-2.48137	0.0130878	0.0668744	NS		CSW01_RS02765	17099.6	4.55844	0.933316	-4.88413	1.03884e-06	5.27285e-06	UP		CSW01_RS05755	2657.78	1.90116	0.257313	-7.38851
CSW01_RS17420	26.562	0.915913	0.455557	-2.01054	0.0443746	0.225633	NS		ppx	2425.71	-1.27072	0.405777	3.13158	0.00173871	0.00884545	NS		CSW01_RS05300	5451.01	0.679698	0.248429	-2.73599	0.00621934	0.0316215	NS		CSW01_RS15265	331.102	-0.783275	0.315849	2.4799	0.0131418	0.066899	NS		CSW01_RS16585	58.0339	-2.23884	0.458979	4.87788	1.07233e-06	5.43577e-06	DOWN		CSW01_RS17885	2135.01	-3.31926	0.449313	7.38743
CSW01_RS14335	3425.17	0.533757	0.265662	-2.00916	0.0445202	0.225785	NS		CSW01_RS17990	1468.66	1.6558	0.528896	-3.13067	0.0017441	0.0088613	UP		CSW01_RS06520	2971.45	1.14828	0.419907	-2.73462	0.00624528	0.0316487	NS		CSW01_RS16720	1457.22	-0.672488	0.271181	2.47985	0.0131439	0.066899	NS		CSW01_RS05865	1455.33	2.16739	0.44489	-4.87173	1.10624e-06	5.59305e-06	UP		CSW01_RS06170	183.964	3.72749	0.504886	-7.38283
CSW01_RS04070	1826.72	1.22688	0.610593	-2.00932	0.0445031	0.225785	NS		CSW01_RS18110	265.179	-0.940262	0.300542	3.12856	0.00175668	0.0089136	NS		CSW01_RS14075	33669.5	0.815769	0.298299	-2.73474	0.006243	0.0316487	NS		CSW01_RS03220	2591.21	0.626736	0.252714	-2.48002	0.0131376	0.066899	NS		lacZ	494.687	1.92386	0.394895	-4.87182	1.10576e-06	5.59305e-06	UP		CSW01_RS02695	3800.73	-2.64503	0.358521	7.37762
CSW01_RS15625	579.956	-0.62566	0.311585	2.00799	0.0446444	0.225828	NS		CSW01_RS03565	3586.91	-0.620762	0.198523	3.12691	0.00176656	0.0089521	NS		CSW01_RS02125	1160.19	-0.530787	0.194233	2.73273	0.00628111	0.0317889	NS		CSW01_RS16935	183.215	1.19961	0.484248	-2.47727	0.0132393	0.067297	NS		fliL	1553.08	1.2546	0.257594	-4.87044	1.11348e-06	5.62236e-06	NS		CSW01_RS04400	1374.12	1.81357	0.245901	-7.37518
CSW01_RS07020	180.542	-0.810063	0.403394	2.00812	0.0446308	0.225828	NS		CSW01_RS13725	3655.82	0.704695	0.225412	-3.12625	0.00177051	0.00896047	NS		CSW01_RS12875	105.012	0.907793	0.332373	-2.73125	0.00630955	0.0318914	NS		CSW01_RS18825	4955.81	-1.2942	0.523804	2.47078	0.0134819	0.068441	NS		CSW01_RS08230	330.657	-1.60085	0.328726	4.86985	1.11684e-06	5.63202e-06	DOWN		nqrE	11520.7	2.7359	0.371314	-7.36816
CSW01_RS17300	3243.35	0.494007	0.246327	-2.0055	0.0449101	0.226877	NS		CSW01_RS18665	4660.34	-1.54217	0.493654	3.12398	0.00178421	0.0090181	DOWN		CSW01_RS00805	3221.13	0.69053	0.253149	-2.72776	0.00637657	0.0321594	NS		CSW01_RS13265	986.19	-0.874353	0.354104	2.4692	0.0135417	0.0686558	NS		CSW01_RS06820	1524.24	-1.91394	0.393332	4.86597	1.13898e-06	5.72889e-06	DOWN		CSW01_RS08695	685.505	-2.21034	0.300189	7.36316
CSW01_RS16385	303.019	-0.73553	0.367072	2.00378	0.0450939	0.227511	NS		CSW01_RS07130	782.159	-0.576208	0.184949	3.11551	0.00183629	0.00926935	NS		CSW01_RS07760	272.332	-0.73414	0.269149	2.72763	0.00637906	0.0321594	NS		CSW01_RS01335	15816	-0.510816	0.207016	2.46751	0.0136056	0.0688012	NS		rnpB	1.55004e+06	-3.20086	0.657807	4.86596	1.139e-06	5.72889e-06	DOWN		CSW01_RS04680	95.866	2.95262	0.401343	-7.35684
CSW01_RS00525	2575.91	-0.529559	0.264891	1.99916	0.0455913	0.229565	NS		CSW01_RS15865	1114.12	0.636244	0.204405	-3.11266	0.00185412	0.00934725	NS		CSW01_RS00025	1798	1.50186	0.550939	-2.726	0.00641065	0.0322769	UP		CSW01_RS09010	143.984	-0.417754	0.169279	2.46785	0.0135929	0.0688012	NS		tuf	51218.3	3.36126	0.691206	-4.8629	1.1568e-06	5.81092e-06	UP		CSW01_RS17585	572.344	-1.83057	0.248846	7.35623
CSW01_RS11340	913.304	1.32293	0.661827	-1.9989	0.0456186	0.229565	NS		CSW01_RS10310	2900.22	0.887096	0.285347	-3.10884	0.00187826	0.00945674	NS		CSW01_RS07085	1474.14	-0.725933	0.266367	2.72531	0.00642415	0.0323031	NS		CSW01_RS01140	2666.48	0.410082	0.166583	-2.46173	0.0138269	0.0698301	NS		CSW01_RS02510	293.701	-1.42807	0.293727	4.86188	1.16274e-06	5.83321e-06	NS		CSW01_RS01355	10654.1	2.77705	0.377832	-7.34998
CSW01_RS03520	3184.75	-1.06265	0.532317	1.99628	0.0459031	0.230698	NS		CSW01_RS09660	267.845	-1.12554	0.362129	3.10811	0.00188286	0.00946767	NS		CSW01_RS16960	3079.2	-0.74263	0.27271	2.72314	0.00646638	0.0324318	NS		CSW01_RS07970	65.9284	-0.771634	0.31368	2.45994	0.0138959	0.0700885	NS		CSW01_RS06745	423.611	-6.74204	1.38933	4.85275	1.21764e-06	6.10074e-06	DOWN		CSW01_RS04360	4764.02	-2.13597	0.290604	7.35012
CSW01_RS06280	493.966	0.890031	0.445974	-1.9957	0.0459662	0.230718	NS		CSW01_RS02150	3585.18	-0.745565	0.239936	3.10735	0.00188775	0.00948007	NS		CSW01_RS07430	90.301	-0.668799	0.245585	2.72329	0.00646359	0.0324318	NS		CSW01_RS06835	1429.25	-0.47874	0.19481	2.45748	0.0139917	0.0703038	NS		CSW01_RS00470	1636.38	1.56509	0.322672	-4.85042	1.23201e-06	6.1648e-06	UP		CSW01_RS13455	2466.48	1.46266	0.198997	-7.35019
trxB	3041.42	0.652978	0.327554	-1.9935	0.0462069	0.231628	NS		CSW01_RS14670	72.6379	-1.08786	0.350503	3.10371	0.00191109	0.00958491	NS		hflK	13696.3	0.722225	0.265617	-2.71905	0.006547	0.0327939	NS		CSW01_RS07715	6663.16	-1.03807	0.422417	2.45746	0.0139925	0.0703038	NS		CSW01_RS05270	6663.85	2.28362	0.47103	-4.84813	1.24628e-06	6.22233e-06	UP		CSW01_RS03930	2720.97	1.87479	0.255147	-7.34786
CSW01_RS05150	2425.76	-1.06961	0.537149	1.99127	0.0464508	0.232552	NS		CSW01_RS11360	534.77	0.683348	0.220604	-3.09763	0.00195077	0.00977137	NS		CSW01_RS16865	1209.26	-0.573597	0.211071	2.71755	0.00657667	0.0329002	NS		CSW01_RS11370	263.547	-0.877243	0.356855	2.45826	0.0139612	0.0703038	NS		CSW01_RS08220	688.934	1.1715	0.241643	-4.84807	1.24671e-06	6.22233e-06	NS		CSW01_RS10880	2396.17	1.76983	0.240901	-7.34669
CSW01_RS16785	1509.02	-0.599663	0.301595	1.98831	0.0467775	0.233588	NS		CSW01_RS05335	1160.57	-2.23719	0.722497	3.09646	0.00195843	0.00979718	DOWN		CSW01_RS12220	2241.64	0.757493	0.279333	-2.71179	0.00669206	0.0334346	NS		CSW01_RS10835	3149.71	0.427423	0.174164	-2.45415	0.014122	0.0708634	NS		ulaD	42.3423	2.27652	0.469762	-4.84611	1.25907e-06	6.27599e-06	UP		CSW01_RS11835	1345.16	2.40534	0.327422	-7.34631
metN	1592.56	0.974204	0.489887	-1.98863	0.0467422	0.233588	NS		CSW01_RS15405	1172.62	-0.840392	0.271659	3.09355	0.00197774	0.00988113	NS		CSW01_RS14185	168.088	-1.04866	0.387189	2.70839	0.006761	0.0337357	NS		CSW01_RS19670	44.9175	-1.44036	0.587133	2.45321	0.0141586	0.0709561	NS		CSW01_RS00985	442.775	-2.0689	0.427102	4.84403	1.27231e-06	6.33386e-06	DOWN		CSW01_RS15900	196.735	-2.88153	0.392759	7.33663
CSW01_RS10780	5854.37	0.548609	0.276236	-1.98602	0.0470312	0.234554	NS		CSW01_RS12355	2050.83	0.588875	0.190421	-3.09249	0.00198483	0.00990384	NS		ftsE	1208.7	0.716971	0.26491	-2.70647	0.00680035	0.0338887	NS		gcvP	2834.04	-1.99066	0.813627	2.44665	0.0144189	0.0716966	NS		CSW01_RS01500	243.442	-1.8321	0.378406	4.84162	1.28788e-06	6.39809e-06	DOWN		CSW01_RS08300	4718.72	2.57843	0.351632	-7.33274
CSW01_RS15500	1794.1	-0.860047	0.433622	1.9834	0.0473224	0.235706	NS		CSW01_RS14200	639.061	-0.497954	0.161088	3.09119	0.00199359	0.00993485	NS		CSW01_RS02095	3386.59	0.942395	0.348737	-2.70231	0.00688588	0.0342711	NS		fbpC	219.561	-0.480656	0.196486	2.44626	0.0144346	0.0716966	NS		CSW01_RS09115	199.99	-1.15447	0.238452	4.84152	1.2885e-06	6.39809e-06	NS		CSW01_RS10780	3860.98	1.31522	0.179435	-7.32978
CSW01_RS19115	170.434	-0.615913	0.311329	1.97833	0.0478914	0.238235	NS		CSW01_RS07435	2494.3	1.06314	0.34404	-3.09015	0.00200053	0.00995674	NS		CSW01_RS15285	124.883	0.782301	0.289692	-2.70046	0.00692443	0.0343751	NS		CSW01_RS03520	3169.14	-0.930076	0.38001	2.44751	0.0143848	0.0716966	NS		CSW01_RS04885	491.859	1.53929	0.317966	-4.84107	1.29144e-06	6.40451e-06	UP		CSW01_RS10895	2044.98	1.40849	0.192252	-7.32628
CSW01_RS12140	1686.32	-0.714937	0.361518	1.9776	0.047974	0.238342	NS		ccmD	953.74	0.926338	0.300293	-3.08478	0.00203703	0.0101255	NS		CSW01_RS12605	1172.79	-1.42706	0.528383	2.70081	0.00691704	0.0343751	NS		CSW01_RS06500	48.5007	-0.996201	0.407009	2.44761	0.0143806	0.0716966	NS		CSW01_RS02205	389.212	1.52285	0.314739	-4.83846	1.30847e-06	6.4807e-06	UP		CSW01_RS09120	129.723	-2.17526	0.297143	7.32061
CSW01_RS19435	543.501	0.379613	0.192188	-1.97521	0.0482442	0.239075	NS		CSW01_RS18015	1176.55	-1.93139	0.627374	3.07853	0.00208028	0.0103273	DOWN		CSW01_RS15480	128.4	-0.5827	0.215916	2.69874	0.00696034	0.0345095	NS		CSW01_RS09885	3302.96	0.642352	0.262369	-2.44828	0.014354	0.0716966	NS		glnA	2254.95	2.71892	0.562583	-4.83292	1.34547e-06	6.65543e-06	UP		CSW01_RS02575	604.679	-2.27561	0.310876	7.31999
CSW01_RS00335	644.275	-0.378372	0.191557	1.97525	0.0482396	0.239075	NS		clpV	606.408	-0.793113	0.25787	3.07563	0.00210061	0.0104018	NS		CSW01_RS12505	1749.87	0.555778	0.206047	-2.69734	0.00698965	0.0345669	NS		CSW01_RS12065	4920.47	-0.910353	0.372091	2.44659	0.0144215	0.0716966	NS		CSW01_RS04175	658.647	-2.29619	0.475249	4.83154	1.35483e-06	6.69325e-06	DOWN		CSW01_RS16900	6950	2.48615	0.340003	-7.31215
CSW01_RS19430	974.391	-0.461822	0.234133	1.97248	0.0485545	0.240088	NS		CSW01_RS07850	4058.06	2.03336	0.661066	-3.07588	0.00209882	0.0104018	UP		CSW01_RS12870	2262.52	0.966334	0.358224	-2.69757	0.00698475	0.0345669	NS		fadA	590.164	0.726025	0.296512	-2.44855	0.0143434	0.0716966	NS		CSW01_RS16700	198.487	-1.42268	0.294621	4.82884	1.37329e-06	6.77583e-06	NS		CSW01_RS16035	86.8967	-2.82464	0.386444	7.3093
CSW01_RS01725	9096.87	-1.30998	0.66418	1.97233	0.0485717	0.240088	NS		CSW01_RS15935	451.778	-0.909404	0.295798	3.07441	0.00210919	0.010431	NS		CSW01_RS12205	2168.22	0.931529	0.34585	-2.69345	0.00707172	0.0348842	NS		CSW01_RS10200	1997.55	-0.566065	0.231455	2.44568	0.014458	0.0717219	NS		dsdC	116.137	-1.35122	0.279911	4.82732	1.38386e-06	6.81931e-06	NS		CSW01_RS07840	428.404	1.92641	0.263557	-7.30925
CSW01_RS11185	6169.09	-0.656158	0.333112	1.96978	0.0488635	0.241225	NS		lpdA	28159.4	1.28669	0.418638	-3.0735	0.00211563	0.0104496	NS		CSW01_RS13535	29676.2	0.981193	0.364255	-2.6937	0.00706645	0.0348842	NS		CSW01_RS01000	460.201	-0.635742	0.260519	2.44028	0.0146757	0.0727098	NS		CSW01_RS02840	8948.77	-2.34187	0.485755	4.82109	1.42779e-06	7.02688e-06	DOWN		CSW01_RS07765	157.585	-2.03306	0.278179	7.30848
CSW01_RS03715	5465.05	-1.376	0.698891	1.96884	0.0489716	0.241453	NS		CSW01_RS15595	906.994	-1.03513	0.337104	3.07065	0.00213596	0.0105367	NS		CSW01_RS05045	20770.4	-2.11289	0.785093	2.69126	0.00711825	0.0350693	DOWN		CSW01_RS00980	1937.64	-0.764567	0.313389	2.43967	0.0147007	0.0727413	NS		CSW01_RS13990	68383.4	-3.81355	0.791314	4.81926	1.44093e-06	7.0826e-06	DOWN		CSW01_RS08260	1045.31	-2.47649	0.338988	7.30554
CSW01_RS01315	35975.9	-0.523202	0.266191	1.96551	0.0493552	0.242425	NS		CSW01_RS18200	488.274	-0.577793	0.18829	3.06863	0.00215043	0.0105947	NS		CSW01_RS06640	394.546	0.847952	0.315225	-2.69	0.00714531	0.0351582	NS		CSW01_RS16025	12.4787	-1.07166	0.439374	2.43905	0.0147258	0.0727738	NS		CSW01_RS03410	739.987	3.06351	0.63576	-4.81866	1.44527e-06	7.09496e-06	UP		CSW01_RS06580	2592.95	2.42669	0.332383	-7.30088
CSW01_RS02985	14649.1	-1.14776	0.58382	1.96595	0.0493048	0.242425	NS		CSW01_RS07735	3347.04	0.596311	0.194421	-3.06711	0.00216139	0.0106352	NS		CSW01_RS17975	919.369	0.825847	0.307137	-2.68885	0.00716977	0.0351897	NS		CSW01_RS08955	56.6985	-1.56212	0.641147	2.43644	0.0148324	0.0732082	NS		CSW01_RS07000	568.562	1.60532	0.333324	-4.81611	1.46382e-06	7.17695e-06	UP		CSW01_RS16660	1294.06	-3.62019	0.496107	7.29718
parE	2771.33	0.818872	0.41654	-1.96589	0.0493116	0.242425	NS		moaC	204.317	0.831725	0.271372	-3.06488	0.00217755	0.0107012	NS		CSW01_RS00225	2836.2	0.684308	0.254476	-2.68908	0.0071649	0.0351897	NS		CSW01_RS10985	129.43	0.391616	0.160868	-2.43439	0.0149169	0.0735324	NS		CSW01_RS05175	480.468	1.72137	0.357498	-4.81504	1.47171e-06	7.20655e-06	UP		CSW01_RS07190	987.334	1.49036	0.204492	-7.28812
CSW01_RS04995	1632.99	-0.577457	0.294468	1.96102	0.0498767	0.244678	NS		CSW01_RS00805	3626.14	-0.570599	0.186299	3.06281	0.00219271	0.0107622	NS		CSW01_RS05290	186.822	-0.821267	0.30565	2.68695	0.00721081	0.0353466	NS		CSW01_RS12050	568.379	1.00714	0.413931	-2.43312	0.0149695	0.0736991	NS		CSW01_RS17470	82.7299	1.60352	0.333077	-4.81426	1.47748e-06	7.2257e-06	UP		CSW01_RS00525	1632.57	-1.67683	0.230135	7.28628
CSW01_RS01340	2054.95	-0.551597	0.281653	1.95843	0.05018	0.245857	NS		pckA	21771.8	-2.24087	0.731855	3.0619	0.00219936	0.0107813	DOWN		CSW01_RS06885	1250.61	0.866652	0.322594	-2.68651	0.00722025	0.0353484	NS		CSW01_RS19665	50.2127	-0.813281	0.334344	2.43247	0.0149964	0.0737386	NS		CSW01_RS06395	1059.46	-1.53565	0.319697	4.80345	1.55955e-06	7.61751e-06	DOWN		CSW01_RS18725	2053.82	2.13675	0.293367	-7.28352
sppA	3863.48	0.620629	0.317027	-1.95766	0.0502705	0.245991	NS		ald	9799.55	1.10747	0.362551	-3.05466	0.00225316	0.0110287	NS		CSW01_RS04855	14860.6	0.940823	0.350488	-2.68432	0.00726768	0.0355359	NS		CSW01_RS14155	2395.88	-1.05081	0.432394	2.43021	0.0150901	0.0740471	NS		CSW01_RS07425	43.145	-2.55925	0.533094	4.80075	1.58069e-06	7.71106e-06	DOWN		CSW01_RS15815	834.039	-1.75716	0.241321	7.28143
CSW01_RS12070	1169.88	-0.968108	0.494732	1.95683	0.0503671	0.246155	NS		CSW01_RS10590	3099.86	0.415345	0.135985	-3.05435	0.00225548	0.0110287	NS		CSW01_RS16610	532.371	-0.895453	0.333652	2.68379	0.00727921	0.0355477	NS		CSW01_RS01350	20778.8	-0.525456	0.216233	2.43004	0.015097	0.0740471	NS		CSW01_RS08645	1266.35	1.65533	0.345147	-4.79602	1.61847e-06	7.88548e-06	UP		hisA	197.777	1.86958	0.256759	-7.28145
CSW01_RS14325	1164.24	0.825658	0.422474	-1.95434	0.0506606	0.24728	NS		CSW01_RS09930	4941.95	0.660555	0.216364	-3.05298	0.00226578	0.0110652	NS		CSW01_RS18160	259.25	0.616178	0.229676	-2.68281	0.00730065	0.0356078	NS		CSW01_RS08725	1331.51	0.641755	0.264145	-2.42956	0.0151172	0.0740534	NS		pyrG	4331.37	1.69427	0.353591	-4.79162	1.65443e-06	8.0506e-06	UP		CSW01_RS05605	635.938	-2.21051	0.304249	7.26548
CSW01_RS00430	1480.63	-0.938888	0.48104	1.95179	0.0509632	0.248446	NS		CSW01_RS15505	2327.11	-1.18295	0.387526	3.05256	0.00226898	0.0110669	NS		CSW01_RS04905	2986.04	1.14786	0.428253	-2.68032	0.00735508	0.0358284	NS		CSW01_RS07040	231.159	-0.85711	0.353032	2.42785	0.0151885	0.0743097	NS		CSW01_RS10015	22.7617	3.63581	0.759894	-4.78463	1.71301e-06	8.32525e-06	UP		CSW01_RS15405	1284.99	-2.073	0.285799	7.25337
CSW01_RS06370	15975.7	0.60085	0.308028	-1.95064	0.0511003	0.248803	NS		CSW01_RS11220	1977.26	-0.757676	0.248575	3.04808	0.0023031	0.0112193	NS		CSW01_RS07890	386.573	0.754909	0.281738	-2.67947	0.00737379	0.0358571	NS		CSW01_RS03365	6481.2	-0.323679	0.133371	2.42692	0.0152278	0.0744089	NS		CSW01_RS01310	1696.56	1.94441	0.406826	-4.77947	1.75755e-06	8.53104e-06	UP		bamA	5711.65	1.24982	0.1724	-7.24956
CSW01_RS15610	225.902	-0.591516	0.303802	1.94705	0.0515293	0.249645	NS		CSW01_RS16525	166.416	-0.940122	0.308486	3.04754	0.00230725	0.0112255	NS		CSW01_RS11950	4027.61	1.73439	0.647349	-2.67922	0.00737938	0.0358571	UP		CSW01_RS17165	4245.64	-0.409455	0.168842	2.42509	0.0153048	0.074692	NS		CSW01_RS10335	1743.73	1.65538	0.346643	-4.77547	1.79285e-06	8.69151e-06	UP		CSW01_RS11025	387.163	4.71834	0.651278	-7.24475
CSW01_RS19295	62.4736	0.881011	0.452349	-1.94763	0.0514588	0.249645	NS		CSW01_RS18670	4456.72	-1.54515	0.507243	3.04618	0.00231772	0.0112625	DOWN		CSW01_RS02780	1769.61	-0.985986	0.368644	2.67463	0.00748124	0.0362617	NS		CSW01_RS05480	1012.09	-1.61145	0.665026	2.42314	0.0153871	0.0750002	NS		CSW01_RS13575	616.271	1.35523	0.283855	-4.77438	1.80258e-06	8.7278e-06	NS		CSW01_RS18475	2752.34	-2.61795	0.361569	7.24051
CSW01_RS05295	2644.69	-1.10466	0.567198	1.94757	0.0514661	0.249645	NS		CSW01_RS15990	125.843	-1.14044	0.374501	3.04521	0.00232517	0.0112846	NS		dapD	1963.35	0.763467	0.285435	-2.67475	0.00747845	0.0362617	NS		lolD	652.585	0.320097	0.132209	-2.42114	0.015472	0.0753202	NS		CSW01_RS13655	903.923	-1.7059	0.357338	4.77391	1.80684e-06	8.73753e-06	DOWN		CSW01_RS08850	968.908	-2.78978	0.385694	7.23313
cobA	79.7025	0.650116	0.333759	-1.94786	0.051432	0.249645	NS		CSW01_RS02155	2042.09	-0.676466	0.222246	3.04377	0.00233634	0.0113247	NS		CSW01_RS16175	1070.97	-1.08259	0.405303	2.67107	0.0075611	0.0365578	NS		CSW01_RS16810	83.1168	-0.823535	0.340469	2.41883	0.0155706	0.0757058	NS		citD	23.3347	3.55755	0.745393	-4.77271	1.81762e-06	8.77877e-06	UP		CSW01_RS15880	81.5568	-2.91503	0.403264	7.2286
CSW01_RS16650	163.524	-0.489333	0.251715	1.944	0.0518954	0.250406	NS		CSW01_RS16820	1023.48	-1.19146	0.391602	3.04252	0.00234608	0.0113578	NS		CSW01_RS17500	861.266	0.926873	0.346969	-2.67134	0.00755482	0.0365578	NS		CSW01_RS11165	97.4966	0.643085	0.266142	-2.41633	0.015678	0.0761337	NS		CSW01_RS02280	3928.08	-2.23092	0.467873	4.76821	1.8587e-06	8.96604e-06	DOWN		CSW01_RS17245	463.056	-1.99699	0.276368	7.22584
CSW01_RS00100	5526.01	0.538344	0.276982	-1.9436	0.0519432	0.250406	NS		CSW01_RS00335	724.99	-0.4828	0.158759	3.04109	0.00235725	0.0113978	NS		CSW01_RS15730	130.681	-0.906973	0.339653	2.6703	0.00757845	0.0365963	NS		CSW01_RS12020	652.142	-1.01203	0.419189	2.41426	0.0157673	0.0764725	NS		CSW01_RS09175	2574.97	2.93925	0.617661	-4.75868	1.94858e-06	9.38797e-06	UP		CSW01_RS04690	193.523	3.1953	0.442266	-7.22485
CSW01_RS05245	225.037	0.462443	0.237798	-1.94468	0.051813	0.250406	NS		CSW01_RS00085	1333.62	1.46629	0.482322	-3.04007	0.00236526	0.0114194	NS		CSW01_RS15330	151.299	-1.16512	0.436809	2.66735	0.00764513	0.0368726	NS		CSW01_RS09485	296.307	-0.315917	0.130955	2.41242	0.0158472	0.0767649	NS		CSW01_RS07730	258.951	-1.85967	0.391447	4.75076	2.02658e-06	9.75166e-06	DOWN		CSW01_RS15080	4402.79	-2.49008	0.344759	7.22267
CSW01_RS09000	200.061	-0.491865	0.253002	1.94411	0.0518818	0.250406	NS		CSW01_RS00505	3092.91	1.07467	0.353537	-3.03977	0.00236757	0.0114194	NS		CSW01_RS03775	693.957	0.839254	0.314744	-2.66647	0.00766531	0.0369242	NS		CSW01_RS19220	135.001	-0.582243	0.241428	2.41167	0.0158797	0.0768273	NS		CSW01_RS13305	662.17	1.64035	0.345417	-4.74889	2.04541e-06	9.83009e-06	UP		CSW01_RS09080	158.608	-2.10014	0.290777	7.22251
CSW01_RS13690	1705.81	0.480341	0.247238	-1.94282	0.0520373	0.25055	NS		CSW01_RS07005	1244.44	0.922774	0.303957	-3.03587	0.00239846	0.0115541	NS		CSW01_RS18400	777.266	-0.518747	0.194814	2.66278	0.00774982	0.0372853	NS		CSW01_RS08740	208.866	0.642248	0.266552	-2.40947	0.0159757	0.0771961	NS		CSW01_RS01260	623.152	1.56073	0.328754	-4.74742	2.06029e-06	9.8894e-06	UP		CSW01_RS19660	2595.25	-2.71632	0.376121	7.22195
CSW01_RS00225	2634.82	0.427567	0.220279	-1.94102	0.0522553	0.251289	NS		CSW01_RS09840	3325.72	0.787007	0.259487	-3.03294	0.00242187	0.0116524	NS		CSW01_RS15420	556.643	-0.501157	0.188253	2.66214	0.00776453	0.0373099	NS		ulaD	84.5227	0.570895	0.2371	-2.40783	0.0160477	0.0774486	NS		CSW01_RS06210	779.217	-3.20858	0.676052	4.74606	2.0742e-06	9.94389e-06	DOWN		CSW01_RS00860	7625.1	1.33807	0.185321	-7.22027
CSW01_RS18180	374.936	0.612315	0.316048	-1.93741	0.0526953	0.253093	NS		CSW01_RS03110	34250.7	-1.26972	0.418804	3.03178	0.00243113	0.0116826	NS		CSW01_RS01210	2332.14	0.978776	0.36776	-2.66146	0.00778036	0.03734	NS		CSW01_RS13670	21268.7	0.664939	0.276785	-2.40236	0.0162894	0.0785184	NS		CSW01_RS00600	733.025	1.47034	0.309834	-4.74559	2.07902e-06	9.9547e-06	NS		CSW01_RS05970	83.0532	-2.59821	0.360197	7.21331
CSW01_RS02680	2314.66	-0.613252	0.316668	1.93658	0.0527969	0.253269	NS		CSW01_RS19425	955.059	-0.77155	0.254533	3.03124	0.0024355	0.0116892	NS		CSW01_RS04890	3605.18	0.872152	0.327784	-2.66075	0.00779657	0.0373718	NS		CSW01_RS12210	3817.52	0.435149	0.181287	-2.40033	0.0163802	0.0788588	NS		CSW01_RS06580	1224.9	2.06541	0.435359	-4.74414	2.09395e-06	1.00139e-05	UP		CSW01_RS02725	2308.66	-1.63667	0.22716	7.20494
CSW01_RS15980	531.026	-0.462528	0.239334	1.93256	0.0532898	0.255007	NS		CSW01_RS15870	654.811	-0.777876	0.257103	3.02554	0.00248191	0.0118973	NS		CSW01_RS14835	32.9534	-1.05	0.394834	2.65934	0.00782932	0.0374826	NS		CSW01_RS15285	141.816	0.541153	0.225522	-2.39956	0.0164148	0.0789282	NS		CSW01_RS06955	281.682	-1.88311	0.397029	4.743	2.10576e-06	1.0058e-05	DOWN		CSW01_RS11300	1042.77	-1.55008	0.215193	7.20323
CSW01_RS16245	150.358	-0.569241	0.294498	1.93292	0.0532465	0.255007	NS		CSW01_RS05110	9042.16	-1.22986	0.40712	3.02088	0.00252044	0.0120672	NS		CSW01_RS14460	2116.12	-1.15081	0.433456	2.65497	0.00793145	0.0378802	NS		CSW01_RS17280	1014.71	0.571035	0.23808	-2.3985	0.0164622	0.0790591	NS		CSW01_RS12365	497.314	1.79935	0.37943	-4.74224	2.11372e-06	1.00836e-05	UP		CSW01_RS07440	1496.02	-1.85001	0.256883	7.20177
CSW01_RS03960	3615.07	0.535267	0.2771	-1.93167	0.0533999	0.25522	NS		CSW01_RS06765	270.583	-0.954936	0.316421	3.01793	0.00254504	0.01217	NS		CSW01_RS06305	507.444	0.686745	0.258665	-2.65496	0.00793182	0.0378802	NS		CSW01_RS08870	2141.83	-0.505351	0.210995	2.39508	0.0166167	0.0797029	NS		CSW01_RS11755	425.079	-2.15405	0.454581	4.73854	2.15262e-06	1.02566e-05	DOWN		CSW01_RS18225	752.005	-1.82707	0.254136	7.18935
CSW01_RS08985	47.7662	-0.636519	0.329615	1.9311	0.0534706	0.255245	NS		CSW01_RS05445	4156.39	-0.830961	0.275441	3.01684	0.00255422	0.012199	NS		CSW01_RS08300	2118.17	1.82261	0.686703	-2.65415	0.00795085	0.0379247	UP		CSW01_RS15450	1096.74	0.544819	0.227828	-2.39136	0.0167863	0.0802217	NS		CSW01_RS01165	39.2782	2.48284	0.524287	-4.73564	2.18364e-06	1.03917e-05	UP		CSW01_RS04225	647.179	-1.74379	0.242596	7.18805
CSW01_RS16045	94.4581	-0.58169	0.301805	1.92737	0.0539331	0.25699	NS		CSW01_RS17525	167.121	0.914899	0.30332	-3.01628	0.00255894	0.0122066	NS		CSW01_RS04215	4608.63	-1.31914	0.497141	2.65345	0.00796728	0.0379566	NS		CSW01_RS16590	827.269	-0.665126	0.278083	2.39183	0.0167647	0.0802217	NS		CSW01_RS15455	120.02	-1.36598	0.288642	4.73244	2.21833e-06	1.05438e-05	NS		CSW01_RS13380	918.052	-1.87425	0.260832	7.18564
CSW01_RS12275	1879.27	0.731322	0.379495	-1.92709	0.0539679	0.25699	NS		CSW01_RS15775	460.321	-0.603217	0.200018	3.01581	0.00256292	0.0122106	NS		pdxH	3249.59	0.64482	0.243062	-2.6529	0.00798033	0.0379598	NS		CSW01_RS00975	11838.2	-0.722521	0.30211	2.39159	0.0167757	0.0802217	NS		CSW01_RS06845	98.2683	-1.53334	0.324705	4.72224	2.3326e-06	1.10734e-05	DOWN		CSW01_RS03570	21888.7	3.71956	0.51783	-7.18297
glnA	10656.8	-0.874694	0.454062	1.92637	0.0540577	0.257103	NS		CSW01_RS16825	99.8827	-0.969053	0.321538	3.0138	0.00257997	0.0122619	NS		CSW01_RS01335	16515.6	-0.759637	0.286375	2.6526	0.00798744	0.0379598	NS		CSW01_RS18435	1089.25	0.658492	0.275527	-2.38994	0.0168512	0.0804334	NS		CSW01_RS16290	93.6017	-2.07803	0.440395	4.71855	2.37533e-06	1.12625e-05	DOWN		CSW01_RS14945	1193.92	-2.02258	0.282113	7.16939
ftsE	1137.12	0.490252	0.254604	-1.92555	0.0541609	0.257281	NS		pheA	3054.66	-0.639915	0.212328	3.01381	0.00257991	0.0122619	NS		tatC	964.535	0.841176	0.317505	-2.64933	0.00806509	0.0382821	NS		CSW01_RS09985	3218.12	0.733919	0.307535	-2.38646	0.0170116	0.0811004	NS		CSW01_RS07275	70.5625	-1.42837	0.302813	4.717	2.3935e-06	1.13349e-05	NS		CSW01_RS11525	4568.85	1.6313	0.228126	-7.15088
CSW01_RS16795	1249.79	-0.551359	0.286649	1.92346	0.054422	0.258207	NS		manA	7682.31	-0.668365	0.222202	3.00791	0.00263049	0.0124717	NS		CSW01_RS12395	10557	1.23064	0.464612	-2.64875	0.00807911	0.038302	NS		CSW01_RS09415	475.929	-0.850515	0.356933	2.38284	0.0171796	0.0818015	NS		CSW01_RS18685	206.833	-1.64322	0.349397	4.70303	2.56327e-06	1.21155e-05	DOWN		CSW01_RS13880	153.637	-1.95403	0.273458	7.14563
CSW01_RS15595	714.955	-0.678228	0.354646	1.91241	0.0558239	0.264215	NS		CSW01_RS06135	825.447	0.512245	0.170282	-3.00822	0.00262787	0.0124717	NS		CSW01_RS17835	1011.55	1.02108	0.385571	-2.64823	0.00809142	0.0383138	NS		CSW01_RS11610	2603.39	0.418517	0.175939	-2.37877	0.0173707	0.0826113	NS		CSW01_RS04290	331.666	2.79837	0.595028	-4.70293	2.56456e-06	1.21155e-05	UP		CSW01_RS14080	76216.2	4.12541	0.577474	-7.14389
CSW01_RS08380	49542.5	0.790842	0.413463	-1.91272	0.0557833	0.264215	NS		CSW01_RS13690	1733.72	0.696989	0.231794	-3.00694	0.00263895	0.0124966	NS		CSW01_RS15690	446.347	-1.00994	0.381547	2.64695	0.00812204	0.0384121	NS		CSW01_RS16070	555.246	-1.2295	0.518442	2.37153	0.0177144	0.0841435	NS		speB	1446.63	1.66156	0.353495	-4.70038	2.59677e-06	1.22527e-05	UP		CSW01_RS01500	528.857	-1.80509	0.253005	7.13458
CSW01_RS15630	122.767	-0.649155	0.340058	1.90896	0.0562678	0.265993	NS		CSW01_RS16720	1281.13	-1.27017	0.422618	3.00547	0.00265168	0.0125417	NS		CSW01_RS00080	45.61	-0.96754	0.366084	2.64294	0.00821887	0.0388229	NS		CSW01_RS03605	599.008	-1.01891	0.430505	2.36678	0.0179434	0.084995	NS		CSW01_RS12485	476.688	1.3273	0.283197	-4.68685	2.77448e-06	1.30754e-05	NS		CSW01_RS08490	625.504	1.82556	0.255919	-7.13336
CSW01_RS04720	134.365	-0.44754	0.234558	1.90801	0.0563901	0.266248	NS		CSW01_RS05145	2208.02	-0.71119	0.23672	3.00435	0.00266153	0.012573	NS		CSW01_RS15790	131.477	-1.00192	0.379221	2.64206	0.00824045	0.0388777	NS		CSW01_RS06545	2602.83	-0.416618	0.176003	2.36711	0.0179276	0.084995	NS		CSW01_RS12945	1236.65	-1.51608	0.323613	4.68484	2.80181e-06	1.31882e-05	DOWN		CSW01_RS19265	338.023	-2.02481	0.284071	7.12786
CSW01_RS02450	1042.85	-1.05971	0.555637	1.9072	0.0564943	0.266418	NS		CSW01_RS02505	869.323	0.602451	0.200564	-3.00378	0.00266645	0.012581	NS		CSW01_RS05030	761.624	-1.00384	0.380044	2.64139	0.00825673	0.0389075	NS		CSW01_RS10310	2270.32	0.330826	0.139797	-2.36647	0.0179588	0.084995	NS		CSW01_RS07860	465.477	-2.03923	0.435453	4.68302	2.82682e-06	1.32898e-05	DOWN		CSW01_RS07525	6190.59	1.6791	0.235646	-7.12554
CSW01_RS19080	705.207	-0.451273	0.236691	1.90659	0.0565741	0.266472	NS		CSW01_RS18950	16170.9	-1.37076	0.45644	3.00315	0.00267203	0.0125921	NS		CSW01_RS09025	150.633	-0.851972	0.322697	2.64016	0.00828658	0.0389982	NS		CSW01_RS15870	665.875	-0.662206	0.280454	2.36119	0.0182162	0.0861089	NS		CSW01_RS14825	126.778	-3.1212	0.667058	4.67905	2.8821e-06	1.35334e-05	DOWN		CSW01_RS05875	541.63	1.73428	0.243466	-7.12331
CSW01_RS16335	1027.28	-0.541891	0.284473	1.90489	0.0567938	0.266626	NS		CSW01_RS00975	10866.9	-1.13727	0.379032	3.00046	0.00269569	0.0126883	NS		CSW01_RS13225	11137.4	0.811753	0.307508	-2.63978	0.00829601	0.0389982	NS		CSW01_RS06510	582.634	-0.663227	0.281618	2.35506	0.0185196	0.0874377	NS		CSW01_RS00665	482.764	1.74299	0.372689	-4.6768	2.91384e-06	1.36659e-05	UP		CSW01_RS04270	12392.4	1.90636	0.267835	-7.11767
CSW01_RS00650	783.994	0.469769	0.246628	-1.90476	0.056811	0.266626	NS		CSW01_RS10075	523.774	-0.83718	0.279289	2.99754	0.00272172	0.0127953	NS		CSW01_RS12440	2788.14	0.756915	0.286889	-2.63835	0.00833107	0.0391159	NS		CSW01_RS02360	1117.91	0.273059	0.115983	-2.3543	0.0185575	0.087511	NS		CSW01_RS02225	941.249	1.44594	0.309443	-4.67272	2.97244e-06	1.39239e-05	NS		cydB	428.126	-1.78875	0.251377	7.11581
CSW01_RS04915	2492	0.391973	0.20582	-1.90445	0.056852	0.266626	NS		glnA	11703.2	-0.908022	0.303572	2.99112	0.00277954	0.0130515	NS		CSW01_RS05485	237.611	-0.963082	0.365433	2.63546	0.0084024	0.0394033	NS		CSW01_RS03275	1710.71	-1.15246	0.489734	2.35323	0.0186109	0.0876573	NS		CSW01_RS09865	170.918	1.4491	0.310427	-4.6681	3.04004e-06	1.42234e-05	NS		CSW01_RS12455	1388.29	-1.57733	0.22177	7.11247
CSW01_RS13445	757.662	0.541939	0.284597	-1.90423	0.0568803	0.266626	NS		CSW01_RS05800	706.639	-0.608701	0.203676	2.98857	0.00280282	0.0131221	NS		CSW01_RS06870	214.372	-0.798436	0.303212	2.63326	0.00845695	0.0395935	NS		CSW01_RS03670	1333.25	0.628134	0.267014	-2.35244	0.0186507	0.0877388	NS		CSW01_RS10585	381.231	1.52617	0.327218	-4.66409	3.09992e-06	1.44862e-05	UP		cobT	684.266	2.70606	0.380509	-7.1117
CSW01_RS03205	36.6572	-0.74102	0.389322	1.90336	0.0569937	0.266837	NS		aroA	2059.18	0.45957	0.153784	-2.98842	0.00280426	0.0131221	NS		CSW01_RS10250	938.028	0.682041	0.259035	-2.63301	0.00846328	0.0395935	NS		CSW01_RS04755	333.652	-0.499668	0.212547	2.35086	0.01873	0.0880064	NS		CSW01_RS05285	1639.38	-2.73956	0.587718	4.66135	3.14141e-06	1.46624e-05	DOWN		CSW01_RS15705	85.4968	-3.66546	0.515694	7.10782
CSW01_RS07100	1652.09	-0.485821	0.255321	1.90279	0.0570685	0.266867	NS		CSW01_RS08930	2219.69	-1.15794	0.38748	2.98837	0.00280466	0.0131221	NS		CSW01_RS19335	45216.7	-2.7293	1.03678	2.63248	0.00847639	0.0396073	DOWN		CSW01_RS00695	1542.2	0.904018	0.385105	-2.34746	0.0189019	0.0886046	NS		CSW01_RS03515	303.303	-2.54315	0.54665	4.65225	3.28335e-06	1.53065e-05	DOWN		CSW01_RS02400	1020.58	3.18362	0.448047	-7.10553
CSW01_RS16755	631.488	-0.605688	0.318712	1.90043	0.0573771	0.267983	NS		CSW01_RS10410	759.459	1.01341	0.339673	-2.98348	0.00284988	0.0133176	NS		CSW01_RS06030	3460.11	0.807887	0.307	-2.63156	0.0084995	0.0396677	NS		CSW01_RS08380	37686.6	1.03794	0.442158	-2.34745	0.0189026	0.0886046	NS		CSW01_RS19125	268.464	2.06707	0.445328	-4.64169	3.45576e-06	1.6091e-05	UP		CSW01_RS04580	351.426	1.91382	0.269405	-7.10389
CSW01_RS07380	37.6634	-0.704031	0.37056	1.89991	0.0574446	0.267983	NS		CSW01_RS18825	5200.61	-1.12812	0.379408	2.97337	0.00294548	0.0137479	NS		CSW01_RS07875	354.804	1.09578	0.416523	-2.63077	0.00851923	0.0397122	NS		CSW01_RS19320	4155.34	-1.19584	0.509524	2.34698	0.0189261	0.0886083	NS		CSW01_RS09775	1572.82	1.67618	0.361146	-4.64126	3.46288e-06	1.61049e-05	UP		CSW01_RS07215	641.653	1.48048	0.208432	-7.10297
xerC	1376.45	0.487678	0.256849	-1.89869	0.0576047	0.268409	NS		thiH	317.367	0.645657	0.217266	-2.97174	0.00296118	0.0138047	NS		CSW01_RS03555	362.396	0.770425	0.292907	-2.63027	0.0085316	0.0397224	NS		CSW01_RS02675	235.621	-0.497613	0.212097	2.34616	0.0189682	0.0886995	NS		CSW01_RS04225	320.632	-1.91458	0.412984	4.63598	3.55257e-06	1.65023e-05	DOWN		CSW01_RS19040	1285.32	-1.92035	0.270441	7.10084
CSW01_RS10710	1705.91	-0.599517	0.315872	1.89797	0.0576997	0.268531	NS		recA	5631.05	0.670122	0.225696	-2.96914	0.00298639	0.0139056	NS		CSW01_RS17410	450.11	1.01348	0.38545	-2.62934	0.00855519	0.0397847	NS		mrcB	2311.14	0.468038	0.199711	-2.34357	0.0191	0.089103	NS		CSW01_RS09725	204.12	-2.32764	0.502251	4.63443	3.57927e-06	1.66064e-05	DOWN		CSW01_RS12830	726.084	1.71926	0.242208	-7.09829
CSW01_RS07585	2557.15	0.646294	0.340687	-1.89703	0.0578239	0.268788	NS		CSW01_RS05875	575.588	-1.35126	0.455771	2.96478	0.003029	0.0140704	NS		CSW01_RS07830	1076.33	0.620856	0.236203	-2.62848	0.0085767	0.0398372	NS		dapD	2206.25	0.55993	0.238903	-2.34376	0.0190906	0.089103	NS		CSW01_RS18960	22929	4.03444	0.870718	-4.63346	3.59608e-06	1.66645e-05	UP		CSW01_RS00620	669.626	-1.71033	0.240989	7.09712
CSW01_RS15330	169.545	-0.815951	0.430937	1.89344	0.0583	0.270679	NS		CSW01_RS07035	71.4094	-1.05495	0.355789	2.96509	0.00302598	0.0140704	NS		CSW01_RS05390	3045.65	0.595432	0.226739	-2.62607	0.00863778	0.0400731	NS		CSW01_RS01190	614.968	0.344155	0.146909	-2.34264	0.0191478	0.0892197	NS		CSW01_RS04180	52.174	-2.3172	0.500934	4.62576	3.73224e-06	1.72749e-05	DOWN		cpdB	2861.5	2.71558	0.382729	-7.09531
CSW01_RS15620	433.677	-0.673757	0.356137	1.89185	0.0585111	0.271098	NS		pstC	80.3746	0.72497	0.245414	-2.95407	0.00313613	0.0145508	NS		CSW01_RS02665	270.14	-1.13513	0.432368	2.62538	0.00865534	0.0401068	NS		CSW01_RS04440	105.518	-0.816974	0.349406	2.33818	0.0193778	0.0900771	NS		CSW01_RS19490	124.807	-1.23337	0.266758	4.62356	3.77206e-06	1.74385e-05	NS		CSW01_RS01575	3503.28	2.06373	0.290886	-7.09461
CSW01_RS05990	3950.08	0.461995	0.244267	-1.89136	0.0585766	0.271098	NS		CSW01_RS17480	164.626	0.858796	0.290922	-2.95198	0.00315741	0.0146321	NS		CSW01_RS15565	9744.65	-0.822952	0.313621	2.62403	0.00868958	0.0402177	NS		CSW01_RS05170	1018.55	0.549476	0.23496	-2.33859	0.0193565	0.0900771	NS		CSW01_RS19680	24.7183	-2.00835	0.435597	4.61058	4.01548e-06	1.85198e-05	DOWN		CSW01_RS06890	477.768	1.91208	0.269521	-7.09437
CSW01_RS06080	516.051	-0.817687	0.432366	1.89119	0.0585988	0.271098	NS		CSW01_RS02030	302.321	0.734703	0.249118	-2.94921	0.00318586	0.0147464	NS		CSW01_RS16145	185.179	-0.587624	0.224043	2.62283	0.0087204	0.0403125	NS		CSW01_RS04945	16522.6	-1.05495	0.451389	2.33712	0.0194331	0.0902265	NS		CSW01_RS08910	1478.3	-1.85204	0.401682	4.61071	4.01291e-06	1.85198e-05	DOWN		CSW01_RS18985	875.046	2.71951	0.383481	-7.09165
CSW01_RS15775	416.459	-0.544559	0.288247	1.88921	0.0588636	0.272	NS		fliD	5846.29	-0.510944	0.173315	2.94807	0.00319767	0.0147836	NS		CSW01_RS02975	4045.78	0.563251	0.215096	-2.61861	0.00882892	0.0407175	NS		CSW01_RS16750	2811.54	-1.05986	0.45501	2.3293	0.019843	0.0920102	NS		CSW01_RS03610	170.304	-2.28753	0.496457	4.6077	4.0714e-06	1.87554e-05	DOWN		CSW01_RS10245	609.809	-2.01227	0.284755	7.06668
CSW01_RS02670	3853.6	-0.590239	0.312534	1.88856	0.058951	0.272082	NS		CSW01_RS00280	600.739	0.572517	0.194271	-2.94701	0.00320861	0.0148166	NS		CSW01_RS04375	1141.18	-0.615966	0.235208	2.61882	0.00882357	0.0407175	NS		CSW01_RS13445	989.434	0.555613	0.238573	-2.3289	0.0198642	0.0920102	NS		CSW01_RS16080	29.2241	-1.93444	0.420014	4.60566	4.11155e-06	1.89115e-05	DOWN		CSW01_RS05775	232.133	1.55557	0.220141	-7.06622
CSW01_RS04535	238.716	0.472365	0.250299	-1.8872	0.0591329	0.272598	NS		CSW01_RS02555	65674.4	-1.54828	0.525601	2.94574	0.00322183	0.01486	DOWN		CSW01_RS16025	12.8063	-1.23773	0.473257	2.61534	0.00891392	0.0410609	NS		CSW01_RS18545	577.786	-1.42273	0.611573	2.32635	0.0199998	0.0924604	NS		CSW01_RS05700	530.204	-1.47947	0.321241	4.60549	4.11501e-06	1.89115e-05	NS		CSW01_RS15670	906.643	-1.69008	0.239525	7.05598
CSW01_RS12360	2200.6	0.557699	0.295723	-1.88589	0.0593103	0.272771	NS		CSW01_RS15850	67.622	-1.10316	0.374839	2.94302	0.0032503	0.0149736	NS		CSW01_RS07835	469.014	1.25747	0.480929	-2.61466	0.00893158	0.0410937	NS		CSW01_RS09890	2195.91	0.787451	0.338516	-2.32619	0.0200087	0.0924604	NS		CSW01_RS19080	349.433	-2.00423	0.435359	4.60363	4.15189e-06	1.9036e-05	DOWN		CSW01_RS15820	195.639	-1.95713	0.277616	7.04976
CSW01_RS12515	6262.36	0.740937	0.392829	-1.88616	0.059274	0.272771	NS		CSW01_RS09310	6026.91	-1.3074	0.444321	2.94248	0.003256	0.0149822	NS		CSW01_RS00345	259.01	-0.661532	0.253275	2.61191	0.00900376	0.041377	NS		CSW01_RS11185	7641.67	-0.744951	0.320893	2.32149	0.0202604	0.0935131	NS		CSW01_RS03230	99.041	1.81044	0.393249	-4.6038	4.14861e-06	1.9036e-05	UP		CSW01_RS03635	472.506	1.64229	0.233016	-7.04799
CSW01_RS12655	293.877	-0.857575	0.454998	1.88479	0.0594584	0.27313	NS		CSW01_RS14790	243.383	0.637956	0.21693	-2.94084	0.00327322	0.015026	NS		pncB	1167.21	-0.779573	0.298569	2.61103	0.00902698	0.0414348	NS		CSW01_RS03525	385.024	0.395521	0.170443	-2.32055	0.0203113	0.0936375	NS		CSW01_RS05170	304.043	1.24218	0.269849	-4.60323	4.15992e-06	1.90504e-05	NS		CSW01_RS06175	95.3174	3.5165	0.500617	-7.02433
CSW01_RS16050	176.664	-0.543378	0.288793	1.88155	0.0598973	0.2745	NS		CSW01_RS15790	140.581	-0.9819	0.333865	2.94101	0.00327146	0.015026	NS		CSW01_RS17540	99.7283	-0.822789	0.315475	2.6081	0.00910466	0.0416106	NS		CSW01_RS03170	386.268	0.537141	0.231645	-2.31881	0.0204056	0.0939617	NS		CSW01_RS08780	638.33	-2.34406	0.509288	4.60262	4.17207e-06	1.90835e-05	DOWN		CSW01_RS07495	319.647	1.92143	0.273561	-7.02377
CSW01_RS03510	978.039	-0.455453	0.242037	1.88174	0.0598707	0.2745	NS		lipA	1824.01	1.15055	0.391659	-2.93763	0.00330735	0.015147	NS		CSW01_RS03825	50668.5	-1.25482	0.480974	2.60891	0.00908311	0.0416106	NS		CSW01_RS14515	825.08	0.332839	0.143798	-2.31463	0.0206329	0.094897	NS		CSW01_RS09685	92.7537	-2.87566	0.625086	4.60042	4.2164e-06	1.92636e-05	DOWN		CSW01_RS08830	247.617	1.49391	0.212763	-7.02147
CSW01_RS09520	3556.69	0.698607	0.372351	-1.87621	0.0606268	0.277517	NS		CSW01_RS11380	660.785	-1.61932	0.551195	2.93784	0.00330506	0.015147	DOWN		torC	112.773	0.656466	0.251675	-2.60839	0.00909692	0.0416106	NS		CSW01_RS16440	80.6598	-0.902358	0.390021	2.31362	0.0206888	0.0949972	NS		CSW01_RS12980	933.261	-1.77362	0.385714	4.59827	4.2601e-06	1.94405e-05	DOWN		CSW01_RS03375	5315.17	1.21853	0.173572	-7.02035
CSW01_RS00220	2068.9	0.445292	0.237717	-1.87321	0.0610399	0.278753	NS		CSW01_RS16220	89.0293	-1.01175	0.344717	2.935	0.00333545	0.0152578	NS		CSW01_RS13495	32449.6	1.10527	0.423803	-2.60797	0.009108	0.0416106	NS		CSW01_RS05420	636.182	-0.657641	0.28428	2.31335	0.0207033	0.0949972	NS		CSW01_RS05180	1461.76	1.60822	0.349831	-4.59713	4.28351e-06	1.95244e-05	UP		CSW01_RS16090	1411.72	-2.20481	0.314492	7.01071
CSW01_RS04255	23871.6	-0.686727	0.366805	1.87219	0.061181	0.278753	NS		CSW01_RS13535	39076.6	-1.40497	0.479248	2.93162	0.00337202	0.0154071	NS		CSW01_RS18080	368.431	1.25519	0.481492	-2.60687	0.00913744	0.0416848	NS		CSW01_RS19640	144.159	-0.757461	0.327563	2.31241	0.020755	0.0951232	NS		CSW01_RS07775	397.674	-1.40594	0.306042	4.59395	4.34932e-06	1.98011e-05	NS		CSW01_RS15160	111.723	-2.39413	0.341629	7.00797
CSW01_RS05995	3657.18	0.535135	0.285836	-1.87217	0.0611828	0.278753	NS		CSW01_RS15265	331.171	-0.837288	0.285653	2.93114	0.00337724	0.0154129	NS		CSW01_RS10460	8404.54	-1.63629	0.627759	2.60656	0.00914562	0.0416848	DOWN		CSW01_RS01485	963.801	-1.11797	0.485788	2.30136	0.0213715	0.0976614	NS		CSW01_RS07510	1005.4	2.21863	0.483012	-4.59332	4.36247e-06	1.98378e-05	UP		CSW01_RS18530	893.377	1.65105	0.235969	-6.99688
CSW01_RS11210	5851	-0.51301	0.273957	1.87259	0.0611248	0.278753	NS		CSW01_RS04755	324.369	-0.64924	0.221605	2.92972	0.00339265	0.0154651	NS		parC	5235.76	0.739903	0.284241	-2.60308	0.009239	0.0420612	NS		CSW01_RS02685	1055.92	-0.481061	0.209053	2.30114	0.0213837	0.0976614	NS		CSW01_RS00485	657.971	-1.77188	0.385997	4.5904	4.42407e-06	2.00944e-05	DOWN		CSW01_RS01780	559.721	1.48461	0.212424	-6.98891
CSW01_RS01320	94176.7	-0.567171	0.303311	1.86993	0.0614933	0.279841	NS		CSW01_RS00615	1218.61	0.855813	0.292237	-2.92849	0.00340616	0.0155086	NS		CSW01_RS01960	1051.01	1.04566	0.402079	-2.60064	0.00930504	0.0423124	NS		mpl	1278.59	0.410168	0.1782	-2.30173	0.0213502	0.0976614	NS		CSW01_RS01315	815.454	2.07679	0.452468	-4.58991	4.43432e-06	2.01174e-05	UP		pspA	1994.92	-2.63077	0.376471	6.98798
modA	515.298	0.549227	0.293981	-1.86824	0.0617286	0.280577	NS		CSW01_RS14865	620.33	-0.693707	0.236991	2.92715	0.00342089	0.0155575	NS		CSW01_RS07040	230.729	-0.986743	0.379797	2.59808	0.00937474	0.0425797	NS		gspC	1885.56	0.343776	0.149998	-2.29186	0.0219135	0.0999642	NS		tusC	216.011	1.38856	0.302964	-4.58323	4.57853e-06	2.07475e-05	NS		CSW01_RS08025	1503.32	-2.5052	0.358858	6.98103
CSW01_RS18390	317.434	1.04792	0.561065	-1.86774	0.0617989	0.280577	NS		CSW01_RS06585	6858.31	0.977748	0.334159	-2.926	0.00343354	0.0155968	NS		CSW01_RS08580	1426.39	1.15125	0.443246	-2.59732	0.00939543	0.042624	NS		CSW01_RS05245	189.094	0.487703	0.213275	-2.28674	0.0222112	0.101087	NS		CSW01_RS02250	161.134	-1.97319	0.430725	4.58109	4.62565e-06	2.09366e-05	DOWN		CSW01_RS05830	1478.34	2.87973	0.413087	-6.97126
CSW01_RS16895	1482.84	-0.370162	0.198483	1.86496	0.0621872	0.282012	NS		CSW01_RS18360	337.583	0.755052	0.258382	-2.92224	0.00347529	0.0157681	NS		CSW01_RS06475	1558.96	0.934087	0.359899	-2.59542	0.00944763	0.042811	NS		CSW01_RS13305	1022.78	-1.24411	0.543962	2.28713	0.0221881	0.101087	NS		CSW01_RS11885	59.204	-1.63965	0.358027	4.57969	4.6566e-06	2.10522e-05	DOWN		CSW01_RS09020	163.092	-2.45531	0.352447	6.96646
CSW01_RS00075	946.232	-0.612458	0.328771	1.86287	0.0624801	0.283011	NS		CSW01_RS07685	1178.91	-0.78384	0.268371	2.92073	0.00349215	0.0158262	NS		CSW01_RS04885	2537.94	0.756751	0.292137	-2.59039	0.00958661	0.0433903	NS		CSW01_RS11095	701.154	0.594686	0.260909	-2.27928	0.0226502	0.102965	NS		CSW01_RS05275	316.601	2.13065	0.465523	-4.5769	4.71918e-06	2.13103e-05	UP		CSW01_RS02190	1360.24	-1.30502	0.187542	6.95854
CSW01_RS06200	6231.25	0.706684	0.379727	-1.86103	0.0627393	0.283855	NS		nagA	1433.8	-1.42511	0.488276	2.91866	0.00351537	0.015913	NS		CSW01_RS09500	1897.73	0.721895	0.278905	-2.58832	0.00964456	0.0436019	NS		CSW01_RS06765	281.287	-0.741899	0.325868	2.27668	0.0228052	0.10355	NS		CSW01_RS04950	120.538	1.68648	0.368623	-4.57509	4.7602e-06	2.14706e-05	UP		CSW01_RS01315	1637.58	3.05803	0.439483	-6.95823
CSW01_RS00420	74.3653	-0.71198	0.383052	1.8587	0.063069	0.284498	NS		CSW01_RS05525	420.563	-1.15649	0.397145	2.912	0.00359124	0.0162376	NS		CSW01_RS18185	117.181	0.971721	0.375863	-2.58531	0.00972926	0.0439339	NS		CSW01_RS04620	5588.08	0.460458	0.202586	-2.2729	0.023032	0.104458	NS		CSW01_RS05760	366.71	-1.76618	0.386123	4.57414	4.78185e-06	2.15432e-05	DOWN		CSW01_RS13175	14491.4	2.27239	0.326896	-6.95142
CSW01_RS06215	4697.8	-1.46177	0.786194	1.85929	0.0629855	0.284498	NS		CSW01_RS11755	653.633	0.608624	0.209046	-2.91144	0.0035977	0.0162479	NS		CSW01_RS15505	1761.75	-0.933931	0.361368	2.58443	0.00975398	0.0439437	NS		CSW01_RS11265	6868.25	-0.319567	0.140726	2.27084	0.0231567	0.104902	NS		CSW01_RS02715	30.8461	-1.75669	0.38424	4.57187	4.83392e-06	2.17527e-05	DOWN		CSW01_RS09760	316.206	-2.81938	0.405636	6.95052
CSW01_RS12945	3112.1	0.401492	0.216032	-1.85849	0.0631002	0.284498	NS		CSW01_RS09000	216.78	-0.501776	0.172433	2.90997	0.00361463	0.0163056	NS		CSW01_RS07145	1837.96	1.6485	0.637811	-2.58461	0.00974879	0.0439437	UP		CSW01_RS17560	27.1923	-0.849124	0.37421	2.26911	0.0232616	0.10515	NS		CSW01_RS13075	2077.99	2.72418	0.595905	-4.57149	4.84262e-06	2.17666e-05	UP		CSW01_RS16460	516.444	-2.32931	0.335251	6.94798
mpl	1208.45	0.476608	0.256561	-1.85768	0.0632144	0.284684	NS		CSW01_RS15995	7472.95	-0.557246	0.191944	2.90316	0.00369413	0.0166449	NS		CSW01_RS16055	173.686	-0.823137	0.318705	2.58276	0.00980144	0.0441065	NS		CSW01_RS10450	2167.12	-1.3665	0.602233	2.26905	0.0232652	0.10515	NS		CSW01_RS01375	242.416	1.7126	0.374666	-4.57099	4.85416e-06	2.17933e-05	UP		carB	2654.85	2.4916	0.358666	-6.94685
CSW01_RS14790	241.557	0.400787	0.216036	-1.85518	0.06357	0.285955	NS		CSW01_RS10010	974.917	-0.77829	0.268137	2.90259	0.00370093	0.0166563	NS		CSW01_RS09670	32.4889	-0.869135	0.336611	2.58201	0.00982256	0.0441505	NS		CSW01_RS16015	33.578	-0.886609	0.392189	2.26067	0.0237799	0.107352	NS		CSW01_RS03985	2042.26	2.54907	0.557938	-4.56873	4.90696e-06	2.20049e-05	UP		CSW01_RS16695	7888.73	-1.75819	0.253208	6.94365
CSW01_RS00115	927.485	0.680921	0.3673	-1.85385	0.0637601	0.286074	NS		trxB	3478.67	0.447983	0.154534	-2.89893	0.00374438	0.0168324	NS		CSW01_RS09350	219.459	-0.996592	0.386643	2.57755	0.00995038	0.0446735	NS		CSW01_RS19020	232.171	-0.363155	0.160711	2.25968	0.023841	0.10743	NS		gyrB	3140.28	1.5788	0.345645	-4.56768	4.93155e-06	2.20897e-05	UP		CSW01_RS13150	22393.6	2.1541	0.310383	-6.94014
CSW01_RS07390	41.9755	-0.632529	0.341269	1.85346	0.0638165	0.286074	NS		CSW01_RS10560	10114.7	-1.30474	0.450562	2.89581	0.00378182	0.0169812	NS		CSW01_RS17075	17215	1.73663	0.674366	-2.57521	0.010018	0.0449254	UP		CSW01_RS04535	232.647	0.614758	0.272076	-2.2595	0.0238521	0.10743	NS		CSW01_RS16000	276.756	-2.94203	0.644469	4.56504	4.99393e-06	2.23434e-05	DOWN		CSW01_RS01305	5446.17	2.59339	0.373954	-6.93507
CSW01_RS08655	1424.65	0.423215	0.228214	-1.85446	0.0636727	0.286074	NS		CSW01_RS05535	557.856	-1.24982	0.431755	2.89473	0.00379484	0.0170201	NS		CSW01_RS17985	14935.6	-0.785913	0.305427	2.57316	0.0100775	0.0451401	NS		CSW01_RS02715	133.022	-0.816257	0.361426	2.25843	0.0239187	0.107607	NS		CSW01_RS14535	172.434	-1.23155	0.27002	4.56096	5.09214e-06	2.27566e-05	NS		CSW01_RS01940	15449	3.29321	0.475242	-6.92953
CSW01_RS15510	2478.02	-0.889359	0.480648	1.85033	0.0642658	0.287757	NS		CSW01_RS17455	127.616	-1.1641	0.402981	2.88872	0.00386814	0.0173289	NS		CSW01_RS12210	3245.12	0.804126	0.312767	-2.57101	0.0101403	0.0453696	NS		CSW01_RS08345	779.025	0.379602	0.168239	-2.25632	0.0240503	0.108075	NS		CSW01_RS13445	484.517	-1.24897	0.274388	4.55183	5.31822e-06	2.37397e-05	NS		CSW01_RS13580	4381.13	2.94791	0.425583	-6.92677
CSW01_RS12765	638.091	-1.21723	0.658307	1.84903	0.0644528	0.288264	NS		CSW01_RS15585	1315.22	-0.798847	0.277165	2.88221	0.00394899	0.0176422	NS		CSW01_RS17910	678.159	1.08251	0.421382	-2.56895	0.0102008	0.0455841	NS		CSW01_RS11050	208.096	0.727576	0.322595	-2.25539	0.0241091	0.108215	NS		potD	892.642	2.00648	0.441059	-4.54922	5.38445e-06	2.40077e-05	UP		CSW01_RS15560	792.58	-2.38852	0.345186	6.91952
CSW01_RS12970	254.126	-0.422122	0.228369	1.84842	0.0645412	0.288329	NS		CSW01_RS07400	2510.25	1.03837	0.360296	-2.882	0.00395163	0.0176422	NS		CSW01_RS05685	2758.3	0.685975	0.267064	-2.56858	0.0102117	0.0455841	NS		CSW01_RS13375	6329.35	0.275425	0.122144	-2.25492	0.0241382	0.108221	NS		CSW01_RS16620	45.1619	-1.61316	0.354644	4.54868	5.39827e-06	2.40418e-05	DOWN		CSW01_RS05390	1668.55	1.541	0.223182	-6.90467
CSW01_RS07035	59.6008	-0.828161	0.448516	1.84645	0.0648273	0.288944	NS		cysQ	754.547	0.42247	0.146566	-2.88246	0.00394578	0.0176422	NS		CSW01_RS00695	1413.28	1.0111	0.394004	-2.56621	0.0102815	0.045798	NS		CSW01_RS06150	9526.83	0.791233	0.350999	-2.25423	0.0241815	0.108291	NS		CSW01_RS03455	722.887	1.83461	0.40365	-4.54504	5.49246e-06	2.44333e-05	UP		CSW01_RS02405	1064.68	3.20961	0.464907	-6.90377
CSW01_RS07105	3901.46	-0.628267	0.340229	1.8466	0.064805	0.288944	NS		prfB	7654.63	-0.955029	0.331465	2.88123	0.0039612	0.0176445	NS		cobT	1020.54	1.50273	0.585594	-2.56616	0.0102831	0.045798	UP		CSW01_RS04240	3794.83	0.679532	0.301782	-2.25173	0.0243393	0.108873	NS		CSW01_RS08445	142.85	-1.49376	0.3287	4.54446	5.50769e-06	2.4473e-05	NS		CSW01_RS17435	393.896	-2.34934	0.340467	6.90034
CSW01_RS08350	1585.17	0.945927	0.512558	-1.8455	0.0649643	0.289159	NS		CSW01_RS07955	96.2201	-0.786468	0.272937	2.8815	0.0039579	0.0176445	NS		lpxC	17481.2	0.963575	0.375598	-2.56544	0.0103044	0.0458405	NS		CSW01_RS00020	24678.4	0.834911	0.370877	-2.25118	0.024374	0.108904	NS		CSW01_RS13385	158.701	1.9292	0.424623	-4.54332	5.53739e-06	2.45769e-05	UP		CSW01_RS06725	117.01	-2.35108	0.340997	6.89472
CSW01_RS12965	668.495	-0.37731	0.204494	1.8451	0.0650236	0.289159	NS		CSW01_RS18735	3459.94	1.27787	0.443576	-2.88084	0.00396611	0.0176462	NS		CSW01_RS16690	3382.82	-0.717214	0.27969	2.56432	0.0103379	0.045937	NS		CSW01_RS04435	71.0133	-1.1291	0.50263	2.24638	0.02468	0.110145	NS		CSW01_RS08170	1812	-2.1902	0.482267	4.54146	5.58656e-06	2.47669e-05	DOWN		CSW01_RS16665	1100.24	-3.41617	0.495626	6.89265
CSW01_RS11320	102580	-1.17109	0.634888	1.84455	0.0651025	0.28918	NS		CSW01_RS18390	302.542	1.64208	0.57095	-2.87605	0.00402683	0.017896	UP		CSW01_RS05475	487.762	0.879948	0.343329	-2.56299	0.0103775	0.0460606	NS		ppx	2474.95	-1.10779	0.493367	2.24536	0.024745	0.11031	NS		CSW01_RS14190	87.0988	1.50911	0.332325	-4.54105	5.59748e-06	2.4787e-05	UP		CSW01_RS03000	4998.12	1.55729	0.225974	-6.89145
CSW01_RS13390	447.571	0.486673	0.264336	-1.84112	0.0656045	0.290747	NS		CSW01_RS13680	2108.92	0.623859	0.217003	-2.87489	0.00404164	0.0179414	NS		CSW01_RS00990	2365.55	-0.840976	0.3282	2.56239	0.0103955	0.046088	NS		CSW01_RS04730	284.843	-0.4627	0.206126	2.24474	0.0247848	0.110323	NS		CSW01_RS10525	78.7255	1.68128	0.370369	-4.53947	5.63951e-06	2.49447e-05	UP		CSW01_RS03140	1557.39	1.6655	0.242299	-6.87376
metB	521.656	0.696927	0.378444	-1.84156	0.0655399	0.290747	NS		CSW01_RS16165	2635.76	-0.987083	0.343528	2.87337	0.00406117	0.0180076	NS		CSW01_RS01110	278.807	0.812549	0.317346	-2.56045	0.0104537	0.0462933	NS		CSW01_RS11260	6485.71	-0.432937	0.192893	2.24444	0.0248043	0.110323	NS		CSW01_RS13275	590.606	-2.26306	0.498687	4.53803	5.67828e-06	2.50877e-05	DOWN		CSW01_RS14530	81.3198	-3.59901	0.523678	6.87256
CSW01_RS06800	104.149	0.441561	0.240038	-1.83955	0.0658346	0.291436	NS		CSW01_RS10265	988.801	-0.530807	0.184809	2.8722	0.0040763	0.0180542	NS		citX	67.1924	1.18625	0.463785	-2.55775	0.0105351	0.0466008	NS		CSW01_RS04650	1174.97	0.85247	0.380368	-2.24117	0.0250149	0.111133	NS		CSW01_RS01360	2632.47	1.55573	0.342885	-4.53717	5.70135e-06	2.51325e-05	UP		CSW01_RS08990	464.313	-2.02364	0.294845	6.86339
CSW01_RS07060	541.812	-0.6371	0.346531	1.83851	0.0659873	0.29178	NS		CSW01_RS19450	722.407	0.57357	0.199989	-2.868	0.00413071	0.0182744	NS		CSW01_RS08315	27276.9	-1.58892	0.62187	2.55507	0.0106165	0.0469077	DOWN		CSW01_RS06145	945.065	0.418142	0.186714	-2.23948	0.0251249	0.111369	NS		CSW01_RS12335	21.6003	2.62528	0.578608	-4.53724	5.69959e-06	2.51325e-05	UP		CSW01_RS07170	2174.96	1.40602	0.204887	-6.86245
CSW01_RS18890	607.507	0.510927	0.278495	-1.8346	0.0665654	0.293671	NS		glpX	383.577	-0.820943	0.286365	2.86677	0.00414681	0.0183249	NS		CSW01_RS16230	575.42	-0.858038	0.336089	2.55301	0.0106797	0.0471336	NS		CSW01_RS07900	33.3048	0.780574	0.34852	-2.23968	0.0251114	0.111369	NS		CSW01_RS08975	5861.55	3.77004	0.831105	-4.53618	5.72818e-06	2.52221e-05	UP		CSW01_RS13365	52.3963	-2.88725	0.420811	6.86117
CSW01_RS03855	606.735	0.728852	0.397247	-1.83476	0.0665418	0.293671	NS		CSW01_RS10325	6589.95	-0.998807	0.348939	2.86241	0.0042043	0.0185579	NS		CSW01_RS02845	1284.72	-1.50481	0.590025	2.55042	0.0107594	0.0474316	DOWN		CSW01_RS07875	394.304	0.907457	0.405588	-2.23739	0.0252611	0.111846	NS		bioD	881.322	2.48545	0.547996	-4.53552	5.74622e-06	2.5273e-05	UP		CSW01_RS03515	548.745	-2.19763	0.320587	6.85504
CSW01_RS16780	2539.43	-0.484744	0.264305	1.83403	0.0666493	0.293709	NS		CSW01_RS04300	1029.88	-1.02827	0.359545	2.85991	0.00423762	0.0186838	NS		CSW01_RS07885	457.566	0.641328	0.25163	-2.54869	0.0108128	0.0476129	NS		katG	1943.98	0.618414	0.276593	-2.23582	0.0253633	0.112172	NS		CSW01_RS19275	880.439	1.7459	0.385011	-4.53468	5.76917e-06	2.53316e-05	UP		CSW01_RS15660	609.03	-1.76418	0.257452	6.85247
hutZ	28984.3	1.03873	0.566702	-1.83294	0.0668116	0.294048	NS		CSW01_RS01060	214.33	1.02772	0.360072	-2.85419	0.00431461	0.0190018	NS		CSW01_RS15820	253.707	-0.960003	0.377068	2.54597	0.0108975	0.0479316	NS		CSW01_RS11760	116146	1.38711	0.620802	-2.23439	0.0254577	0.112335	NS		thiF	52.2713	-2.37562	0.523893	4.53455	5.77258e-06	2.53316e-05	DOWN		CSW01_RS11625	777.668	2.31242	0.337482	-6.852
cysJ	237.302	0.520366	0.283965	-1.8325	0.066877	0.294048	NS		CSW01_RS14120	2469.63	1.31085	0.459429	-2.85322	0.00432783	0.0190386	NS		CSW01_RS14970	41.6778	-0.76379	0.300219	2.54411	0.0109556	0.048133	NS		astA	82.1049	-0.679832	0.304213	2.23472	0.0254355	0.112335	NS		CSW01_RS15005	465.135	-2.42616	0.535308	4.53228	5.83517e-06	2.55774e-05	DOWN		gcvT	2462.55	2.89976	0.423274	-6.85079
CSW01_RS04650	1426.19	0.735513	0.402001	-1.82963	0.0673055	0.295598	NS		CSW01_RS16865	1057.73	0.557481	0.19592	-2.84545	0.0044349	0.0194876	NS		CSW01_RS00955	454.305	-0.722454	0.284197	2.54209	0.0110192	0.048358	NS		ald	5302.08	-0.457208	0.204829	2.23214	0.0256055	0.11286	NS		CSW01_RS14025	121.67	-1.24593	0.275113	4.5288	5.93187e-06	2.5972e-05	NS		CSW01_RS09015	273.666	-1.77577	0.259223	6.85035
CSW01_RS06640	361.491	0.565512	0.309236	-1.82874	0.0674384	0.295849	NS		CSW01_RS15810	981.83	-0.826042	0.290896	2.83965	0.00451634	0.0198231	NS		CSW01_RS00775	43.08	-1.11688	0.439562	2.5409	0.0110567	0.0484678	NS		CSW01_RS03775	832.707	0.399075	0.178866	-2.23114	0.025672	0.113026	NS		CSW01_RS15750	52.6927	-2.79971	0.618405	4.52732	5.97378e-06	2.6126e-05	DOWN		CSW01_RS07545	361.885	1.63722	0.239021	-6.84968
CSW01_RS00050	795.493	0.525442	0.287561	-1.82724	0.0676643	0.296174	NS		CSW01_RS16470	775.184	-0.847807	0.298814	2.83724	0.00455059	0.019951	NS		CSW01_RS02350	3513.77	0.729598	0.287371	-2.53887	0.011121	0.0486951	NS		CSW01_RS04950	2007.11	-1.00493	0.450807	2.22917	0.0258025	0.113473	NS		CSW01_RS14165	997.11	2.30053	0.508609	-4.52318	6.09183e-06	2.66124e-05	UP		CSW01_RS10550	914.864	1.67859	0.245091	-6.84886
CSW01_RS10180	970.123	-1.196	0.654401	1.82762	0.0676061	0.296174	NS		CSW01_RS04715	90.8715	-0.606952	0.214029	2.83585	0.00457046	0.0200119	NS		CSW01_RS14225	8324.32	0.951177	0.375442	-2.53348	0.0112935	0.049284	NS		CSW01_RS11380	687.66	-1.32604	0.595977	2.22498	0.0260826	0.114576	NS		CSW01_RS16935	328.984	-2.45359	0.542907	4.51936	6.20259e-06	2.70659e-05	DOWN		CSW01_RS07395	155.088	-2.66281	0.388945	6.84624
CSW01_RS08665	1761.04	0.966672	0.529453	-1.82579	0.0678812	0.29679	NS		CSW01_RS12635	818.809	0.602516	0.212487	-2.83555	0.00457473	0.0200119	NS		CSW01_RS17700	252.766	-0.812097	0.320457	2.53419	0.0112709	0.049284	NS		CSW01_RS00135	1905.53	0.418493	0.188147	-2.22429	0.026129	0.114651	NS		CSW01_RS16085	406.807	-1.36291	0.301659	4.51807	6.24058e-06	2.72011e-05	NS		CSW01_RS03680	1353.65	-1.75613	0.25672	6.84066
CSW01_RS17550	25.9215	-0.83539	0.458165	1.82334	0.0682524	0.298079	NS		CSW01_RS14620	348.166	-0.884512	0.312191	2.83324	0.00460792	0.020112	NS		CSW01_RS08090	886.881	-1.62443	0.641157	2.53359	0.0112902	0.049284	DOWN		CSW01_RS08875	4796.03	-0.472214	0.212466	2.22254	0.0262471	0.115041	NS		CSW01_RS07815	52.2822	-2.10893	0.466875	4.51711	6.26893e-06	2.72941e-05	DOWN		CSW01_RS16275	49.4371	-3.26204	0.477493	6.83161
CSW01_RS03930	6035.44	0.448104	0.245963	-1.82184	0.0684795	0.298736	NS		CSW01_RS18005	886.382	1.81681	0.641249	-2.83324	0.00460787	0.020112	UP		CSW01_RS04860	5096.09	0.683621	0.270216	-2.5299	0.0114094	0.0497341	NS		mrdA	4423.76	0.411403	0.185374	-2.21932	0.0264651	0.115866	NS		CSW01_RS00255	1196.71	-2.55734	0.566543	4.51394	6.36331e-06	2.7674e-05	DOWN		CSW01_RS00775	165.478	-2.56705	0.375938	6.82839
CSW01_RS16475	557.809	-0.461394	0.253484	1.82021	0.0687275	0.299192	NS		metB	539.672	0.872913	0.308382	-2.83062	0.00464582	0.0202547	NS		CSW01_RS15150	1228.17	-0.945893	0.374593	2.52512	0.0115658	0.0503598	NS		CSW01_RS11005	233.617	0.586309	0.264345	-2.21796	0.0265573	0.11614	NS		CSW01_RS00150	691.093	-1.45908	0.323268	4.51352	6.376e-06	2.76982e-05	NS		tusC	1235.28	-1.36253	0.199687	6.82336
CSW01_RS18925	906.84	0.764029	0.419764	-1.82014	0.0687374	0.299192	NS		CSW01_RS12970	277.967	-0.451834	0.159943	2.82498	0.00472841	0.0205918	NS		CSW01_RS16850	138.12	-0.706863	0.280263	2.52214	0.0116643	0.0506179	NS		CSW01_RS17840	343.684	0.465911	0.210133	-2.21722	0.0266077	0.116231	NS		CSW01_RS08705	905.563	-1.47774	0.327451	4.51287	6.39558e-06	2.77523e-05	NS		CSW01_RS17000	323.445	1.7256	0.252954	-6.82181
CSW01_RS16460	1934.61	-0.524785	0.288456	1.81929	0.0688671	0.299422	NS		CSW01_RS15570	6956.91	-1.34819	0.477907	2.82103	0.004787	0.0208237	NS		CSW01_RS00405	449.273	-1.19084	0.472215	2.52183	0.0116747	0.0506179	NS		CSW01_RS03435	778.399	0.299364	0.135077	-2.21624	0.0266749	0.116394	NS		CSW01_RS08895	692.307	1.16386	0.257989	-4.51126	6.44435e-06	2.79327e-05	NS		CSW01_RS02105	172.669	-2.35149	0.345225	6.81147
CSW01_RS03955	3523.82	0.538103	0.295864	-1.81875	0.0689489	0.299444	NS		CSW01_RS12820	54.3238	0.728654	0.258436	-2.81948	0.00481018	0.0209013	NS		CSW01_RS03425	1722.88	0.675172	0.267739	-2.52176	0.0116771	0.0506179	NS		CSW01_RS17610	2004.03	0.529375	0.239	-2.21496	0.0267628	0.116648	NS		CSW01_RS06900	611.35	1.61631	0.358379	-4.51006	6.48092e-06	2.80599e-05	UP		CSW01_RS16010	1462.12	-1.94476	0.285732	6.80624
CSW01_RS04315	1202.97	-0.580652	0.319582	1.81691	0.069231	0.300335	NS		CSW01_RS07295	4191.7	-1.73816	0.616597	2.81896	0.004818	0.0209119	DOWN		CSW01_RS05585	191.424	-1.03554	0.410615	2.52192	0.0116717	0.0506179	NS		CSW01_RS16920	845.496	1.89468	0.855649	-2.21432	0.026807	0.11671	NS		CSW01_RS07335	142.05	-1.30324	0.289171	4.50681	6.58105e-06	2.84618e-05	NS		CSW01_RS18520	149.737	1.59376	0.234352	-6.80071
CSW01_RS15175	1480.07	0.58148	0.320813	-1.81252	0.0699058	0.302589	NS		CSW01_RS04390	580.313	-0.731594	0.260134	2.81238	0.00491767	0.0213209	NS		CSW01_RS19025	36.5481	-0.803441	0.318753	2.52058	0.0117163	0.0507314	NS		CSW01_RS19155	748.429	-1.21643	0.549668	2.21304	0.0268951	0.116964	NS		CSW01_RS07845	152.088	-1.36854	0.303789	4.5049	6.64041e-06	2.86866e-05	NS		CSW01_RS11830	763.02	-1.93345	0.284369	6.7991
CSW01_RS15895	64.2932	-0.920812	0.50794	1.81284	0.069857	0.302589	NS		panP	4278.51	-0.405431	0.1442	2.81158	0.00492994	0.0213503	NS		CSW01_RS10695	1412.18	0.72014	0.286037	-2.51765	0.0118142	0.0510988	NS		CSW01_RS02070	4582.05	0.362981	0.164096	-2.21201	0.0269661	0.117142	NS		CSW01_RS07505	458.394	2.17293	0.484043	-4.48912	7.15179e-06	3.08614e-05	UP		CSW01_RS05290	111.33	-1.99941	0.294543	6.78817
zntR	1150.54	-1.079	0.596655	1.80841	0.0705431	0.305009	NS		CSW01_RS12055	1184.33	-0.920454	0.327493	2.81061	0.0049448	0.0213909	NS		CSW01_RS13365	29.2776	-0.941462	0.374226	2.51576	0.0118777	0.0513165	NS		CSW01_RS09880	1490.36	0.495255	0.224244	-2.20856	0.0272054	0.117965	NS		CSW01_RS08765	6809.08	-2.74956	0.612891	4.48622	7.24986e-06	3.125e-05	DOWN		CSW01_RS07530	297.406	-1.681	0.247652	6.78778
CSW01_RS16690	3800.84	-0.419665	0.232313	1.80646	0.0708462	0.3053	NS		CSW01_RS15625	698.621	-0.87388	0.311097	2.80903	0.00496912	0.0214486	NS		CSW01_RS02890	209.193	0.82558	0.328469	-2.51342	0.0119566	0.0516003	NS		sppA	5422.71	0.395148	0.178929	-2.20841	0.0272157	0.117965	NS		CSW01_RS10650	1621.81	2.5747	0.574624	-4.48067	7.44089e-06	3.20378e-05	UP		CSW01_RS03860	1397.02	2.29663	0.338581	-6.78311
CSW01_RS00555	2929.07	0.474476	0.262542	-1.80724	0.0707248	0.3053	NS		putP	3747.47	0.930291	0.331158	-2.80921	0.00496638	0.0214486	NS		CSW01_RS10455	3983.52	-1.64538	0.654879	2.51249	0.0119882	0.0516794	NS		CSW01_RS07585	4025.59	0.558673	0.253144	-2.20694	0.0273183	0.118279	NS		CSW01_RS17815	37.2972	-2.05441	0.458536	4.48036	7.4517e-06	3.20489e-05	DOWN		CSW01_RS11130	441.378	-1.64059	0.241863	6.78314
CSW01_RS06390	1230.11	0.966025	0.534907	-1.80597	0.0709235	0.3053	NS		CSW01_RS13740	1210.49	0.689476	0.245713	-2.80602	0.00501581	0.0216262	NS		CSW01_RS15485	277.209	-0.504143	0.200738	2.51145	0.0120237	0.051775	NS		CSW01_RS08985	59.5534	-0.59502	0.269988	2.20388	0.0275328	0.119075	NS		CSW01_RS05600	5489.11	-2.74453	0.613388	4.47437	7.6636e-06	3.29239e-05	DOWN		CSW01_RS18710	1026.88	1.66705	0.245987	-6.77697
CSW01_RS06535	171.623	0.483246	0.26758	-1.80599	0.07092	0.3053	NS		CSW01_RS16365	746.629	-0.727238	0.259423	2.80329	0.00505836	0.0217856	NS		CSW01_RS07195	1196.08	0.61188	0.243839	-2.50936	0.0120949	0.0520243	NS		CSW01_RS03330	3096.63	0.479	0.217414	-2.20317	0.0275826	0.119159	NS		CSW01_RS03365	825.499	1.31248	0.293396	-4.47339	7.6988e-06	3.30385e-05	NS		CSW01_RS14980	1813.57	-1.54063	0.227413	6.7746
CSW01_RS00960	4576.87	-0.905605	0.501816	1.80466	0.0711285	0.305845	NS		CSW01_RS06280	562.571	0.673482	0.241093	-2.79345	0.00521486	0.0224348	NS		CSW01_RS04080	225.702	-0.704354	0.28112	2.50552	0.012227	0.0525344	NS		CSW01_RS09175	8255.9	2.44517	1.11028	-2.2023	0.0276439	0.119292	NS		CSW01_RS16855	194.041	-1.97032	0.441758	4.46019	8.18858e-06	3.51016e-05	DOWN		CSW01_RS02035	684.339	-1.72265	0.254702	6.76339
CSW01_RS18905	15.2853	-0.931691	0.517606	1.8	0.0718604	0.308651	NS		CSW01_RS00710	847.759	1.3259	0.47475	-2.79283	0.00522493	0.0224534	NS		CSW01_RS15875	647.286	-0.766231	0.305895	2.50488	0.0122492	0.0525719	NS		CSW01_RS04865	4123.15	0.388868	0.176672	-2.20108	0.0277305	0.119534	NS		CSW01_RS17070	4594.63	3.11153	0.698738	-4.45307	8.46494e-06	3.62464e-05	UP		CSW01_RS09130	163.187	-2.59891	0.384777	6.75433
CSW01_RS14575	1921.18	-0.43019	0.2394	1.79695	0.072344	0.310331	NS		CSW01_RS16900	7401.99	-2.17345	0.778786	2.79082	0.00525741	0.0225681	DOWN		CSW01_RS03085	2510.67	0.584162	0.233522	-2.50153	0.0123658	0.0529818	NS		CSW01_RS16035	107.207	-0.767395	0.349127	2.19804	0.0279463	0.119936	NS		CSW01_RS15955	28.9599	-1.95281	0.438726	4.45109	8.5434e-06	3.65421e-05	DOWN		murF	1187.45	2.28334	0.338069	-6.75407
CSW01_RS09265	908.073	0.400408	0.222879	-1.79653	0.0724105	0.310331	NS		CSW01_RS06965	455.247	1.0023	0.359202	-2.79035	0.00526512	0.0225764	NS		CSW01_RS04530	710.072	-0.909244	0.363501	2.50135	0.0123719	0.0529818	NS		CSW01_RS18110	283.228	-0.629231	0.286183	2.19871	0.0278988	0.119936	NS		CSW01_RS08345	229.373	-1.24002	0.278991	4.44465	8.80349e-06	3.76132e-05	NS		CSW01_RS17805	763.654	-1.77895	0.263504	6.75114
CSW01_RS02880	621.708	0.629413	0.350507	-1.79572	0.0725392	0.310541	NS		cspD	154.604	-1.23543	0.443045	2.78849	0.00529542	0.0226814	NS		CSW01_RS01885	39926.2	0.99915	0.399801	-2.49912	0.0124503	0.0532003	NS		CSW01_RS19660	150.789	-0.955285	0.434434	2.19892	0.0278836	0.119936	NS		CSW01_RS06225	30.169	-1.99416	0.448882	4.4425	8.89186e-06	3.7949e-05	DOWN		CSW01_RS06180	68.4554	3.45513	0.511923	-6.74932
CSW01_RS19540	1544.13	0.868829	0.48414	-1.79458	0.0727203	0.310881	NS		CSW01_RS15615	213.592	-1.01361	0.363782	2.78632	0.00533101	0.0227838	NS		CSW01_RS06725	4819.57	-4.08541	1.6346	2.49934	0.0124426	0.0532003	NS		CSW01_RS14030	8975.99	2.04194	0.92882	-2.19842	0.0279192	0.119936	NS		CSW01_RS16720	208.033	1.48029	0.333326	-4.44096	8.95583e-06	3.81801e-05	NS		CSW01_RS08590	313.825	2.59057	0.383827	-6.74932
CSW01_RS00520	569.418	-0.501196	0.279339	1.79422	0.0727781	0.310881	NS		CSW01_RS03430	407.078	-0.499652	0.17931	2.78653	0.00532754	0.0227838	NS		CSW01_RS16035	101.303	-0.772475	0.309279	2.49766	0.0125015	0.0533025	NS		CSW01_RS05110	9803.24	-0.835488	0.380381	2.19645	0.0280595	0.12029	NS		CSW01_RS16380	94.1433	-1.35789	0.305901	4.43897	9.03884e-06	3.84918e-05	NS		CSW01_RS02685	688.866	-1.79264	0.265721	6.74629
CSW01_RS17095	12.3458	-0.865892	0.483059	1.79252	0.07305	0.311701	NS		CSW01_RS16725	461.353	-0.867421	0.311545	2.78426	0.00536502	0.0229024	NS		CSW01_RS00085	2954.77	-1.91814	0.767889	2.49794	0.0124917	0.0533025	NS		CSW01_RS19100	78.1136	-0.600007	0.273749	2.19182	0.0283927	0.121452	NS		ftsE	324.667	1.27956	0.288465	-4.43576	9.17471e-06	3.8985e-05	NS		nhaA	1441.63	-1.61689	0.239854	6.74114
CSW01_RS12010	2039.78	-0.564341	0.314991	1.79161	0.0731953	0.31198	NS		CSW01_RS07135	325.657	-1.12985	0.405848	2.78393	0.00537049	0.0229024	NS		CSW01_RS03955	3944.19	0.879434	0.352283	-2.49638	0.0125467	0.0534367	NS		CSW01_RS06075	2420.96	-0.283834	0.129473	2.19222	0.0283635	0.121452	NS		CSW01_RS09120	42.3544	-1.57361	0.354753	4.4358	9.1729e-06	3.8985e-05	DOWN		CSW01_RS03660	3619.02	1.49362	0.22158	-6.74076
CSW01_RS15930	644.78	-0.596142	0.333121	1.78957	0.0735235	0.312695	NS		CSW01_RS10680	4466.93	-0.406371	0.146108	2.78131	0.00541396	0.0230625	NS		CSW01_RS16585	283.793	-0.602794	0.241844	2.4925	0.0126849	0.0539661	NS		CSW01_RS16335	1024.59	-0.626494	0.28589	2.19138	0.028424	0.121454	NS		CSW01_RS04460	789.767	2.10907	0.475615	-4.4344	9.2327e-06	3.91886e-05	UP		CSW01_RS03965	2433.49	1.61325	0.23935	-6.74015
CSW01_RS07015	636.129	-0.596135	0.33307	1.78982	0.0734828	0.312695	NS		CSW01_RS18875	189.75	0.552769	0.199221	-2.77464	0.00552621	0.023515	NS		CSW01_RS15610	222.42	-0.533048	0.213935	2.49163	0.0127157	0.0540384	NS		CSW01_RS17805	498.295	0.306512	0.140138	-2.18722	0.0287266	0.122613	NS		CSW01_RS17205	589.282	-1.62051	0.365836	4.4296	9.44073e-06	3.99843e-05	DOWN		CSW01_RS16120	128.356	-3.58125	0.531395	6.73935
CSW01_RS06335	1194.94	-0.633216	0.354289	1.78728	0.0738915	0.313918	NS		CSW01_RS05240	94.0547	0.72268	0.260525	-2.77394	0.0055382	0.0235404	NS		CSW01_RS06800	108.7	0.633046	0.254399	-2.4884	0.012832	0.0544732	NS		bioH	394.417	0.546307	0.250613	-2.17988	0.0292661	0.124779	NS		CSW01_RS07310	195.396	-1.9904	0.449321	4.4298	9.43193e-06	3.99843e-05	DOWN		cysJ	444.558	-1.66125	0.246594	6.73678
CSW01_RS16370	632.091	-0.371561	0.20802	1.78618	0.0740698	0.313991	NS		CSW01_RS16630	182.878	-0.862164	0.311178	2.77065	0.00559446	0.0237031	NS		CSW01_RS05310	149.001	0.660264	0.265643	-2.48553	0.0129358	0.0548539	NS		CSW01_RS06100	165.623	-1.19879	0.550353	2.17822	0.0293898	0.12517	NS		CSW01_RS07950	120.375	-2.05652	0.464594	4.42649	9.57785e-06	4.05209e-05	DOWN		CSW01_RS02895	6256.09	1.63517	0.242734	-6.73645
CSW01_RS08480	1251.09	0.410311	0.229713	-1.78619	0.0740688	0.313991	NS		CSW01_RS17030	459.058	0.828047	0.298865	-2.77063	0.00559472	0.0237031	NS		artM	283.756	0.875257	0.352609	-2.48223	0.0130564	0.055305	NS		CSW01_RS15785	2853.73	-0.762707	0.350479	2.17618	0.0295415	0.12568	NS		CSW01_RS05905	380.917	-1.39041	0.314617	4.41937	9.89893e-06	4.17883e-05	NS		CSW01_RS15440	23391.7	2.70329	0.40161	-6.73114
CSW01_RS09090	275.135	-0.390716	0.218827	1.7855	0.0741795	0.314115	NS		CSW01_RS01035	340.385	-0.774982	0.279649	2.77127	0.00558388	0.0237031	NS		CSW01_RS09700	131.3	-0.958529	0.386594	2.47942	0.0131596	0.0556816	NS		CSW01_RS16165	2727.74	-0.789742	0.363093	2.17504	0.029627	0.125907	NS		CSW01_RS08810	244.401	1.24452	0.281593	-4.4196	9.88859e-06	4.17883e-05	NS		CSW01_RS19470	1116.35	-1.55226	0.230669	6.7294
CSW01_RS07140	654.106	-0.474679	0.266704	1.7798	0.075109	0.317706	NS		CSW01_RS11185	7438.06	-0.906136	0.327219	2.7692	0.0056194	0.0237819	NS		CSW01_RS16520	287.664	0.819806	0.331854	-2.47038	0.0134969	0.057047	NS		CSW01_RS13030	1167.3	0.484526	0.222845	-2.17427	0.0296849	0.126016	NS		CSW01_RS04310	188.112	2.59388	0.587447	-4.41552	1.00768e-05	4.2493e-05	UP		CSW01_RS15090	783.879	-1.6914	0.251377	6.72855
CSW01_RS08305	16.6815	0.829023	0.466038	-1.77888	0.0752602	0.318001	NS		CSW01_RS00690	1131.4	0.525528	0.189828	-2.76844	0.00563258	0.0238118	NS		CSW01_RS10060	4378.04	-1.41607	0.573466	2.46931	0.0135373	0.0571559	NS		CSW01_RS01295	67006.7	-0.533512	0.245554	2.17269	0.0298038	0.126384	NS		CSW01_RS04795	50.4039	-2.21169	0.501646	4.40886	1.03915e-05	4.37728e-05	DOWN		CSW01_RS13165	17381.3	2.23499	0.332173	-6.72839
CSW01_RS01350	12920.9	-0.528944	0.297543	1.77771	0.0754522	0.318467	NS		CSW01_RS03170	397.386	0.580606	0.209918	-2.76586	0.00567723	0.0239231	NS		CSW01_RS01545	213.399	-0.895451	0.363582	2.46286	0.0137833	0.0581316	NS		CSW01_RS07275	141.103	-1.29079	0.595146	2.16887	0.0300924	0.127469	NS		tsf	11404.2	3.65331	0.828821	-4.40784	1.04408e-05	4.39329e-05	UP		CSW01_RS09605	107868	1.95545	0.290649	-6.72786
CSW01_RS07800	5221.84	0.87144	0.490861	-1.77533	0.0758433	0.319772	NS		CSW01_RS04295	331.404	-1.06992	0.386801	2.76606	0.00567382	0.0239231	NS		CSW01_RS15745	1000.05	-0.585955	0.238253	2.45938	0.0139177	0.0585912	NS		CSW01_RS17910	856.265	0.420029	0.193742	-2.16797	0.0301606	0.12762	NS		CSW01_RS18495	67.2338	-1.60916	0.365278	4.40531	1.05633e-05	4.44e-05	DOWN		CSW01_RS16875	169.105	-2.08866	0.310622	6.72413
CSW01_RS00980	1793.88	-0.93685	0.528368	1.7731	0.0762119	0.320979	NS		CSW01_RS08940	3427.56	-1.8726	0.67704	2.76586	0.00567729	0.0239231	DOWN		CSW01_RS00235	2406.2	0.843295	0.342937	-2.45904	0.0139308	0.0585912	NS		CSW01_RS05090	12348.1	-1.33353	0.615541	2.16644	0.0302777	0.127977	NS		CSW01_RS17655	615.229	-1.952	0.443428	4.40206	1.07228e-05	4.5022e-05	DOWN		rpoB	40846.5	2.40966	0.358537	-6.72082
CSW01_RS02860	669.447	0.525577	0.296635	-1.7718	0.0764282	0.321543	NS		CSW01_RS18675	37.2761	0.946135	0.342918	-2.75907	0.00579654	0.0243992	NS		CSW01_RS08950	2116.77	-1.29007	0.524661	2.45887	0.0139374	0.0585912	NS		CSW01_RS17965	500.448	-0.462206	0.213581	2.16408	0.0304581	0.128497	NS		CSW01_RS08295	364.092	1.81684	0.412915	-4.40003	1.08237e-05	4.53727e-05	UP		CSW01_RS01450	5154.31	2.21596	0.329888	-6.71729
CSW01_RS13220	871.124	0.677592	0.382773	-1.77022	0.0766906	0.322299	NS		CSW01_RS01735	4214.39	0.508879	0.184651	-2.7559	0.00585307	0.0246106	NS		ssrS	36918	-1.33994	0.545324	2.45714	0.0140049	0.0588117	NS		CSW01_RS09025	136.444	-0.473362	0.218747	2.16398	0.0304662	0.128497	NS		CSW01_RS10430	406.544	-1.62615	0.369588	4.39991	1.08297e-05	4.53727e-05	DOWN		CSW01_RS01930	418.386	-2.34712	0.349629	6.71316
CSW01_RS09355	557.348	-0.814902	0.460664	1.76897	0.0768987	0.322825	NS		CSW01_RS09870	1076.17	-0.684028	0.248439	2.75331	0.00589962	0.0247797	NS		CSW01_RS09570	5295.26	-0.956341	0.389477	2.45545	0.0140708	0.0590246	NS		CSW01_RS16910	2996.18	-0.486625	0.224977	2.163	0.0305412	0.128536	NS		CSW01_RS14210	55.2518	1.52304	0.346481	-4.39574	1.10397e-05	4.62026e-05	UP		CSW01_RS12770	199.707	1.63127	0.243293	-6.70496
CSW01_RS14900	1481.14	0.784253	0.444128	-1.76583	0.0774246	0.323948	NS		CSW01_RS01185	576.134	0.512525	0.186406	-2.74951	0.00596845	0.025022	NS		CSW01_RS01125	4914.58	1.1409	0.464989	-2.4536	0.0141435	0.0592021	NS		CSW01_RS13360	51.2281	-0.727652	0.336374	2.16322	0.0305242	0.128536	NS		CSW01_RS04305	107.772	2.50331	0.570049	-4.39139	1.12627e-05	4.70855e-05	UP		CSW01_RS14535	455.871	-1.58178	0.23606	6.70074
CSW01_RS08570	1074.75	0.559292	0.316809	-1.76539	0.0774982	0.323948	NS		CSW01_RS05930	677.699	-0.682416	0.248204	2.74942	0.00597013	0.025022	NS		CSW01_RS02985	13152.9	-1.51455	0.617216	2.45385	0.0141337	0.0592021	NS		CSW01_RS13025	566.797	0.580201	0.268409	-2.16163	0.0306466	0.128841	NS		CSW01_RS02440	307.143	1.288	0.293412	-4.38973	1.13494e-05	4.73967e-05	NS		gap	733.876	-2.3795	0.355689	6.68982
CSW01_RS09110	445.043	-0.483626	0.273796	1.76638	0.0773327	0.323948	NS		CSW01_RS05935	513.031	1.11575	0.406675	-2.74359	0.00607719	0.0254433	NS		groL	625.215	-1.42518	0.581027	2.45286	0.0141725	0.05926	NS		CSW01_RS07965	79.316	-0.545716	0.252836	2.15838	0.0308983	0.129664	NS		CSW01_RS15240	26.5095	2.19895	0.501022	-4.38893	1.13912e-05	4.75204e-05	UP		CSW01_RS16890	1654.44	-1.74336	0.26077	6.68545
CSW01_RS13730	353.36	-0.835716	0.473149	1.76628	0.0773482	0.323948	NS		CSW01_RS11140	68.8177	0.977675	0.357324	-2.7361	0.00621723	0.0260017	NS		CSW01_RS15500	1629.89	-1.13412	0.462589	2.45167	0.0142194	0.0593924	NS		CSW01_RS10295	3917.2	0.320398	0.148453	-2.15825	0.0309088	0.129664	NS		CSW01_RS00465	552.376	1.22232	0.279017	-4.3808	1.18246e-05	4.92756e-05	NS		CSW01_RS06585	6214.87	1.82439	0.272899	-6.68524
CSW01_RS03310	1344.03	-0.437597	0.24832	1.76223	0.07803	0.325821	NS		CSW01_RS17010	344.565	-0.500655	0.183033	2.73533	0.00623176	0.0260346	NS		CSW01_RS02685	1031.84	-0.573094	0.233901	2.45015	0.0142796	0.0595798	NS		CSW01_RS04760	349.533	-0.338448	0.157006	2.15563	0.0311122	0.130275	NS		CSW01_RS13730	117.693	-2.18139	0.497984	4.38044	1.1844e-05	4.93037e-05	DOWN		CSW01_RS12270	2658.19	1.86184	0.278612	-6.68256
CSW01_RS15465	979.657	-0.57358	0.325696	1.76109	0.0782232	0.325962	NS		CSW01_RS16055	198.179	-0.798516	0.292156	2.73318	0.00627253	0.0261769	NS		CSW01_RS09475	2295.24	0.883503	0.36066	-2.44968	0.0142982	0.0595936	NS		CSW01_RS10565	1629.59	0.531892	0.24679	-2.15524	0.0311431	0.130275	NS		CSW01_RS12490	327.201	1.41691	0.323548	-4.37929	1.19066e-05	4.95111e-05	NS		CSW01_RS08565	469.725	2.25868	0.338152	-6.67948
CSW01_RS03315	1467.34	-0.593354	0.336933	1.76104	0.0782308	0.325962	NS		CSW01_RS17020	4025.82	0.88692	0.324789	-2.73075	0.00631895	0.0263425	NS		CSW01_RS06100	187.392	-1.57066	0.641584	2.4481	0.0143611	0.0597281	NS		CSW01_RS12360	2476.79	0.530281	0.246059	-2.1551	0.0311543	0.130275	NS		CSW01_RS00770	898.834	-1.47333	0.336766	4.37492	1.21474e-05	5.04586e-05	NS		CSW01_RS14075	27176.1	2.55646	0.382913	-6.67635
CSW01_RS04320	7055.66	-0.605502	0.344391	1.75818	0.078717	0.327288	NS		CSW01_RS11200	14623.8	-0.552378	0.202352	2.72979	0.00633748	0.0263915	NS		CSW01_RS13750	1889.56	0.797243	0.325621	-2.44838	0.0143501	0.0597281	NS		CSW01_RS05475	548.662	0.662325	0.307589	-2.15328	0.031297	0.130732	NS		CSW01_RS01285	2865.85	1.36048	0.311096	-4.37319	1.22443e-05	5.08067e-05	NS		CSW01_RS17440	263.535	1.50902	0.226217	-6.67067
CSW01_RS06285	264.413	0.733564	0.41721	-1.75826	0.0787034	0.327288	NS		CSW01_RS12530	8120.7	-0.83716	0.306765	2.72899	0.00635281	0.0264271	NS		glyA	3847.18	-1.72406	0.704489	2.44725	0.0143951	0.059793	NS		CSW01_RS15150	1041.99	-0.417448	0.193964	2.1522	0.0313819	0.130948	NS		CSW01_RS06335	1227.36	1.26983	0.290815	-4.36646	1.26276e-05	5.23411e-05	NS		CSW01_RS12925	1449.46	1.65881	0.248724	-6.6693
CSW01_RS15570	5050.8	-0.840079	0.478091	1.75715	0.078892	0.327318	NS		CSW01_RS13890	982.038	-0.536796	0.196815	2.72741	0.00638327	0.0265256	NS		CSW01_RS18105	1435.48	0.917193	0.374832	-2.44694	0.0144074	0.059793	NS		CSW01_RS09550	7525.9	0.390739	0.18159	-2.15176	0.0314161	0.130951	NS		CSW01_RS13080	52238.3	3.8571	0.883603	-4.3652	1.27009e-05	5.25888e-05	UP		CSW01_RS11620	542.671	1.93325	0.289895	-6.6688
CSW01_RS01640	513.063	-0.491494	0.27966	1.75747	0.0788377	0.327318	NS		CSW01_RS01595	440.786	0.522283	0.191564	-2.72641	0.00640274	0.0265782	NS		cysC	309.385	0.849115	0.347271	-2.4451	0.0144811	0.0600348	NS		CSW01_RS12205	2553.28	0.541073	0.251542	-2.15102	0.0314743	0.131054	NS		CSW01_RS18100	288.145	1.50789	0.345529	-4.364	1.27704e-05	5.28204e-05	UP		CSW01_RS17540	237.237	-2.32507	0.34871	6.66762
CSW01_RS15740	1187.71	-0.562573	0.320323	1.75627	0.079043	0.327596	NS		CSW01_RS10355	6814.4	-0.626209	0.229767	2.72541	0.00642225	0.0266308	NS		CSW01_RS14305	1647.54	-0.859668	0.351956	2.44255	0.0145841	0.0603977	NS		CSW01_RS19110	227.867	-1.03085	0.47985	2.14827	0.0316925	0.131822	NS		CSW01_RS05165	459.5	1.14388	0.262232	-4.36207	1.28836e-05	5.32322e-05	NS		CSW01_RS04790	169.57	-2.49414	0.374141	6.6663
CSW01_RS15350	799.889	0.444159	0.25312	-1.75473	0.0793047	0.327983	NS		CSW01_RS14030	11303.9	2.43775	0.895039	-2.72362	0.006457	0.0267465	UP		CSW01_RS05375	2379.96	0.98798	0.404931	-2.43987	0.0146925	0.0607176	NS		CSW01_RS16340	226.762	-0.625073	0.29157	2.14382	0.0320471	0.133155	NS		CSW01_RS16540	40.7495	-2.13883	0.490455	4.36092	1.29516e-05	5.34562e-05	DOWN		CSW01_RS01265	1434.72	1.83238	0.274961	-6.66414
CSW01_RS09725	348.722	-0.7804	0.444637	1.75514	0.0792356	0.327983	NS		CSW01_RS12350	2069.22	1.02908	0.378224	-2.72083	0.00651186	0.0269451	NS		CSW01_RS09400	15644	-2.60641	1.06814	2.44014	0.0146817	0.0607176	NS		CSW01_RS12800	3711.65	0.376435	0.17563	-2.14333	0.0320863	0.133177	NS		CSW01_RS00160	984.955	1.2427	0.285161	-4.35787	1.31332e-05	5.41484e-05	NS		CSW01_RS11030	115.397	4.6807	0.702487	-6.66304
CSW01_RS19020	299.498	0.480263	0.273944	-1.75314	0.0795775	0.328763	NS		CSW01_RS01400	3522.81	-1.0149	0.373157	2.71977	0.00653273	0.0270029	NS		CSW01_RS00255	2399.58	-1.4686	0.602688	2.43675	0.0148198	0.0611786	NS		CSW01_RS03825	52463.3	-1.20242	0.56163	2.14095	0.0322783	0.133832	NS		CSW01_RS06755	180.021	-2.14975	0.493347	4.35748	1.31566e-05	5.41873e-05	DOWN		CSW01_RS06555	447.458	-1.67842	0.25203	6.65958
gloB	651.343	0.47018	0.268313	-1.75236	0.0797123	0.328971	NS		CSW01_RS06420	2051.75	0.654753	0.240934	-2.71757	0.00657642	0.0271547	NS		murA	9301.15	0.829304	0.340414	-2.43616	0.014844	0.0612138	NS		CSW01_RS07140	1184.41	-0.868251	0.406143	2.1378	0.0325332	0.134604	NS		CSW01_RS18250	490.561	-1.90803	0.438227	4.35397	1.33695e-05	5.50058e-05	DOWN		atpD	29135.5	2.05659	0.308946	-6.65678
moaC	203.428	0.558539	0.319201	-1.7498	0.0801521	0.330437	NS		pncB	1221.43	1.05388	0.388314	-2.71399	0.0066479	0.0274208	NS		CSW01_RS12490	1706.76	0.833863	0.342463	-2.4349	0.0148959	0.0612983	NS		CSW01_RS11030	89.9531	0.796528	0.372549	-2.13805	0.0325128	0.134604	NS		CSW01_RS08620	433.262	-1.21785	0.280068	4.34843	1.37116e-05	5.63538e-05	NS		metF	1104.17	-1.8512	0.27818	6.65467
CSW01_RS02845	1488.99	-0.96951	0.555256	1.74606	0.0808007	0.332759	NS		CSW01_RS19320	3990.2	-1.47144	0.543399	2.70785	0.00677202	0.0279033	NS		trpS	4789.63	1.06275	0.436441	-2.43505	0.0148898	0.0612983	NS		CSW01_RS17540	89.8032	-0.421145	0.197324	2.13429	0.0328191	0.135621	NS		CSW01_RS09490	1340.84	1.25936	0.289693	-4.34724	1.37859e-05	5.65993e-05	NS		CSW01_RS04875	499.447	1.77772	0.267206	-6.65299
CSW01_RS16720	923.288	-0.735328	0.421271	1.7455	0.0808979	0.332808	NS		CSW01_RS15975	106.33	-0.78263	0.289425	2.70409	0.00684916	0.0281617	NS		hutH	246.135	-1.38535	0.569096	2.43429	0.0149209	0.0613361	NS		CSW01_RS10270	636.144	-0.405286	0.189924	2.13393	0.0328484	0.135621	NS		potD	4707.33	2.15101	0.494839	-4.34688	1.38089e-05	5.66338e-05	UP		CSW01_RS07105	1726.69	2.31134	0.347599	-6.64947
CSW01_RS11705	16937.2	0.647865	0.371449	-1.74416	0.0811319	0.333419	NS		cobA	78.391	1.02861	0.380346	-2.7044	0.00684284	0.0281617	NS		CSW01_RS06195	2277.41	1.34225	0.551519	-2.43374	0.0149437	0.0613488	NS		CSW01_RS17890	754.739	0.54219	0.254771	-2.12815	0.0333246	0.137442	NS		CSW01_RS15965	84.0099	1.46377	0.336799	-4.34611	1.38571e-05	5.67716e-05	NS		CSW01_RS16295	167.375	-2.08626	0.313818	6.648
CSW01_RS09985	2371.22	0.811104	0.465264	-1.74332	0.081278	0.333668	NS		folB	438.459	-0.503812	0.186514	2.7012	0.00690903	0.028378	NS		rpoE	9267.88	0.629897	0.258849	-2.43346	0.0149554	0.0613488	NS		CSW01_RS12415	1090.72	0.52208	0.245422	-2.12728	0.033397	0.137596	NS		CSW01_RS12560	514.621	1.10979	0.255994	-4.33521	1.45624e-05	5.95984e-05	NS		CSW01_RS10875	1244.57	1.60699	0.241796	-6.64609
CSW01_RS06690	7152.93	0.551941	0.31688	-1.7418	0.0815438	0.334055	NS		CSW01_RS11665	1869.91	-0.38271	0.14187	2.69761	0.00698383	0.028655	NS		CSW01_RS19080	660.845	-0.560139	0.230556	2.42951	0.0151191	0.0619107	NS		CSW01_RS02695	949.122	-0.554366	0.260879	2.125	0.0335869	0.138233	NS		tuf	27625.8	3.05122	0.703884	-4.33484	1.45869e-05	5.9604e-05	UP		CSW01_RS14125	844.355	2.50456	0.376877	-6.64555
CSW01_RS08285	29.9688	-0.641174	0.368045	1.74211	0.0814896	0.334055	NS		CSW01_RS05415	855.741	-1.56605	0.58065	2.69706	0.00699543	0.0286724	DOWN		CSW01_RS03900	4251.8	-0.929521	0.382615	2.42939	0.0151242	0.0619107	NS		CSW01_RS09615	98.109	0.614709	0.289396	-2.12411	0.033661	0.138329	NS		CSW01_RS06380	318.705	-1.1888	0.27425	4.33472	1.45944e-05	5.9604e-05	NS		CSW01_RS07930	134.836	2.39174	0.360338	-6.6375
CSW01_RS04355	1007.47	-0.54794	0.315025	1.73935	0.0819727	0.335109	NS		CSW01_RS06995	69.2274	0.649809	0.241133	-2.69481	0.00704281	0.0288061	NS		CSW01_RS08240	1645.16	1.21699	0.50121	-2.42811	0.0151777	0.0620647	NS		CSW01_RS12810	1949.96	0.521217	0.245409	-2.12387	0.033681	0.138329	NS		CSW01_RS01550	19.3928	-2.93769	0.678399	4.33033	1.48889e-05	6.07429e-05	DOWN		CSW01_RS06055	502.417	-1.76403	0.266008	6.63148
CSW01_RS09930	4687.47	0.578811	0.332726	-1.7396	0.0819285	0.335109	NS		CSW01_RS09075	4110.87	0.602029	0.223398	-2.69487	0.00704166	0.0288061	NS		CSW01_RS08390	487.117	0.50318	0.207337	-2.42687	0.0152298	0.0622123	NS		CSW01_RS15110	197.009	-0.460053	0.217044	2.11963	0.0340371	0.139645	NS		CSW01_RS10855	1754.19	1.29535	0.299868	-4.31974	1.56214e-05	6.36647e-05	NS		CSW01_RS15550	114.016	-2.10309	0.317351	6.62703
[truncated: 2,975 more rows]
[truncated: 11 more columns]

## Sheet: Data sheet 2 II-Venn analysis
Venn Analysis (Supplementary Figure S2A, S2B)
[truncated: 333 more rows]

## Sheet: Data sheet 3 III-RNAseq compare
Induced genes in in vivo RNA seq (44) compared to this data set
[truncated: 20 more rows]
